# Supplementary material for: TCA cycle remodeling drives proinflammatory signaling in humans with pulmonary tuberculosis
Source: PLoS Pathog. 2021 Sep 24;17(9):e1009941. doi: 10.1371/journal.ppat.1009941 (PMC8494353; doi:10.1371/journal.ppat.1009941)
Supplement: S1 Data — (TXT) [file ppat.1009941.s008.txt]

mz	time	mz.min	mz.max	NumPres.All.Samples	NumPres.Biological.Samples	median_CV	PeakScore	Qscore	Max.Intensity	nist1_2	q3June2014_1a_2	q3June2014_1b_2	1005_Week_0_2	1016_Week_0_2	DCHB-003528_2	1009_Week_0_2	1007_Week_0_2	DCHB-003557_2	DCHB-003529_2	1024_Week_8_2	DCHB-003533_2	DCHB-003563_2	1005_Week_8_2	DCHB-003537_2	1007_Week_8_2	q3June2014_1c_2	q3June2014_1d_2	1009_Week_8_2	1020_Week_0_2	1020_Week_8_2	DCHB-003526_2	1024_Week_0_2	1016_Week_8_2	1014_Week_8_2	1014_Week_0_2	DCHB-003541_2	1002_Week_0_2	1002_Week_8_2	q3June2014_1e_2	q3June2014_1f_2	q3June2014_2a_2	q3June2014_2b_2	2015_16May12_2	2017_7Mar12_2	2015_29Feb12_2	1025_Week_0_2	1026_Week_8_2	1048_Week_0_2	1025_Week_8_2
85.0293	163.7	85.02884894	85.02931568	679	1	1	1	1	231049.3	82560.3	90255.9	58358.9	83220	103896.4	80454.8	41612.3	147885.8	96125.7	101750.6	82240.3	87539.5	33087.3	46386.9	67970.7	34611.8	87767.7	59611.3	0	99315.3	73733.4	62713.2	28785.9	64526.5	22742.8	32966.3	70987.7	80138.9	93076.7	39537.4	51804.4	46432.4	38674.9	103646	46594.6	43415.7	150222.9	40515.7	46577.4	108696.4
87.0086	132	87.00817207	87.00858713	679	1	1	1	1	1196179.8	281656	457095.7	802309.1	49770	532206.9	516266.3	0	688364.8	535035.6	507010.8	566339.5	469431.2	431593.3	427182.2	490823.2	577286	449446.5	485343.5	419181.5	26084.3	430711.1	2215	414351.2	840069.3	346506.7	358677	255511.4	353827	365945.1	229320.1	377197.9	209364.6	184206.9	0	249334.8	309692.2	496164.5	228284.9	286339.3	298128.4
87.027	154.2	87.02654642	87.02705709	686	1	1	1	1	33528.6	11309	11330.4	13449	16978.1	7463.9	7531.2	18665.6	6012.5	5774.5	21983	8572.4	6478.7	11028.1	20491.6	14557.1	7221	16537.2	16486.5	7526.3	18625.6	5351.1	14789.3	12862.8	23071.5	19725.8	17180	8626.6	27586.7	16896.2	11914.7	17562.4	12144.2	13789.1	10337	13403.1	12687	5322.4	17233.9	4514.7	12903.4
87.0271	25.8	87.02658773	87.02729185	684	1	1	1	1	58920.6	11022.6	16282.8	25071.8	17850.1	9824.2	19052.7	19832.7	26035.8	33226	21939.3	19394.3	29874.8	19556.2	24472.7	12374.4	29585.7	23266.9	19529.9	17325.6	23211.2	17537.9	25134.9	25957	17551.6	13780.9	14200.4	25611.1	9026.4	15278.9	14752.2	12419.6	14498.1	8534.9	34269.5	37891.7	25347.4	10901.7	38868.7	28832	20298.9
87.0449	159.8	87.04448467	87.04497413	686	1	1	1	1	36709.7	31632.7	30759.9	12503.7	16129.5	15801.6	17795.1	5475.6	19786	7221.2	5942.3	14858.6	9118.8	4690.8	14090.7	8766.8	7085.2	18671.5	13089.9	5824.9	20021.5	15313.6	4694.4	6811.5	5112.1	5187.7	8545.5	14619.5	16696.6	4686.4	6265.8	9015.7	4883.3	10676.7	16972	12692.3	24338.4	11637	4429.9	12095.3	10770.7
87.045	20.5	87.04459266	87.04511667	680	1	1	1	1	74059	16119.4	1504.9	5475.8	34415.2	28332.5	63743.3	23702.1	34015.6	27377.9	30843.9	44398.9	5657.5	8973.6	28605	34197.2	29377.9	17982.7	21748.4	34564.2	61163.8	38140.9	26224.4	14899.2	37671.4	33210.8	38383.4	39643.2	3295.1	11553.1	1240.5	34840.3	42362.6	29453.1	17626.9	33138.8	24658.8	24935.2	7287.1	6883.9	28052.7
87.9726	20.1	87.97219742	87.97261874	629	1	1	1	1	430586.5	394285	45374.4	119925	120516.9	144271.4	101654	222469.2	82061.3	31770.4	20112.5	33233	54954.8	21493.9	48347.1	12359	69307.7	92268.7	105064.2	36538.9	100088.5	16577.7	0	75219.3	137147.8	102734.8	89430.1	31334.3	68557.4	76798.4	115718.5	119162.5	112264.7	54191.2	38870.6	24221.1	44179.6	169909	125689.6	133481.9	51701.1
88.0121	21.9	88.0116896	88.01208593	534	1	1	1	1	147221.5	0	0	22865.5	0	17454.7	14647.9	32797.2	47561.9	35386.4	69593.4	48616.4	19306.8	54891	25574.7	8183.4	9604.8	54560.8	66828.7	714.7	0	0	0	0	12417.5	0	0	0	22391.3	0	0	0	44259.9	0	0	0	0	0	19173.7	0	0
88.0402	151.9	88.03969158	88.04030762	686	1	1	1	1	106534.6	49397.9	28937.1	77966.4	36662.4	38045.4	37137.3	18972.7	30692.4	39623.4	45955.6	63696.1	21715.8	32556.6	31706.8	27072.9	34523.4	11121.9	32508.5	46186.1	58824	64495.2	46806.7	40744.2	12363	28058.2	51862.4	44709.5	26799.3	31295.2	62543.6	31086.2	45540.2	31114	46425.4	34550.5	44976	20083	25288.9	19378.4	25768.7
88.996	20.5	88.99323046	88.99937618	327	1	1	1	1	156370.6	0	31051.7	57271.3	0	0	0	0	0	0	0	0	0	0	0	0	0	13803.1	0	0	0	0	0	0	0	0	0	0	0	0	30442.6	41232.5	26897.8	27784.8	0	24474.1	40949.8	0	0	0	0
89.0046	23.6	89.00028517	89.00582068	249	1	1	1	1	202812.4	0	0	0	0	0	0	0	0	0	0	0	0	0	0	0	0	0	0	0	0	0	0	0	0	0	0	0	0	0	0	0	0	0	0	0	0	0	0	0	0
89.0243	139	89.02394574	89.02427016	654	1	1	1	1	89583781.2	0	0	89583781.2	45292481.4	45222790.9	38094123.7	38313833.4	42320072.8	36446908.7	34997463.7	18862355.3	19220585	33269909.8	32214308.9	26812676	31648125.9	0	57927936.6	33229577.4	18385921.7	46029288.6	31005619	29641174.6	27457383.4	29661295.4	29567632.5	31232023	34645759.3	26792923.9	41725025.8	44705727	0	40332712.8	39446131.6	43219331.5	43827425.6	26979227.6	21846912.5	16067046	30654119.4
89.0243	290.8	89.02394671	89.02431016	684	1	1	1	1	11480510.7	4704346.7	3190813.1	11480510.7	9626955	2034240.6	5886049.2	5802827.5	7692451.1	6725562.7	6412832	5747542.6	5847680.5	5436939.7	5345918.8	5362714.3	5291061.7	6093438.5	6513663.2	5308120.5	4698051.7	5202605	4816593.6	4600612.9	4146180.3	3973624.7	2655755.6	2610914.5	2497347.4	2597916.3	4808230.8	5043002.9	5151790.9	5552345.7	5730665.7	6001374.3	6922446.7	3767085.2	4682212.7	2678341.6	2443992.4
89.0427	142	89.04219623	89.04502264	670	1	1	1	1	132677.3	76604.5	42893	33470.1	70919.5	63222.7	51879.1	51343.3	65196.4	69495.3	48360.2	18212.5	68777.5	66424.7	58035.4	55394.5	44745.7	45969.4	59088.5	67287.7	55062.7	48105.6	64242.4	71049.7	91412.8	62738.7	81735.3	45747	5165.9	68749.9	60699.3	66376.3	73662.1	85727.2	59431.2	41821.7	56888.4	16846.2	79494.4	73022.9	71488.1
89.2315	239.7	89.23051662	89.23154332	259	1	1	1	1	150839.6	0	0	0	0	0	0	12114	0	0	0	0	0	0	0	0	0	0	0	0	0	0	0	0	0	0	0	0	0	0	0	0	0	0	0	0	0	0	0	0	0
89.6459	19.6	89.64471303	89.64698141	676	1	1	1	1	231125.9	0	49130	65718.4	50633.6	72496.3	66369.8	19494.2	54927.3	77213.4	93962.8	66827.6	74899.2	112626.6	75780.4	123273	68779.9	82976.3	80747.1	91920	79234.5	98109.9	135218.5	55618.4	52748.8	39058.1	63912.6	86663.8	59731.2	65083.3	37977	31338.4	51406.3	51678.7	71382.3	48048.4	35422.8	24592.2	43117.4	37111.3	65342.5
89.9696	20.4	89.96918566	89.96965839	603	1	1	1	1	320443	310147	13065.7	84425.9	70931.3	98047	58137.2	158170.5	52466.4	17189	46348.3	12480.4	19543.3	14791.5	29196.4	95393.5	33847.6	53254.5	75860	23857.9	63889.9	0	0	35554.7	98843.7	71116.1	57133.3	10671.1	56428.6	53614.1	84922	84473.3	54463.6	44306.3	13540.1	17190.3	26865.1	116112.4	88194	89355.2	39428.2
90.0096	293.2	90.0092257	90.00957641	223	1	1	1	1	1917042.7	0	0	0	0	0	0	0	0	0	0	0	0	0	0	0	0	0	0	0	0	0	0	0	0	0	0	0	1868465.7	0	0	0	0	0	0	0	0	0	0	0	0
90.0186	133.8	90.01813864	90.01874735	686	1	1	1	1	102256.6	39502.4	35414.7	95437.3	68807.7	72608.5	66986.1	33347.9	62401.5	60717.5	65237.3	81293.4	43958.9	59434.4	52878.2	47495.7	55585.1	42750.8	38343.6	44187.9	55259.2	55713.2	65419.4	68976.4	32139.8	42481.2	56407.9	42924.3	7965.4	34588	46084.4	42231.2	29138.1	69225.6	44669.2	49373.7	49024.9	45597.6	43825	47264.6	69190.8
90.0187	24.9	90.01822559	90.01941725	686	1	1	1	1	285974.1	83135.3	180222.8	197539	160160.5	191944.9	153076.4	234199.9	243120.2	142841.8	172686.8	190892.7	163541.2	251824.6	180439.9	138082.8	176009.4	207389.3	192638.8	88625.1	168135.3	199317.2	141930.8	99933.2	199400.2	126306.1	114943.4	104672.1	156922.1	73403.6	151402.7	100500.2	101909.7	108220.5	140976.9	96617.4	91391.8	100402.9	77781.9	79340.6	234208.4
90.0276	120.3	90.02713015	90.02760074	672	1	1	1	1	2393561.4	1061399.4	1056505.3	2240273.8	1526375.1	1452655.5	347363.1	207969.2	1461229.2	1313821.5	1050960.1	1260811.5	1009799.3	887574.4	531195	875473.4	769039.2	806608.1	2393561.4	755649.2	293256.4	840450.9	263992.8	646862.3	425957	218544.3	398777.7	282528.8	553284.7	526380.4	1267012.8	1208126.2	719861.3	678822.1	754935.5	1423628.3	1406867.3	228293.2	350495.6	576802.3	555926.8
91.0218	196.5	91.02143573	91.02187721	475	1	1	1	1	128901.1	6395.5	0	0	7533.9	4631.3	44311.9	34211.9	0	31820.7	33469.2	46096.6	13876.5	0	0	13778.2	24266.3	19567.2	0	27029.5	22130.1	28263.7	62832.7	0	0	0	0	0	0	13271.8	0	0	0	0	0	0	17359.1	0	0	3034.1	0
91.0285	128.9	91.02803851	91.03058708	300	1	1	1	1	243333.8	0	0	45295.5	0	59513.4	0	0	48055.9	119659.3	0	111168	0	0	0	0	51128.9	75988.1	0	124698.7	0	0	0	38332.3	0	55898.9	0	0	40843.6	0	0	0	48275.8	0	0	57139.3	44874.2	31877.4	0	0	0
91.0287	30.8	91.02807384	91.0310784	492	1	1	1	1	728395.7	0	469373	514368.2	0	217407.2	0	0	230770.5	180034.4	0	185424.8	0	0	182943.3	0	195271.7	323454	350544.9	176131.8	151011.8	160500.7	205332.3	183568.7	0	75285.7	110910.9	73665.9	128488.1	0	421514.9	447254.7	251487.3	238671.6	216406.9	268221.3	334907.6	89159.7	0	0	0
91.03	274.1	91.02960043	91.0300823	684	1	1	1	1	3364474.2	2234887.6	3364474.2	970370.6	968395.6	923690.8	991767.8	962819.4	1046303	1026397.6	1017982	977061.4	1046943.7	1033286.4	644264	1056892.6	1387251.5	1058953.8	1084132.3	1127905.5	1458707.9	1165561.3	1223940.4	1312187.2	1445880.9	1630400.5	1735080.3	1521220.9	1544099.3	1726180.5	2057279.6	2072564	2123596.1	2127904.5	1638661.2	2025751.2	1657416.4	1785154.4	1787900.8	1757170	1896932.5
91.9667	21.4	91.96633783	91.96672275	378	1	1	1	1	100412.8	33812.6	3557.8	16131.3	6860.4	83567.6	25984.6	26212.2	3857.1	0	0	5255.8	45519	45079.8	8591.6	0	10423.4	6495.2	2811.7	5685.5	4154	0	0	16564.8	7163	6502.8	4778.2	24182.2	14377.3	20839.3	4019.3	6616.6	11673.4	18892.3	0	0	0	6893.8	7774	6165.1	0
92.0343	115.3	92.03381405	92.03434055	659	1	1	1	1	1902016.8	1153853.3	610072.8	271734.3	834462	18952.6	726137.7	1611795.9	971759.1	745706	1157463	1381796.5	1366129.4	1254632	753245.2	1186630.3	574048.8	568448.3	902454.6	542687.9	820064.9	1088752.1	754438.4	540790.8	732663.2	525242.1	462150	251014.6	442809.1	423556.3	486404.1	362290.2	871279.2	225509.9	353172.5	572340.3	628526	586539.6	556694	882520.6	720390
92.0344	24.4	92.03390005	92.03446142	686	1	1	1	1	3694801.1	1598128.3	2539015.5	2667241.1	2522305.8	1761527.1	1976563.2	2164756.7	2373614.2	1855997.2	2529287.7	1481237.1	2359792.9	2845032.5	2601382	2002627.4	3314921.1	2341700.6	2356229	1667631.7	2692109.4	2227846.1	1971757	1931296.8	2144672	1967901.1	1863948.7	1667974.5	1559000.9	1430764	2055963	1639527.6	1519534.6	1675417.3	2073721.7	1414270.5	1285971.7	1852173.9	1437000.4	1143587.3	2699748.6
92.907	22.5	92.90290332	92.9110018	213	1	1	1	1	102882.3	0	0	0	0	0	0	0	0	0	0	0	0	0	0	0	0	0	0	0	0	0	0	0	0	0	0	0	0	0	0	0	0	0	0	0	0	0	0	0	0
92.9279	22.5	92.92745211	92.92803397	686	1	1	1	1	51208808.8	43309295.6	39289367.4	38254794.5	40776729.8	41615520.3	38375759.8	42107893.3	37079076.2	40393102.8	39307990.7	44312653.4	40331385.2	36563532.5	35691197.3	37944439.4	32474664.5	31720560.7	33902886.9	39252320.4	38534904.7	36963056.2	38601790.4	35667238.2	40577108.3	33066489.4	40397479.2	33779753.5	34646111.1	36814474.3	36035032.8	36355047.4	38742718	42777162.7	44863941.2	42278814.2	44066234	50602060.2	42642265.8	45661311	38423014.6
93.0093	289.5	93.00881993	93.0092963	645	1	1	1	1	1006921.8	234812.6	229752.2	0	0	0	0	0	265688.5	196530	241001.3	0	0	243164.7	276019.8	260393.3	289176.9	263526.3	0	224358.3	239848.1	253609	0	0	227994	265845.2	231368.7	270163.3	266274.2	224473.9	266387.2	0	578492.9	256412.9	0	0	207667.5	220436.4	273427.2	265582.3	259753.3
93.0093	80	93.00880552	93.0093152	684	1	1	1	1	108903.7	108903.7	104730.9	26468.7	53300.3	49629.7	27335.5	44591.9	50785	32730.7	50791.7	31766.1	28997.2	33350.6	31810.7	48959.1	49987.6	29935.9	35653.4	52534.3	36955.4	49224.7	37485.4	53664.3	43854.2	56969.2	49912.8	55932.1	54386.9	55981.6	43082.8	53480.8	41856.1	67821.4	59117.4	44160.7	67066.4	65992.9	51706.9	66682.3	66743.5
93.0344	143.9	93.03390132	93.03444008	684	1	1	1	1	82784.2	47846.9	41672.9	22188.4	82784.2	78944.1	62507.5	51468.2	42459.3	54062.7	16516.8	44485.5	36963.3	26631.2	13675	62386.5	45346	37470	51800.5	14903	42725.8	53228.7	24278.6	33890.9	29901	26257.1	29028.7	29031.1	38458.1	25657.9	37845.5	24642.5	41382.1	23695.9	46392.1	26227.5	33998.8	36194.5	24881.7	42474.7	34924.4
94.0298	21.1	94.02923277	94.02991599	682	1	1	1	1	120458.8	11638.9	11883.3	17856.8	9231.3	12732.1	17632.3	8171.4	120240.9	11003.5	11312.1	10550.5	12276	20309.7	44810.8	9756.4	10795.7	10890.9	13540.5	29390.6	10674.3	26531.6	16317.8	32678.8	9919.9	29938	51957.6	10645.7	24475.3	24704.6	12974.9	8747.4	24052.1	3094.8	2061.4	19452.2	3906.6	44281.2	25528.8	6589.4	1574.9
94.1128	227.9	94.11232284	94.11285333	427	1	1	1	1	161710.5	0	0	0	0	0	0	0	0	0	0	0	0	18005.2	0	0	0	0	0	0	0	0	0	0	0	0	0	0	0	0	33234.2	21057	0	35193.4	0	0	0	0	0	0	0
94.8937	22.3	94.89071262	94.89741085	326	1	1	1	1	59164.2	12009.4	0	0	0	0	0	0	0	0	0	0	0	0	0	0	0	0	0	0	0	0	0	0	0	0	0	0	0	0	0	18727.1	19137.3	0	0	0	0	0	15313	0	0
94.9249	22.2	94.92451356	94.92507107	686	1	1	1	1	37082601.3	31605221.6	27730679.9	27580694.4	29034568.5	29772076.4	27512490.7	30070304.3	26794653.8	28853522.8	28398947.3	31908403.2	28730385.5	26095795.6	25708210.4	27126240.6	23287532.1	22629496.5	24625845.6	28152728.7	27759051.7	26777734.8	27544297.1	25695888.9	29083540.5	23768801.9	28841664.2	24366606.6	24573117.1	26221836.7	25163075	25655161.1	27896545.5	30271584.5	32396894.5	30439829.5	31411548.8	36643662.4	30643142.2	32399377.5	27716243.3
94.9466	22.6	94.94555328	94.95010894	208	1	1	1	1	56352.5	0	0	0	0	0	0	0	0	0	0	0	0	0	0	0	0	0	0	0	0	0	0	0	0	0	0	0	0	0	0	0	0	0	0	0	0	0	0	0	0
94.9615	21.8	94.95910752	94.96322125	212	1	1	1	1	62321.6	0	0	0	0	0	0	0	0	0	0	0	0	0	0	0	0	0	0	0	0	0	0	0	0	0	0	0	0	0	0	0	0	0	0	0	0	0	0	0	0
94.9804	128.5	94.98000488	94.98071082	685	1	1	1	1	2565672.4	2242545.8	2158265	1257366.2	1259197.3	1231483.6	1588406.2	1363541.2	1250702.1	1385242.3	642290	1425742.8	1293924.7	1361929	606568.9	1479349.1	1349111	1299330.1	1375424.4	1268983.1	1247433	1295014.1	1021413.8	1416570.1	1466455.1	501532	1336862.3	1464356.8	1405880.9	1539125.3	1408561.9	1335533.4	1301098.6	1327913.4	1440402.3	1401356	1487191.3	1524910	1818334.7	1691420.8	1678662.8
95.0138	25.1	95.01334373	95.01380357	638	1	1	1	1	167584.3	25481	17714.2	16939.3	33966.5	30960	39447.9	28504.4	136055.1	27184.6	33599.6	29153.7	26428.4	27090.5	27144.8	23638	125066.3	20228.3	17239.9	27311.9	27021.1	29192.4	28594.3	29530.9	27598	27902.7	32782.5	29203.2	22482.9	27505.6	15594.2	20379.8	13201.1	13913.1	17548.9	21214.2	0	24470.9	25545.3	24337.7	23585.1
95.0249	277.4	95.02450279	95.02498204	678	1	1	1	1	1345801.3	1044595.1	612367.8	386026.2	533272.2	839735	566019.9	528205.4	769036.5	627381	530669.4	675275.6	712381.7	686220.8	619719	451806.9	302824.5	675679.4	472679.4	710162.3	679635.3	743404.3	788941.9	811529.2	895727.3	499919.4	843345.6	719920.1	1015771.5	956809.4	499256.9	139026.3	937252.8	1269897.9	666500.5	582841.9	415108.4	951472.8	571832.5	945680.1	538681.8
95.025	27.3	95.02453451	95.02507354	672	1	1	1	1	277581.4	87308.3	81843.8	9285	32346.1	28707.5	10816.7	24025.5	38997	13594.3	31455.2	54030.4	12708.1	18639.5	69709.4	16438.5	30014.1	28387.1	18722.9	115281.3	31324.2	104933.5	24684.1	78885.2	51524.4	79389	81429.3	32215.1	98611.4	82725.2	45900.3	60192.9	22973.4	23372.2	90935.6	94457.6	91318.1	103880.2	70330.5	50370.3	46573.6
95.0529	271.4	95.05162984	95.05402899	404	1	1	1	1	579905.3	0	0	60037.1	0	0	82019.9	271071.7	0	0	411285.4	52629.3	0	62815.8	0	459959.6	56982.7	58967	57819.9	0	79417.2	0	0	0	0	0	0	0	0	0	0	0	417166.3	49078.7	0	127187.1	81327.7	0	0	89614.6	0
95.5472	256.6	95.54679054	95.54729505	542	1	1	1	1	140210.9	0	21483	0	35559.7	16755.5	15622.2	31719.7	50787	32088.5	29583.4	13149.1	37189.6	24157.7	18033.9	23053.9	21456	4820.1	3003.3	9230.4	8529.8	20819.2	45614.5	27724.9	46408.6	88765.4	37351.9	28196.9	15093.7	67162.3	2755	5422.4	13862.5	14619.8	24917.6	10859.1	19881.9	28742.5	35837.2	27323.3	30665
95.6556	249.7	95.65427516	95.65633804	270	1	1	1	1	141286.2	0	0	0	0	0	0	0	0	0	0	0	0	0	0	10566.9	0	9953.8	0	0	94324.1	0	0	0	0	0	0	0	0	0	0	0	0	0	0	13579.5	0	0	0	0	0
95.9651	233.8	95.96471599	95.96518957	221	1	1	1	1	59137.9	0	0	0	0	0	0	0	0	0	0	0	0	0	0	0	0	0	0	0	0	0	0	0	0	0	0	0	0	0	7693.2	0	0	0	0	0	0	0	0	0	0
95.98	132.3	95.97954854	95.98000817	686	1	1	1	1	74612.4	74612.4	56482	24372.5	36500.8	34052.5	41175.5	22155	41223.5	22743.8	37179.7	33347.2	35321.2	14808.9	30656.3	41827	19232.2	50879	43571.1	15232.4	9038.6	28591.3	33537	27035.1	25687.1	18838.9	40405.7	11022.4	37609.1	40434.1	34570.9	43411.6	35134	45129.1	42938.2	29591.3	32070.7	44100.2	40682.9	41797.8	45298.9
96.0089	87.2	96.00849672	96.00893366	674	1	1	1	1	335234	335234	318178.9	99373	98470.9	98445.3	101060.6	106094.5	104244.4	94820	107021.6	104737.2	111287	110962	118361.2	118069.7	105516.8	114866.2	112566	111902.8	121375.2	119159.3	123524.7	121568	134804.5	139198.2	138540.3	146767.8	144515	97708.4	143332.1	152826.8	155299	166381.4	160253.7	149267.3	165474	150968.5	185283.9	168947	199205.3
96.0203	20.2	96.01987056	96.02037644	685	1	1	1	1	120113.5	40520.4	18820.2	21590.1	21539.5	22949.8	15229.5	8694.2	21309.3	11948.6	21523.1	48378.6	28545.3	52227.4	48310.3	99596.6	34512.6	8745.5	16001	37443.1	27668.8	33679.1	73453.2	44680.3	45778.2	23856.6	38776.2	36795.5	47001.2	49630.7	14650.2	20235.5	12303.6	21365.4	31252	34387.7	44816.3	30790.7	36867.9	18814.8	15846
96.0566	283.4	96.05615411	96.05673723	685	1	1	1	1	1201653.9	1030470.9	1189969.4	604902.4	614994.2	630329.3	370932.9	645991	650028.1	694814.6	695924.7	672982.1	734634.3	671443.4	364716.1	643933	616074.6	639221.2	362217	484241.9	369180.2	393181.8	446757.5	512211.4	873970	922852.9	907098.9	461816.9	915080.8	581313.9	892313.5	417822.8	729161.9	781845.9	801765.8	733099.8	795899	864222.7	939628.4	845513.9	961536.9
96.2588	249.8	96.25752078	96.25988205	629	1	1	1	1	587997	264301.4	161201.1	116109.1	21363.2	51087.3	183853.6	54371.5	20654.1	49848.2	60654.1	38129.9	10293.5	63054.9	21873.9	112967.8	95211.3	111297.9	102592.7	47394.2	201765	63497.8	85262.1	0	26418.9	1141.8	8388.9	31685.1	9361.8	2720.9	179720	161220.5	110692.7	107846.4	15285	154357.6	156390.9	63986.3	487.8	166110.3	68598.6
96.3747	248.4	96.37427677	96.37475087	175	1	1	1	1	99958	0	0	0	0	0	0	0	0	0	0	0	0	0	0	0	0	0	0	0	0	0	0	0	0	0	0	0	0	0	0	0	0	0	0	0	0	0	0	0	0
96.9221	22.3	96.92164929	96.92211393	686	1	1	1	1	6440507.9	5476509.8	4741957.8	4710046.8	4997049.9	5161497.2	4724447.7	5226464.1	4613339.7	5001555.8	4962902.9	5512790.7	4958516.1	4467831.9	4401364.9	4743984.9	3920781.3	3888026.5	4221502.1	4815320.7	4862409	4651408.4	4919449.6	4472113.1	5019280.5	4625307.3	4896084.2	4132657.3	4223766.3	4491346.8	4312305.4	4364159.2	4869459.2	5246210.4	5384479.5	5215085.4	5402012.3	6312957	5208437	5670658.9	4854322.9
96.9695	27.6	96.96885689	96.9695816	684	1	1	1	1	5187536.6	0	1699397.2	3763307.6	1091766.8	990363.9	815772.7	352661.3	523823.5	1795858.1	1060697.6	892489.7	796223.9	610368.1	677719.3	1089920	1403030.6	1848437.7	1904474.5	1310328.2	1564764.1	1288464.5	1583075.3	733188.2	1441987.4	433234.4	1465090.9	955724.8	531693.8	922143.5	934233.9	1094300.6	1732615.5	949908.8	1193893.2	1562010.3	1142746.5	678744.6	249168.1	606059.9	594362.7
96.9766	137.5	96.97559774	96.97720888	635	1	1	1	1	93682.5	65314.2	37281.5	37797.7	0	16767.7	0	0	74742.9	71514.1	35929.8	38532.9	44939.7	40254.2	60852.1	65738.6	48517.6	44072.5	0	30226.4	26183.1	16589.8	29638.6	48657.3	37811.8	23692.3	56083.2	46615.5	35519.9	54552.4	27775.1	31325.6	27118.5	57403	60278.7	28366.3	27485.4	27789.5	38684	43761.6	43761.6
97.0042	288.4	97.00380867	97.0042214	686	1	1	1	1	1497977.8	1433608.7	1497977.8	501122.2	508901.6	530561.7	500311.7	506553.4	553303.9	593760.8	570779.1	571819.8	595089.3	637898.5	599639.5	623230.6	616519.2	647226.7	620043.9	618192.7	682675.4	724757.4	699736.4	711504.9	753497.2	829679.6	858285.3	859337.6	897425.3	898035.4	903649.5	896465.1	838002.9	924056.9	881060.9	867617.9	928832	1011797.9	1084762.6	1006862.8	1031962.3
97.0293	154.8	97.02881615	97.02933531	684	1	1	1	1	131770.5	71395.9	25423.4	80367.8	54425.4	55533.7	64392.4	53204.6	80668.7	60257.1	65550.6	39999.6	43621	59286.5	59050.9	37466.6	57082.5	67439.2	58899.6	38841.4	53524.6	67508.1	43048.2	83539.7	35719.4	61399.9	14203.9	83787.1	57192.2	63953.7	81162.6	43659.1	57958.9	74795.1	60939.8	48255	58202.3	33699.1	26154.2	55282.9	66811.6
97.0294	22.7	97.02841748	97.02963876	685	1	1	1	1	131003.5	17425.7	9044.2	9489	68919.8	59990.9	55771.4	43311.8	69321.5	54214.1	11169.9	31035.4	29143.6	44084.4	32275.9	57088.2	63070.2	13999.8	13687.5	32032	59167.5	67074.4	25433	55657.8	48818.1	59971	48900.9	48269.6	48923	48434.1	7981.3	7533.2	17859.7	32446.8	15066.5	13462.4	16476.1	37148.8	13098.5	42726.9	13213.5
97.0406	83.1	97.04005808	97.04063301	682	1	1	1	1	73259.2	73259.2	66423.5	29989.2	20524	14733.3	18078.1	23301	14988.9	20024.8	36223.2	24243	27701.4	24989.3	0	31279.2	29987.7	34172	28711.1	27834.2	28034.7	34808.9	34756.7	35757.9	27270	35081.5	39845.5	45321.2	41276	37405.2	38691	29827.5	41404.8	40220.7	32706.6	28353.2	45809.1	37262.8	44627.3	39083.3	28625.4
97.0406	271.2	97.04011802	97.04058542	677	1	1	1	1	719356.2	177311.9	469944.8	200576.1	95366.6	213597.4	175206.7	202893.1	155749.7	225635.4	143266.6	172446	394009.1	225701.5	353583.9	230088.7	193087.1	343653.1	195919.2	256669.2	201972	248976.5	179526.4	148245.8	107399.2	46255.4	124030.8	129471.2	287468.4	221783.7	719356.2	176282.9	106377.3	153875.8	332418.1	137695.9	414230.2	29757.2	40450.2	357358.1	24777.6
97.0657	131.1	97.06518369	97.06573218	686	1	1	1	1	37366.2	36929.6	24332.6	24755	12391.2	23073.7	24402.6	16152.9	15055.3	27664.8	23950.6	20248.1	15126.1	26150.3	23700.5	11854	13596.3	28894.2	11771.5	20230.2	17509.6	23636.8	10049	19534.3	3564.9	20212.3	8987.3	26198.7	21180.7	10656.9	18075.4	16883.7	18128.6	9266.2	15124.9	13476.3	22017.6	25331.5	9124.9	22316	14734.3
98.0246	141	98.02410667	98.02462576	673	1	1	1	1	364433.3	68663	160428	39326.4	82955.8	122246.8	93531.1	41131.4	62117	122569.4	63976.5	117558.8	68181.5	59704.9	98871.8	119289.6	110177	74421.6	364433.3	104085.2	67015.5	107183.3	130750.7	106907.8	59296	47780.4	43484.5	47501.7	77348.6	78304.1	95066.5	132392.1	73006.2	58089.8	67607.7	53730.5	71806.8	79382	50551.9	76529.9	82585.1
98.0358	85.8	98.03395622	98.03585868	686	1	1	1	1	53162.6	47325.3	53162.6	16547.4	27547.3	17882.2	20908.8	14308.5	23178.3	13191.1	23660	20602.9	13138.5	23167.2	18936.7	22705.8	11119.6	16662.9	28431.8	23110.3	14335.7	18566.2	27404.6	25232.8	8105	26783.5	25117.2	33151.8	11715.2	21884.2	9398.2	18548.4	13428.7	22147.7	30810.2	29921	33204.1	30888.7	17212.5	34744.2	13967.6
98.0358	293	98.03540347	98.03588602	681	1	1	1	1	605904.5	530064.7	511678	88013.5	138288.3	192090.6	57570.5	133938.2	328389.5	323013	184463.5	138377.2	383963.3	330477.6	195389.6	247662.8	0	192559	375618.2	211249.2	382750.8	403674.4	365442	343613.4	266663.1	0	379380.7	269462.8	283614.5	453270.3	460119.7	258638.7	243543.6	407916.3	320569.7	340598.6	295899.8	347446.3	538815.4	306176.3	352267
98.7363	229.5	98.73582565	98.73624331	209	1	1	1	1	105931.7	0	0	0	0	0	0	0	0	0	0	0	0	22759.5	0	0	0	0	0	0	0	0	0	0	0	0	0	0	0	0	11255.5	8952.8	72	458.1	0	6908	0	0	0	0	0
98.9489	139.5	98.94840106	98.94889995	671	1	1	1	1	3547485.3	0	0	9606	86805	100184.4	226199.5	250854.6	369362.8	388885.1	392450.7	420821.9	568075.6	630583.9	840202.7	684597.1	994301	972645.8	983338.2	551243.2	1113338.4	1424957.4	1387819.1	1124301.3	1275680.5	1409739	1254140.7	1132053.8	1027185.2	1198104.3	1054723.2	436461.5	1288369.4	1229953.9	779713.2	1141429.7	847602.9	1064533.5	1127771.4	1203554	553912.6
98.9489	282.8	98.94840887	98.94893393	628	1	1	1	1	574399.2	0	0	0	95114.1	0	79565.5	80868.3	82905.8	82355	109068.7	180826.3	197746.5	235865.5	128369.9	260029.3	270973.4	364136.4	300443	314056.2	312917.5	281543.7	413487.6	326503.2	298886.8	285435.9	267995.8	251125.3	135310.4	213250.7	211480.7	273392.7	328853.1	325382.4	345582.2	124749.9	125233.6	123087.2	149686.3	124476.2	168692.4
98.9558	22.7	98.95520139	98.95594111	686	1	1	1	1	782134.7	565827.1	447987.1	222032.1	389587.3	420564	218858.1	227920.5	222483.7	278630.5	210821.4	331884.6	292876.2	251387.4	261711.3	316215.5	323506	432079.1	344279.9	264352.1	386807.6	373699	416922	302560.4	276657.3	154925	398910	312329.7	231452.9	275152.1	348052.8	264883.8	322283.6	310919.3	299098	421112.6	239361.5	248783.4	298763.9	312581.2	329356.2
98.9717	102.5	98.97127621	98.97181725	676	1	1	1	1	977044	177721.6	195926.1	547468.2	510414.5	509769.7	474717.4	479482	465131.1	433553.8	430437.1	418903.2	420772.2	398337.3	396491.7	371732.3	428293.5	401345.1	478699.1	332473	397962.2	359478.2	342543.2	219866.5	277045.7	230973.4	255987.4	239204.8	238483	215934.2	234368.2	233730.1	363720.1	325141.2	296527.6	53637.5	340762.1	199661	316775	282388.4	261599.2
99.0086	143.8	99.00813327	99.00862694	677	1	1	1	1	741594.7	406639.9	316235.8	320425.3	494659	421708.9	146867.1	284244.8	147182.2	476299.5	380129.2	96405.5	127794.2	194107.2	287454.4	345272.9	590749.5	339467.9	360590.1	84790	110969.4	436216.7	115626.2	86258.8	226615.1	264156.4	336821.7	105769.8	249675.6	283199.1	417296	94767.3	265602.1	345197.8	273208.8	263766	247078.6	316506.4	41745.8	363017.2	34863.1
99.0086	233.6	99.00815012	99.00865745	685	1	1	1	1	197334.4	64483	44533.2	106688.3	85963.5	79976	69436.6	44875.3	80559.2	103754.8	34029.5	55532.3	37320	94395	26262.9	115116.9	87308.3	87501.6	114594.7	84978.7	102677.8	35130.3	98945.5	75904.6	66727.7	76747.3	89486.1	76969.7	104492.7	86179.2	71781	79586.3	92159.4	54210.1	85574.2	93796.2	71507.1	91340.9	65809.4	11442.8	78844.8
99.0199	289	99.01948145	99.01996008	684	1	1	1	1	4479094.8	4479094.8	2264612.5	1951417	2130953.4	1358719.4	1909061.7	2072718.7	1615463.4	1657932.5	2303249.4	2320665.8	2430278.3	2602923.5	2583766.3	2532054.8	1649985.5	1734324.6	2518969.1	1528300.5	2763327.1	1618266.3	2888233.3	2709629	2988596.4	3072650.6	1867643.5	3107887.7	3113208.6	1919232.8	3121243.6	1953564.2	3024878.5	3044654.1	1820189.3	2951496.5	3144536.4	3208518.9	3453136.5	2006449.6	3308579.8
99.0452	14.7	99.04407129	99.04638673	666	1	1	1	1	76075.6	28825.1	33252.4	32253.9	34543.4	57304.7	26005.6	27292.1	39255.1	26595.1	23567.2	49909.9	27249.7	28285.2	50648.4	19423.3	32586.1	48854.6	30397.7	32861.5	26913.8	23265.6	47534.7	20958.1	45997.2	17394.7	42148.6	35210.6	20728.8	17611.4	21953	20065.2	26481	23077.5	37160	20441.6	19360.4	24476.3	18532.7	41746.4	33028.6
99.1137	244.1	99.11325356	99.11379926	450	1	1	1	1	118784.2	0	0	0	0	0	0	0	0	0	0	0	0	0	0	0	0	0	0	0	0	0	0	0	0	0	0	0	0	0	0	0	0	0	0	0	0	0	0	0	0
99.806	49.8	99.80506768	99.80602517	561	1	1	1	1	57075.8	0	6421.9	44189.2	12408.3	0	12937.6	4839.2	7262.4	9427.8	7402.4	6487.7	5978.8	13021	7241.6	10313.6	5628.1	6553.1	8995.9	6127.7	0	8421.6	6856.2	40986.7	6666.2	23972.2	0	0	25815.4	22055.6	8103.9	17037	0	19291.3	0	9416.8	0	4790.6	5790.8	7655	7466
99.9256	138.7	99.92512407	99.92561003	675	1	1	1	1	1018489.6	137634.6	126619.6	117808.2	123299.6	129286.2	153408.5	114957	111188.6	168833.6	200788.7	139003.1	132717.6	182694	180487.5	126725.1	181393	150947	238569.2	209289.5	316940.3	284788.9	182374.6	619152	371101.2	256874.8	307879.8	283578.7	369398.7	376413.9	337092	337751.4	255468.6	214306.3	222920.5	231012.2	229717.2	270043.9	106258.2	147597.6	106477.3
99.9257	291.6	99.92522158	99.92568245	685	1	1	1	1	993589.7	93754.2	119497	254863.6	289675.8	275000.1	250603.2	210152.6	256740	277375	288169.4	266208.6	265641.9	352983.8	306791.5	396776.1	335488	375651.7	375195.4	401529.9	464648.4	451814.1	493997.8	717518.6	529652.4	332886.4	337015.4	445909	151074.8	462992.6	377408.8	363569.6	504908.4	516560.8	449868.9	502284.4	429642.1	491608.3	470953.7	370402.2	455240.3
100.0038	125.7	100.0033287	100.0038743	684	1	1	1	1	171014.5	171014.5	63792.9	56702.5	33831.5	57022	45194.8	39202.5	95107.3	136935.5	56809.4	42854.5	48086.1	33789.6	48548.9	43884.7	53038.9	38717.1	135576.9	83759.4	109203.2	42771.9	52688.5	108829.1	130320	100670.5	119037.1	34733.9	119192.5	46586.5	120664.6	118534.7	26052.3	18675.6	103108.1	33671.1	42981.3	116239.7	50643.7	106924	117836.3
100.0039	290	100.0034515	100.003922	686	1	1	1	1	601446	601446	574043.8	267659.7	271575.9	284576.5	262071.8	289013	292047.1	304121.6	196404.8	326582.2	361265.3	339572.1	348843	365533.9	336458.1	363681.1	350389.4	348674.5	294453.6	391385.8	398152.2	382815.1	399893.1	422784.2	437233.2	421397.1	442132.8	426270	425300.6	433542.8	441684	412860.8	441662.6	421361.3	425532.2	453326	481718.3	477575.9	483808.1
100.0306	25.1	100.030098	100.030601	686	1	1	1	1	99190.1	33595.9	53616.6	62934.5	33986.1	23297.4	53850	61883.1	62190.7	49337.8	37300.7	37240.5	66792.5	46914.4	65118.7	39245.6	73250.7	67506.8	74398.8	40815.6	48708.4	43777.8	52355.4	39522.6	46697.5	42353.9	39574.4	36481.4	30649.1	28332.9	44498	48025.9	34903.3	34382.4	44232.5	29506.2	21459.3	34626.7	23460	24262.5	75121.8
100.0402	111.9	100.0396587	100.0402794	686	1	1	1	1	82568.9	49349.7	82568.9	18075.5	20724.9	39703.3	24832.6	37960.8	23526.1	29427	22925.7	38806.6	14137	23547.5	26787.1	15197.3	40881.1	18711.6	21866.2	30295.1	37880.6	22777.9	34788.7	22018.7	19046	24402.9	19945.8	30250.6	22632.6	37265	22414.2	50583.9	50912.6	42215.8	23415.1	50006.7	32646.2	15681.7	33949.1	47359.4	38405
100.9334	179.8	100.9329663	100.9335916	651	1	1	1	1	84691.2	0	0	10436.9	50204.2	0	0	0	0	0	0	0	0	0	0	40306.1	4506.5	0	9751.7	31296.9	14013.4	13957.4	9404.2	12640.6	15041.2	21742.6	12219.5	12635.6	12756.5	13403	10074.4	8268	16436	11081.1	11459.8	12604.1	8727	10107.2	12183	16619.3	13091.5
100.9459	132.8	100.9454562	100.9459361	681	1	1	1	1	785713	39319.3	45852.4	43321	41107.1	60969.9	54448.5	104460.3	107674.8	101615.4	153342.8	138680	207883.2	201633.7	188616.3	284819.8	220175	323544.7	356372.8	339386.7	312060.3	313725.9	378330.5	309457.6	226402.1	344587.7	297887.1	348754	328047.8	239000.9	135191.4	307368.1	200330.4	487185.3	343786.1	324458.2	219860.1	291925.4	274242.9	248759.8	546767.5
100.9526	289.9	100.9520583	100.9526166	646	1	1	1	1	292510.5	0	0	44793.5	96129.6	51398.8	60198.2	99962	90736.8	106261.5	111959.3	96423.9	97928.4	124888.5	111388.2	107996.9	82498.6	43947.2	79321.3	116288.6	49292.6	120738	128353.9	106952.6	97714.4	129959	25638.3	32023.3	30764.2	37436	10969.1	19158.4	28233.4	40743.9	72308.7	64873.7	68424.8	48678.7	50228	46860.2	32153.5
100.9645	113.2	100.9640223	100.9644525	667	1	1	1	1	2204666.5	384754	1351729.7	1043943.1	301792.8	892295.3	734757.4	287657.8	294297.1	1222028	776955.3	763107.5	309359.3	1386890.6	1171078	282933.5	1065030.9	1168386.6	273426.1	832208.3	994344.5	1207440.6	1266284.8	1283154.6	840974.6	816281.8	739005.7	1459116.4	333737	1464309.3	896783.5	1436125	1100376.3	1110504.6	1464036.3	1254653.8	1258963.3	1075968.9	998245.8	1230523.1	1231097.6
100.9674	117.7	100.9669413	100.9690469	650	1	1	1	1	70960.7	32112.3	0	42039.3	28692.6	21275	36682.5	47989	45100	40009.6	32536.7	36166.5	33819.5	12367.5	30275	18509.7	34584.1	19971.4	32622	38262.8	19347.2	15195.7	16424.9	0	29163.9	21153.2	29711.1	21226.1	13302.8	16397.3	26645.2	16078.4	27906.7	10428.1	31570.5	14678	33519.4	14422.4	11284.3	37592.1	42352.8
100.9855	60.7	100.9849559	100.9855812	380	1	1	1	1	111425.5	101958	40877.8	5011.5	34633.8	0	0	0	0	0	7367.5	4426.3	0	0	23272	20317.5	17835	0	0	58176.4	25538	0	0	0	35266.6	0	21203.6	34111.1	56094.1	33011.9	31629.5	53809.5	15984.4	44649.9	0	43650.2	33305.3	35062.6	42505.5	96890.5	59771.4
100.9992	291	100.998737	100.9991353	686	1	1	1	1	3800197.5	3368955	3401438.6	1203300.6	1384485.4	1487268.2	1432971.6	1279129.7	1505265.3	1681136.8	1606363.6	1585710.3	1696831.2	2078150.1	2049199.7	1945533.7	1933834.8	2182519.8	1831621	2137188.9	2426279.7	2373821.7	2197490	2116039.5	2209515.5	2604776.5	2374873.4	2604407.8	2556906.6	2555777.8	2491807.8	2417111.6	2508105.2	3302238.9	2446014.5	2524905.3	2615283.8	2770882.4	3073694.7	2803671.7	2793120.1
101.0243	138.1	101.023841	101.0242859	676	1	1	1	1	6281365.8	3092126.2	3007205.6	3287288.4	3263826.3	3582046.7	5104151	2985209.5	4235665.8	5607104.7	3250545.6	1998215.7	5181280.8	4978409.3	3053972.4	5000698.2	5206045.1	1720998.9	5185864.9	5005047.2	5108865.3	3211715.4	1730066.7	4922756.7	4888972.6	3685303.2	4636341.9	1824201	3422014.3	2901335.1	3274388.6	3628714.5	3628454.8	5718891	2664291.4	3690851.5	3319242	2652159.1	3261012.3	3400559.5	3156649.5
101.0606	230.3	101.0600634	101.0607307	683	1	1	1	1	144364.8	121562.5	117315.3	31253.2	52076.3	59663.2	79014.2	59179.3	54295.6	80327.1	69532.8	43870.1	72065	92016	49866.7	0	46738.8	71312.3	55624.6	69736	82576.5	44244.3	32996.2	77287.4	69510.2	99571.7	75897.1	76896	75687.5	89061.3	87188.2	11978.5	81878.6	65534.4	71404.5	95062	66837	99169.6	73873.8	69026.2	69702.3
101.1164	244.2	101.1160175	101.1165125	312	1	1	1	1	96135.7	0	0	0	0	0	0	0	0	0	0	0	0	0	0	0	0	0	0	0	0	0	0	0	0	0	0	0	0	0	0	0	0	0	0	0	0	0	0	0	0
102.0195	125.6	102.0181245	102.0195778	686	1	1	1	1	70447.2	31462.1	18569	32767.2	43158.7	16779.7	18326.2	49625.3	47236.4	27922.3	13361.9	48025.1	20404	29480.9	47506	47892.3	37126.6	27285.1	56929	49684.3	30273.7	35998.5	22481.7	22762.1	24303.3	20389.2	17522.8	27608.4	23828.5	40867.6	20751.4	38227.9	39695.7	33725	23619.8	34798	12950.5	26908.7	39212.4	16515.4	18747.6
102.0195	289.3	102.0190917	102.0195314	676	1	1	1	1	212454.9	0	6123.6	7997.1	117838.6	65460.2	75764.4	87356.9	75552.6	51710.1	164409.8	87905.6	172920.9	145458.9	104799.6	62547.7	154159.1	107941	210363.2	88458.4	166219.1	60695.3	133510.8	97424.1	4474.9	112270.8	53291.4	50407.3	158639.9	65398.5	78711.9	121839.6	15244.4	75127.8	16388.9	31703.3	106331.1	42333.9	70068.7	44697.3	39418.4
102.0277	27.2	102.0271749	102.0284437	682	1	1	1	1	241710.4	40119.3	43603.7	46631.5	53473.7	34150.8	51501.1	30869.8	181295.6	64542.1	46596.2	34606.4	33607.1	35131.4	36846.6	34288.8	157800.4	41638.4	42417.7	39463.5	37272	31426	36146.2	41716.2	42289	31774.7	30435.1	40899.6	30788.9	29997.2	38879.3	33598.8	50549.1	59448.4	54392.2	28162.1	17119.7	38603	23534.5	20343.8	50108.9
102.0461	162.7	102.0442826	102.0473466	686	1	1	1	1	43333.5	27837	14719.9	14353.8	15523.6	18758.7	17606.2	21200.7	21192	22016	17272	17280.7	17066.3	9229.2	16736.9	26638.2	17977.2	26079.9	22984.8	20667.5	22721.1	34731.2	16328.3	10170.1	39474.2	21320.5	19838.6	26138.8	20164.2	15081.2	23544.2	9250.5	31475.3	26874.6	35937.9	20657.2	17736.5	14888.7	32873.6	27277.6	14126.6
102.0558	165.9	102.0530709	102.0572695	686	1	1	1	1	49034.7	30079.7	39828.6	9899	25104.1	9792.6	22218.3	31618.5	9517.1	14318	10011.1	21835.5	31775.3	20475.2	18356	27291.7	20423	16419.1	36446	27977.6	19981.3	23506.4	8288	29267.5	21100.3	12369.7	23514.9	17439.3	25182.9	21254.1	30298.2	32439.3	29033	22444.7	29591.3	24155.9	19418.9	9115.5	14359.5	22983.6	24596.8
102.5568	289.7	102.5564044	102.5568988	680	1	1	1	1	244795.9	0	63116	74954.8	130087.8	73013.5	76320	136395	128823.9	139935.3	141817.1	118585.1	135256.3	136929.4	133867.1	136490	79492.9	65694	60939.9	139387.3	128214.4	143914.9	161248.9	147654.6	186460.8	244795.9	160907.6	157640.8	86315.6	197490.7	90680.4	95406.4	99465.7	105517.9	150758.1	129366.2	137371.7	131647.1	140004.4	126559.8	135049.6
102.5747	17.6	102.5742912	102.5747363	479	1	1	1	1	90744.8	0	0	40253.5	32316.5	14814.2	0	0	15711.9	40365.9	3499	1672	3867.5	3841.6	5606.2	5094.1	4491.6	4034.4	3959.7	1802	3109	4278.1	5884.7	0	54490	0	0	8807.4	0	0	0	0	0	0	1752.7	22164.9	26544	0	0	0	41914.5
102.9568	26	102.9563081	102.956858	686	1	1	1	1	20818285.7	17274605.8	13210960.2	12727464.9	14759830.3	13142503.2	13311779.6	12930119.1	14504839.5	12103583.1	15715837.7	15159337.5	16030114.9	11654800.6	15854364.7	17004010.6	11741843.4	11660428.8	12874216.9	16517272.5	16637803	12085738.1	11836806.6	14771136.6	17121719.5	15155254.1	15622214.6	10548022.8	13734435.4	11743296.6	12379416.9	12826130.2	14768651.9	12218142	11530263.9	13330556.4	11696325.4	17495252.4	15396090.1	15184879.7	14203789.9
102.9626	56.6	102.9621136	102.962664	683	1	1	1	1	90481	26117.3	28983.1	5256.7	19685.5	7653.6	15587.2	18701.7	10544.7	29376	32367	27379.9	27490.8	32889.7	17176.1	59828.9	19064.5	32096.1	23733.1	21840	8993.8	13109.5	33992.3	20718.4	30732.1	29986.7	27928	37239.9	33654.9	50355.5	54238.3	63209.6	26701	28142.2	51860.7	32878.8	39666.4	27311.6	35701	45940.8	40678.9
103.0035	116.8	103.0029846	103.0035991	686	1	1	1	1	57786.8	20769.2	7564.8	37517.1	23018.6	5291.1	4903.7	19580	19925.2	14925.9	21934.2	17357.7	26964.4	20456.7	24541.9	10761.1	24902.2	15390	13160.2	20276.1	13301.5	25100.5	7614.4	15915.8	17427.9	13103.1	23020.5	11613.5	13146.2	18655.5	11437.6	418	19892	17443.3	8150.4	27416.1	24617.7	20042.3	3830.6	24311	9563.4
103.0036	21.2	103.0030716	103.003749	676	1	1	1	1	117903.1	16236.2	7875.8	7092.4	10975.6	8549	8001.7	28964.9	20253.8	9001.5	4723.7	2963.1	10322.3	6796.8	6211.4	8588.5	6993.4	15888.4	7740.1	12027.7	14338.5	40094.2	8352.4	6344.3	38182.3	47906	72434.2	7079.7	19713.6	39040.7	8988.8	18444.4	9629	11393.1	23525	27050.1	3565.4	19483.5	11946	7327.3	19967.7
103.022	134.3	103.021513	103.0221238	685	1	1	1	1	574180.7	307703.8	226242.2	307432.4	211228.2	159523.2	326763.4	201324.5	212410.2	180201	199741.2	299137.4	299709.9	201859	160370.3	118294.4	206922.8	175821.6	143594.5	166084.8	69150.8	161501.6	223694.5	290548.7	133931.6	190254.7	214609.4	207555.5	286814.8	195034.4	237782.1	204540.9	197866.4	100666.5	151273.9	190979.4	200447.6	145703.1	196800.4	135519.8	229622.4
103.0302	21.8	103.0297378	103.031006	353	1	1	1	1	781887.7	0	0	36484.2	24895.4	0	0	0	781887.7	0	8693.8	0	0	0	175012.5	0	0	3014.6	0	182802.5	0	125626.1	0	195417.3	0	161789.7	282144.2	6195.5	173534.7	158870.8	0	0	0	0	0	0	0	0	165722	0	0
103.0399	128.8	103.0394754	103.0399448	677	1	1	1	1	7661970.5	1807710.7	2561273.8	2668747.4	2672941.1	2409378.3	1961347.7	430291.3	4302173.1	527758.8	3583045.4	443378	2707603.8	1691794.8	1697992.6	1720530.1	1974101.2	3447100.3	3487446	1735465.4	1592521.7	1551159.6	1476598	1396423.9	1041115.8	1318775.2	592759.8	1090860.1	1380298.4	1120643.2	2285234.4	1447922.1	1556852.8	1746115.3	1476545.1	1334861.3	1667572.8	1477745.1	1410441.8	599334.1	1173691.6
103.04	291.8	103.0395306	103.0400544	686	1	1	1	1	1142167.1	147227	307594.2	756932	268918.9	773559.3	477372.9	643275.4	750852	699891.5	677962.4	243454	692159.1	250329.5	306180.7	567277	530692.1	622729.2	636201.1	679908.5	180994.3	195348.5	487794.9	676801.1	420093.5	481170.4	447226.9	458499.1	480169.3	421421.6	437858.1	436667.5	556591.5	581185.8	326247.2	212813.3	344329.6	444972.1	571106.3	392418.4	431309.1
103.4885	234.4	103.4880135	103.4885456	579	1	1	1	1	107780.5	0	0	0	0	0	0	0	0	0	0	0	0	0	0	0	0	0	0	0	0	0	0	0	0	0	0	0	0	0	0	0	0	0	6185.6	6402	0	0	0	0	0
103.9601	25.3	103.9596402	103.9601364	686	1	1	1	1	157030.4	122047.7	70702.9	96300.5	97644.3	92752.3	88966.7	95899.5	92069.2	83329.6	102928.7	104061	111497.9	98265.5	122897.8	107438.7	69737.5	78943.4	79454.5	92506.2	133671.3	86542.2	96477.7	92057.1	93420	117170.3	88507.3	80856.9	92432.3	100858.7	64645.9	71320.6	78851.7	86241.7	71839.2	72006.6	78810.2	112283.6	89453.5	92416.2	107745.1
104.0254	293.7	104.0247717	104.025473	683	1	1	1	1	1207689.9	1160877.6	1207689.9	474514.5	447160.2	469800.5	479473.2	481841.9	506138.7	487527.9	508488.5	496625.7	499292.7	529784.4	527865.9	519510.7	530561.1	522714.8	542325.9	533612.1	579402.4	588000	454534.7	320604	610175.8	687057.4	292246.4	672055.8	691323.5	694791.9	679471.7	360223.3	701815.1	727026.3	701002.8	687510.3	721032.7	785124.1	815936.4	769428.2	781425.1
104.0343	143.6	104.0338194	104.0349191	474	1	1	1	1	84691.2	59554.1	31835.2	0	55640	28945	34128	46547.6	47865.7	38447.9	42813.3	31600.8	28809.8	22964.9	13936.1	39608.5	59599.7	18860.5	67554.7	57579.7	43946.4	17745.4	35329.4	45682.1	39712.9	57162.2	54583.7	48341.7	36935.1	40586	28481	49487.6	32256.5	0	0	0	0	27116.1	44904.7	56672.9	57434.8
104.0352	24.9	104.0333338	104.0353719	684	1	1	1	1	776806.5	202314.2	283820.6	273560.1	76981.8	141576.2	34487.4	101546.2	209989.5	162620.7	147646.8	103800.8	254068.5	165427.4	51175.1	140630.1	335275.9	265718	280450.3	250876.4	132411.3	124344.9	160806.1	87322.9	97764.6	121188.8	71630.1	125190.3	114771.6	66177.8	286207.5	326200.1	179056.5	148496.6	181459.3	348110.7	159896.5	92416.7	113229.4	75755.1	107071.9
104.0432	136.3	104.0427488	104.0433167	685	1	1	1	1	75993.4	13217.7	24782.1	20966.9	44993.3	36301.8	31940.8	22324.1	36294.7	32429.7	23127.6	25627.1	17881	19643	25449.6	23905.6	27680.3	26315.9	18316.2	12183	20457.6	16923.4	20906	18928.9	21872.7	16612	17387	9820.5	8337.4	9930	21899.1	14280.8	23126.5	22652.1	26505.1	11086.5	24572.5	20689.8	208.7	18724.8	276.3
104.0433	38	104.0427164	104.0435244	686	1	1	1	1	158754.6	36199.8	33913.5	79599.7	57790.6	23193.6	63157.2	29539	64072.6	31876.6	20958.5	48821.8	14517.4	67657.1	15896.5	11279.4	16609.6	51230.8	18541.4	8406.6	23091.2	5103.8	9416.3	11656.8	6292.8	48221.9	15637.7	17631.5	27597.8	22596.4	63490.2	45750.9	34644.4	43483.4	8705.6	52795.7	11368.7	8955.9	59757.5	16052.3	1765
104.0619	25.7	104.0613914	104.0619391	660	1	1	1	1	129563.3	35058.9	30331.3	8086.2	10346	66618.9	12139.6	9708	38084	8595.6	9602.8	46557.6	11943.3	11999.4	68780.5	58050.6	5829.9	20036	4772.4	75153.3	69800.6	14711.3	11341.5	54829.1	33799.3	6968	34500.3	3889.1	37486.9	61283.7	57930.2	46315.8	18391.2	4302.8	40367.8	18642.1	0	43536.1	23234.7	4751.5	14022.9
104.9539	26.5	104.9533646	104.9539212	686	1	1	1	1	7011786.2	5892153.6	4754779.5	4561993.5	5112613.1	4616379.3	4711595.2	5054587.3	4459439.7	4970876.9	5296145.6	4967223.3	5100889.1	4480454.8	5825318.1	5542586.7	5061964.5	4552058.7	4664339	4917949.1	5601998.9	5020228	4770302.2	4772286.1	5647390.7	3585682.1	5034862.9	4566722.7	4780677.4	4978938.7	3478049.1	3454162.4	4459239.8	4602760.3	4533935.9	3565774.6	3818630.9	5240902.7	5563831.4	5458093.4	4912431.7
104.961	25.5	104.9604617	104.9610111	686	1	1	1	1	74527.3	35826.8	24352.4	38552.2	21828.8	29972.5	32449.9	33886.7	27357.4	28427.9	28322.5	26655.6	30671.9	37629.9	41668.9	36874.6	34060.1	26120.7	30851	24727.6	30192.1	27635.3	33455.6	29943.3	34531.8	59805.6	24732.5	22272.9	33722.2	22705.7	26329.8	25093.9	25257.6	27236.9	22721.8	23874.6	42597.8	43656.5	33006.6	27405	30933.2
105.0194	21.8	105.0187417	105.0194287	685	1	1	1	1	3050182	329578.4	451509.4	495295	459498.2	309548.6	272884.6	978066.4	460710.8	152037.5	430111.4	410093	298502.1	158278	360727.4	569268.2	551909.8	474236.2	457373.8	633272.3	450356.7	1524028.3	653700	481060.7	1033251.7	2342204.9	2316345.2	164447.1	1471817.9	2102791.9	447134.4	438598.7	593785.5	590309.4	339724.9	394077.3	318666.2	1404272.9	272251.5	260481	192132.7
105.0377	145.4	105.0372349	105.0377368	679	1	1	1	1	7268213.1	2633563.5	2230183.1	2303618.9	2084224.4	4191713.2	392723.1	4199375.7	4296166.3	4328900	4323050.3	341954.9	4357170.5	4339000.6	4288720.9	4308639.5	506747.5	4428802.5	4462980.4	4422678.7	2102536.7	1643225.1	4512510.1	4416722.6	4413201.1	2563113.5	2115271.4	4188516	2675539.3	1873131.8	3997598.5	3925785.4	2442194.2	5680574.2	2040938.9	2495372.4	1898301.6	2205224.5	2400453.2	2468683.4	1946499.1
105.0458	288.3	105.0452346	105.045983	681	1	1	1	1	2448371.2	2321731	2448371.2	870334.4	742784.9	859940.3	862440.9	901435.5	828066.9	806511.8	788213.9	947657.1	882462.1	729932.4	795721.3	1016173.8	986083.8	1012994.3	1006915.6	1024630.7	1028665.1	1142455.8	885467.8	925311.3	1019481.1	1337822.4	1413733.7	1401181.2	1402191.5	1486022.3	1373892.5	1401743.7	1412197.2	1440134.9	972539.3	1290639.9	1422798.5	1652128.3	1724318.7	1590869.9	1726644.4
105.6259	239.1	105.6254751	105.626005	412	1	1	1	1	60584.8	0	0	0	0	0	0	0	0	0	0	0	0	0	0	0	0	0	0	0	0	0	0	0	0	0	0	0	0	0	0	0	0	0	0	0	0	0	0	0	0
105.9572	25.7	105.9566639	105.957227	683	1	1	1	1	107986.1	29200	27499.9	29400.4	28454.1	27619.3	36280.2	23249.1	43791.8	39921.9	33092.4	25473.4	23026.1	27164.1	20204.6	19474.7	34296.8	16450.2	18221.9	75077.7	24991.6	31693.6	15927.3	27748.1	19509.2	54065.8	25481.3	22118.4	23734.8	22478	28005.5	42334.6	26005.6	16228.8	18742.8	23032.9	24929.4	29719.9	23769.6	16900.6	31000.1
105.9603	20.6	105.9596532	105.9606353	676	1	1	1	1	65549.3	2171.1	5645.5	6900.3	13685.1	10038.5	10323.9	19869.7	25233	16036.8	27185.2	21585.6	23753.5	22115.3	14182.7	12246.6	19309.7	20057.9	16910.7	49316.9	26544	41859.7	28181.3	13302.5	32195.3	10211.5	3940.4	4065.3	7352.4	5357.5	8438.6	5421.7	17264.2	14985.5	9081.5	14413.1	8663.3	19658.7	15211.3	16326.2	25194.7
106.0041	290.8	106.0029202	106.0047244	479	1	1	1	1	207953.5	0	0	95553.7	97778.1	75512.7	100247.8	0	0	0	109444.3	0	71000	20636.3	0	0	132478.7	0	108919.6	0	62122.3	34731.4	0	0	0	0	186350.8	0	133614	0	159243.1	0	0	0	0	0	0	163857	0	0	0
106.0156	286.4	106.0132526	106.0161577	223	1	1	1	1	233164.9	0	0	0	0	0	0	0	0	0	0	0	0	0	0	0	0	0	0	0	0	0	0	0	0	0	0	0	0	0	0	0	0	0	0	0	0	0	0	0	0
106.0227	19.2	106.0221872	106.0227441	466	1	1	1	1	169092.3	0	0	0	0	0	0	11362.9	0	0	0	105017.3	34807.1	0	28887.4	96458.7	0	0	0	11257.8	0	17291	66511.1	0	13077.6	48309.1	38579.9	0	17099.7	33635.1	0	0	0	0	0	0	0	9877.2	0	0	0
106.0665	286.3	106.0654643	106.0683103	224	1	1	1	1	217564.9	0	0	0	0	0	0	0	0	0	0	0	0	0	0	0	0	0	0	0	0	0	0	0	0	0	0	0	0	0	0	0	0	0	0	0	0	0	0	0	0
106.9228	20.5	106.922296	106.9228462	581	1	1	1	1	188964.9	133218.1	9095.9	30805	40189.7	42975.1	40375.9	72948.6	75754.8	18120.6	94282.4	61602.7	92375.4	34321.5	15206	35145.7	112301.3	25553.9	27274.6	9447.6	32677.2	45845.3	24706	27166.2	48643.2	41127.9	23549.6	19777.4	27344.1	16069.1	44349.7	41373.9	64922.2	79714.1	108931.9	17300.1	33793.1	47936.5	25570	26250.5	42298.1
107.0443	294.2	107.0434753	107.0443258	684	1	1	1	1	11621282	11406001.6	11621282	4973608.7	4931956.3	4924772.1	4934843.7	5045092.8	5303879.6	5188159.5	5225896.1	5116990.9	5399702.4	5514649.7	5462345.1	5515256	5438062.2	5545958.9	5562759.7	5537988.7	5861333.1	6081753.5	6096087.3	6367001.6	6646786	7292743.8	7465190.1	7363472	7569380.9	7682723	7523097.1	7671610.6	7632811	7634177.5	7540007.7	7379344.1	7806320.5	8470225.4	8789287.6	8480743.3	8305531.5
107.05	160.6	107.0493884	107.0501461	685	1	1	1	1	46502.5	25067.3	24658.7	17034.1	24667	26740.2	26316.4	24045.9	9495.1	15793.3	10742.9	26050	19289.5	15537.9	22640.8	17997.6	14435.1	24697.4	17308.8	24991.4	18199.1	10007.2	21488.3	15938.2	23649.7	21372.3	30588.3	12291.5	22318.5	40356.5	22359.2	22479.3	25824.8	23138.4	26739.9	36453.6	20136	28090.8	31639.6	19521.4	14946
108.0292	132.2	108.0285946	108.0293334	686	1	1	1	1	111480.1	31838.7	60881.5	33020.6	53928.9	69259	56518.8	31224.2	56473.3	54784.9	57999.5	49130.7	27354.5	72912.6	19230.2	35629	49091.9	43260.3	37028.7	45127.6	17741.1	49422.8	38516.1	54695.4	52257.5	65519.4	57258.3	51671.6	63935.7	27992.7	47433.9	33083	66030.8	40561.4	29494.1	58796.8	53623.2	63040.3	21183.2	55430.5	61945.6
108.0331	295.6	108.0326557	108.033124	646	1	1	1	1	325753.9	108024.2	101066.3	0	115126.1	30636	110781.9	148126.6	134036.6	68766.9	84147.4	56313.1	209208.1	96257	102429.8	110866.9	61724.5	47403.8	129228.4	149821.6	104899.3	115553.5	113221.9	156250	42054.4	68821.5	93780.8	112839.5	123886.8	108751.9	195866.7	100804	80413.2	204276.9	181932.3	80752.3	27377.2	95268.8	173072.5	113093.9	152283.5
108.0395	290.3	108.0391121	108.0395588	686	1	1	1	1	833223.1	833223.1	248283.1	206998.9	253262.5	234553	243433.3	220955.4	276543.9	255136.1	234749	243599.9	254606.1	297637.8	277866.3	264185.9	274279.1	336142.8	256683.1	298075.8	323589.7	389970.9	315883.6	325863.6	363759.5	383011.1	421003.5	419802.6	469399.3	492410.1	446351.7	499381	452980.2	483602.1	403695.4	375133.2	485978.6	454003.8	498351	524384.5	510929.9
108.0454	20.1	108.0447539	108.0455534	682	1	1	1	1	188612.4	15867.4	12107.1	16340.1	13391.3	14919.7	13504.8	14419.5	12406.6	15719.4	14504.3	15667.6	14694.8	12964.6	11820	15879.3	13175.2	14177.2	16906.9	15665.7	12167.3	13050.4	17968.6	143027.5	11358.2	13867.9	13633.1	12289.7	19815.2	11721.8	12960.1	14701.2	4804.2	3843.7	72609.6	12657.4	44962.3	2118.1	15744.2	6433.5	7811.5
108.0566	289.6	108.0560877	108.0565633	679	1	1	1	1	825182.4	822807.1	825182.4	264940.6	275818.8	279348.5	267806.3	306875.2	294260.8	290518.6	302216	311844.7	298425	345859.2	326405.1	318101.6	301771.8	336925.9	290989.6	312566	356623.9	360250.6	357534.5	359369.5	177602.5	424857.8	417491.8	437096.4	215615.9	465727.7	458305.3	440914.3	445242.1	435348	430003	470151.6	169795.3	495042.3	531426.3	545110.2	551227.1
108.0613	265.6	108.0607868	108.0613305	215	1	1	1	1	112081.1	0	0	0	0	0	0	0	0	0	0	0	0	0	0	0	0	0	0	0	0	0	0	0	0	0	0	0	0	0	0	0	0	0	0	0	0	0	0	0	0
108.902	22.3	108.9014455	108.9020035	683	1	1	1	1	6696060.6	0	1942684.6	2157181.8	1724851.1	1240285	2216918	2318024.3	2425044.1	2341965.7	2630497.9	2672471.3	1818161.2	3120805.5	1416539.8	2545862.7	1345304.6	1537745.1	1679213.4	2565156	615876.3	1520705.1	2053435.5	1517688.7	1746780.3	1548851.4	1179465.7	1694603.5	1555665.8	1331040.2	1454259.8	1480571.9	1502913.3	1738446.2	3274859.3	2333193.2	2017475.9	2008297.6	995660.4	1621949.3	1582427.1
108.9199	20.4	108.919364	108.9199001	556	1	1	1	1	199885.8	148152.7	40828.3	55632.7	48713.8	62374.5	38186.4	79590.3	45576.3	94087.9	5754.1	21695.1	14447.8	32343.6	25287.8	39978.4	27844.8	36963.4	40922	108405.4	25473.7	69459	12941	32038.2	56628.1	34950.2	15548.4	13291	85656.4	25744.5	40069.2	52982.2	25402.4	39096.2	0	70405.8	77127.3	55330.4	82279.5	36740.3	13305.2
109.0042	288.1	109.0037451	109.0042743	686	1	1	1	1	579095.2	559363.7	579095.2	213623.6	206483.2	226718.7	202051.4	219479.7	227388.3	255950	244927.9	242233.3	239869.3	236452	262590.3	247426.1	254637.6	257210	266351.7	266766.8	273923.9	276140.1	274069.1	258454	286546.9	309413.6	323380.5	315775	320523.4	312729.9	312788.8	322852.8	316443.3	350197.7	346542.9	324769.7	330403.3	392651	417680	406132.7	388158.6
109.0295	24	109.0288874	109.0295856	656	1	1	1	1	915912.4	27876.5	8375.3	15480.4	17674.7	17703.6	27853.6	107116.6	23875.8	16031.2	29707.1	262002.5	0	25301.7	98719.6	11921	15739.1	33173.6	1620.3	162705.8	14803.2	86869.8	0	124147.9	289294.9	186420.6	221171.1	30191	209135.7	31636.7	34203.9	16927.5	24833.3	7201.9	87647	43883.3	39705.7	87208.8	60449.5	21211.3	76136.4
109.0657	150.6	109.0650798	109.0658099	686	1	1	1	1	46640.5	19007.4	17091.1	20167.2	46640.5	29388.5	26110.3	41541.5	20177.1	20260.8	15225.5	29306.9	29525.9	13972.2	31080.8	26263.6	17301.1	16233	18140.4	28602	21216.4	26284.5	12172.3	8559.7	26434.8	27651.3	20397.1	7556.2	25361.7	23834.6	25251.2	13331.1	21604.6	25278.8	22948.6	19027.6	20392.2	13178.5	12956.4	15534.4	28850.1
109.9994	294.7	109.9989852	109.9994048	637	1	1	1	1	500412.5	147043.8	105655.6	164372.7	153804.6	35504.9	171655	169710.6	76416.2	145937.7	0	118201.8	163584.5	112833.4	136668.4	92738.1	95275.9	134177.5	111324.5	80535.9	143048.2	110362	135119.2	142842.5	92216.6	193689.3	0	82622.9	197444.3	54904.5	378689.7	88206.9	185474.6	187600.9	115337.1	154341.7	49030.4	104172.6	223397.3	93506.8	172712.7
110.0246	133.9	110.0240097	110.0246623	686	1	1	1	1	221238.1	86817.2	125170.7	52793	31746.5	135254.7	72641.2	204641.5	81288.5	90484.1	82091.1	67976.1	52334	54516.8	44411.2	57748.5	69198	6459	93331.5	33103	94492.4	19183.6	69583.5	78853.7	51325.7	50280.1	111748.7	42728.1	69940.7	107395.6	55569.1	57363	183123.7	69872.1	36612.8	59603.3	68128.5	47705.2	57393.7	57778.7	71958
110.0246	290.5	110.0241734	110.0247207	684	1	1	1	1	648635.5	648635.5	628071.4	271118.7	287374.5	292041.5	269581.6	283966.5	310248.1	300334.7	313964.5	253205.5	313493.3	327907.5	296981.2	319896.2	310445.7	302586.4	318229.7	315552.4	356960.8	348038.5	333969	331218.1	349891.7	383678.9	400370.4	385250.2	384443.5	388643.4	392913.6	380147.7	395372.7	397323.2	402570.9	340559.1	441035.1	426124.8	473665.8	454522.9	431188.7
110.0359	292.7	110.0354217	110.0359076	682	1	1	1	1	3548391.1	3475001.9	3548391.1	1804512.2	1933222.3	1831577.9	1777737.1	1854713.6	858873.7	805271.9	1946487.2	1943702.1	1970125.8	2069183.2	2013493	2052007	2048542.7	2085624.4	2092427	2061046.5	2164896.8	2220143.7	2187552	2265932.8	1042132.9	2477478.9	1022793.7	2464387.8	2463136.2	2565231.3	2429817.4	2504369.5	2478915.9	2534316.5	2474112.3	2351891.9	2079072.8	2737818.9	2890622.9	2715589.1	2719194.4
110.0439	277	110.0434154	110.0440041	686	1	1	1	1	323368.2	296497.7	30640.2	156395.3	135549.6	126796.9	94805.7	51086	152149.1	159111.9	177588.8	190656.4	163313.3	142093.8	170056.4	166068.4	153960.9	137890.3	142705	144545.9	190205.5	172355.5	148623.4	205998	191053.1	176239.3	233975.2	225030.9	265513.4	237459.2	223528.4	85624.1	227001.1	206473.1	201881.9	181536.2	243772.6	211066.4	210831.4	229924.2	216915.7
110.044	84.1	110.043277	110.0450902	685	1	1	1	1	94110.6	94110.6	68929.6	43015.2	49427.2	26778.3	15727.9	46212.9	38463.5	35194.8	41668.3	37827.1	30660.5	47737.2	30431	44451.2	43792.7	54780.1	46458.1	39911.3	57107.2	47902	52288.9	36505.4	34746.1	55545.8	48338.9	56534.7	59815.2	57130.8	53776.2	20632.8	62566.8	42627.8	44503.6	44719.8	58584.1	58472.8	61212.4	49434.9	57104.6
110.0443	29.9	110.0434404	110.0451778	674	1	1	1	1	72848.3	23596.5	38122.6	32535.5	14495.1	0	29158.3	48489.5	33766.2	43528.7	8025.1	10507.7	36456	11714.6	24042.6	21878.3	61915.2	43783.4	47744.6	26208.6	29809.2	33427.6	34960.4	21769.1	41408.4	40109.2	10310.4	29611.1	24646.1	36128.5	25327.4	27827.7	31822.9	24528.1	25986.6	26958.5	25441.4	23538.5	24410.8	17417.9	39277.2
110.4727	254.3	110.4721798	110.472688	427	1	1	1	1	133135.5	0	0	0	22033.1	7072.4	28135.7	13379.8	19840.8	23298.8	0	0	17702.3	15395.8	0	7897.4	27559.1	16920	0	0	8988.5	10385.2	9168.2	7252	15478.1	12976.1	36548.2	82753.9	14598.5	7790	0	0	0	0	46974.4	0	0	0	0	0	16697.2
110.899	22.3	110.8985118	110.8990727	683	1	1	1	1	4600192	0	1365224	1375737.5	1261576.9	763629.9	1610553.8	1509608.8	1645652.1	1631314.7	1822875.3	1765499.3	1249460.6	2196213.8	904880.7	1749636.9	1041523.8	940308.6	1134587.7	1707462	483746.2	967564.7	1428980.6	1063619.4	1180086.9	1118115.3	774292.8	1050858.2	1068329.6	912968.5	953569.2	977625.9	1064401	1190257.7	2237481.4	1577356.9	1323756.9	1370248.2	684097.3	1117296.6	1060486.7
110.9169	20.9	110.9163906	110.9169364	390	1	1	1	1	165572.3	28119.6	51293.9	30331.1	16676	8596.4	19631.2	13762.7	11622.6	0	0	0	12972.4	0	13445.9	0	16135.3	26826.6	18031.4	29064.3	24832.1	0	0	73204.3	52223.5	37089.1	7366.4	0	85193.2	0	28802.2	9583.9	0	0	0	0	0	8321.4	36519.4	9052.8	0
110.9261	19	110.925251	110.9261231	619	1	1	1	1	112365.2	0	8609.6	18927.1	20629	30571.8	4847.5	9409.3	14334.5	19485.5	18982.5	25229.8	11168.7	12792.6	10464.5	18594.5	11706.6	10963.4	0	24209.5	21043.7	15919.4	14472	9218.3	8417.7	13100.6	14012.1	5964.3	13973.1	21883.4	36168.3	94558.3	10469.9	48578.8	112365.2	7823.9	33468.6	11965	13758.4	10254.3	9467.6
110.9756	289.8	110.975157	110.9757108	664	1	1	1	1	268765.5	20817.4	0	93464.2	189238	60935.9	160607.3	149873	16670.9	8785	69881.4	156528.7	84764	97596.8	107847.4	146304.2	199906.2	183464.5	149768.6	160388.1	144966.1	79002.7	175001	190381.2	124960.8	63502.4	0	178709	46046.3	78442.4	105268.7	160248.9	50598.2	116541.7	183946.2	173082	91460.8	98846.7	41724.8	128948.2	43327.4
111.0086	291.2	111.0080758	111.0087295	686	1	1	1	1	233550.9	76724.3	125632.3	129106.6	140042.9	220043.4	121033.3	89904.3	106300.4	195939.3	203431	87840.4	118778.5	111736	193247.5	74569.9	124942.5	136664.6	132619.6	94556.3	138418.3	183232.8	153013.2	145262.1	110860.8	141461.1	158360.5	133637.2	182231.7	146289.7	202548.1	146376.8	108645.4	113730.7	222324.9	143261.2	110429.8	124920.1	100621.2	149462.4	115126.4
111.0088	28.3	111.0081681	111.0088939	650	1	1	1	1	2047422.4	306739.3	286046.7	279227.3	344186.3	397600.7	261876.8	252704.8	338801.5	238891.2	290811.5	315140.3	249084.5	292512.4	245480.1	247840.7	301998.3	333730.7	409332	207480.8	198420	327479.6	276071.9	254675.9	462428.6	219641.2	213644.4	223035	238871.4	268998.2	257505.4	241450.5	130091.4	179312.7	154268.6	314533.3	123698.5	169019.9	98524.8	125201.1	275891.8
111.0199	289.9	111.0193944	111.0199275	684	1	1	1	1	3198469.4	3185796.9	3198469.4	1339149.2	1280881.1	1436818.2	1388996.5	1333974.8	1489355.4	1574287.1	1530799.5	1510277.9	1558000.3	1616537.5	1553305	1641748.3	1620425.1	1630259.2	1589704.2	1609715	1715804.1	1820211.8	1745232.8	1721190.9	1828717.2	1916675.4	1982921.1	1955350.5	1979832.7	2023024.9	1953220.3	1992731.9	2028351.4	2100469.7	1881547.2	2007447.8	2155418.3	2296817	2395482.6	2372636.9	2368643.7
111.02	22	111.0194287	111.0199963	686	1	1	1	1	927703.5	442210.3	327550.9	173006	246927.1	160183.2	130728.6	131021.6	165361.7	151801.5	110636.9	155434.3	198447.4	199484.4	126281	112862.3	189160.4	306639.4	273224.5	156361	108187.5	161263	221693	56422.3	200783.2	297243.7	231766.9	222479.8	272200.6	194506.8	371829.9	331649.6	192145.6	175129.8	223904.3	304544.3	163604.3	163716.4	178393.3	167514.1	175844.8
111.045	288.8	111.0445031	111.0451078	685	1	1	1	1	151995.2	0	11685.5	46682.3	54846.7	59125.4	34825.8	39892.3	92996.5	83393.8	51208.9	64569.4	57524.6	45561	107875.7	42791.5	102244.2	55636.2	42737.9	35376.9	66820.6	85639.9	64178.1	45220.6	72226.7	30786.4	46692.7	40884.1	18164.5	85378.1	28807.3	25235.2	103522.3	112602.2	39290.2	86250.9	47805.6	67371	32395.3	28529.7	42200
111.0562	287.4	111.0557311	111.0562211	683	1	1	1	1	226684.2	88757.1	23369.1	122941.1	75941.4	137663.2	92101.5	74942.5	43375.1	93669.3	145427.6	72507.7	105414.6	41495.7	53489.1	20946.7	116983.4	56859.5	6559	71170.4	82632.2	73993.5	64460.9	54481.8	58694.2	145759.9	20911.4	120801.2	93326.7	65197	78057.4	69106.2	63373.5	72974.1	24407.7	112321.9	173926.3	97679.9	54806.5	66818.9	76191.5
111.0814	114.5	111.0789044	111.0814656	686	1	1	1	1	40869.1	19345.6	5799.9	10879.8	4173.1	15547.3	12972.5	22456.8	18848.5	3080.4	18892.5	8093.1	19342.1	22561.1	26613.2	10601.8	5839.3	24042	13089.6	19828.8	27824.1	7277.3	18363	25420.9	16808	7613.4	18638.8	6310.9	6881	26051.3	15842.7	10039.8	6728.2	10449	13838.8	22651.7	14105.5	7791	17500.7	4132.3	9545.9
111.6467	257.7	111.6462038	111.64675	208	1	1	1	1	92387.4	0	0	0	0	0	0	0	0	0	0	0	0	0	0	0	0	0	0	0	0	0	0	0	0	0	0	0	0	0	0	0	0	0	0	0	0	0	0	0	0
112.0039	85.1	112.0032694	112.0039669	686	1	1	1	1	70285.8	70285.8	68396	29675.9	27254	29273	36914.1	16956.8	18157.8	21087.7	36563.7	36678.7	48577.7	32526.9	13379.8	26894.9	42477.1	38263	19749.8	37426.5	21891.4	29959.5	32108.7	34968.5	26688	44353.7	41372.4	21420.6	34462.7	37148.4	48794.5	48191.3	30183.4	37204.1	50117.7	42061.1	31948.9	46173.3	19346.6	39361.8	38145
112.0039	291.1	112.0033452	112.0039629	686	1	1	1	1	422993.4	410279.9	422993.4	146875.8	125499.2	164894.1	155653.6	157410.9	170266.8	195648.3	187862.6	177598.4	180161.8	195770.9	187606.2	197064.2	198281.6	200452.2	199630.9	199177.4	222044.3	211503.3	208251.8	200447.6	202243.7	226570.6	239113.4	212441.3	233889.1	232354.6	230657.3	237395.1	241267.9	242519.7	247165.4	237892.1	272405.9	282999.8	286089.3	289254.2	14490.7
112.0121	18.7	112.011639	112.0121085	361	1	1	1	1	260495.8	0	0	0	0	0	0	0	0	0	0	0	0	0	0	0	0	0	0	0	0	0	75806.2	0	58258.6	0	0	0	0	0	0	0	77541.4	0	0	0	0	0	0	0	0
112.0151	291	112.0146174	112.0152114	686	1	1	1	1	424263.8	424263.8	113510.7	107618.2	128051.4	142170.9	115832.1	108114.6	135791.4	204477.4	170336.3	157594.6	192791.7	214627.8	179454.1	204102	196139.7	186422.6	184933.2	175386.5	194823.4	214076.9	188094.4	196243.5	202206.1	201516.8	208252.6	222206.9	235497	223937.6	206082.6	215206.4	228834.8	238062.1	263175.5	221669.2	231584.8	255765.4	273341.8	289889.4	257663.1
112.0402	143.2	112.0396673	112.0403159	678	1	1	1	1	236654.6	200417.2	208300.6	113508.6	45374.8	38817.8	40682.7	39708.6	44071.3	36222.4	44011.3	22342.4	46567.8	39069.5	33592.9	31206.3	40538.1	49987.9	55873	29393.9	28982.6	34260	46133.3	35365.7	37579.1	40225.7	24443.3	40274.8	26827.2	49580.6	48749.8	102904.4	197612.4	46561.6	61035.7	126161.5	49891.8	53041.1	20109	34610.5	44676.8
112.0403	288.6	112.0397879	112.0403224	685	1	1	1	1	267254.9	172578.9	167908.5	146810.7	116637.2	148724.8	174689.8	118802.6	138146.1	221946.4	121953	161002.6	217930.9	194857.1	144388.1	204125.8	116534	123336	192981.2	200650.4	142384.8	227269.7	153247.2	229059.3	164392.5	178304.5	162288.3	238983.8	220377.1	229689.3	232542.8	143411.9	202291.6	173319	159726.7	161400.3	175844	233136.6	223109.8	256951.3	153061.6
112.0515	263.6	112.0509586	112.0516161	679	1	1	1	1	685227.1	222228.5	400358.8	264352.3	36906.6	285098.7	56252	266532.5	193835.1	136596.4	337589.2	382948.5	351200.7	454788.1	245952.5	379886.8	418268.4	328372.9	314168.9	322428.6	72446	349591.2	408322.3	336003.5	412347.9	393399.4	391376.6	382125.5	319738.2	434632.5	283558.7	100859.6	138006.7	347147.6	380666.3	179402.4	145579.1	144763.1	388004.4	235680.9	201054
112.0516	33.2	112.0509804	112.0518041	686	1	1	1	1	703869.4	175871.3	167547.3	152937.4	322084.9	85599.3	66631.4	191300.5	107519.4	286825.5	226531.8	282469.1	163683.7	390331.5	294218.8	289783.7	113594.6	143148.5	139264	249998.6	161001.6	195055.8	198028.9	281284.6	171888.9	181315.7	164357.6	260292.2	233623.8	264952.9	243148.5	260396.1	170288.7	189896.9	211549.1	179230.3	187546.6	297798.7	102738.9	141880.3	163430.1
112.8961	22.3	112.8955625	112.8961609	680	1	1	1	1	833553	0	268128.8	220947.8	177313	101722.8	273999.1	230634.5	204537.7	244591.1	284256.8	344489.7	179898	407653	129387	311516.8	189786.8	180863.8	171496.7	302911.1	0	171320.5	251979.5	159624.5	208196.7	155172.4	67741.8	215977.5	182884.8	144147.4	168103.3	169748.3	175939.2	206526	382588.9	250449.4	259518.1	202329.8	104895	198613.6	169642.8
112.9147	35.6	112.9135344	112.9156899	681	1	1	1	1	89874.5	70957.3	58579.8	55600.1	53017.2	64578.7	33860.8	48747.6	56236.4	47685	52886.3	47845.4	57832.8	41491.2	30366.1	56021.3	46862	31253.1	49827.4	60226.9	61880.2	31014.6	59071	65000.9	56043.6	48365.5	47638.3	43373.8	54282.8	60728.3	53876.3	52060.7	55160.2	52894.1	45216.5	44370.1	38759.3	44336.2	55738.3	68310.3	50780.8
112.9231	19	112.9226214	112.9232675	470	1	1	1	1	168993.1	0	0	3511.4	13151.6	15034.7	40638.5	63418.2	6084.3	15935.3	13688.4	129954.9	10125.8	13211.4	16604.2	14236.9	4596.2	10064.6	4962.5	13103.4	25832.4	59937	9205.7	60819.3	34876.5	75472.4	12936.8	85907.7	0	10675	38728	31666.6	0	0	66399.7	0	57004.3	3312.7	0	56314.4	0
112.931	35.2	112.929247	112.9337615	276	1	1	1	1	82754.1	0	0	0	0	0	0	0	0	0	0	0	0	0	0	0	0	0	0	0	0	0	0	0	0	0	0	0	0	0	0	0	0	0	0	0	0	0	0	0	0
112.9703	36.1	112.9658899	112.9736821	679	1	1	1	1	400493.8	177509.6	147379.1	26839.4	120427.6	90750	53043	134838.9	140249.4	143109.6	72498.4	55906.2	116760	112299.9	60652.4	129324.1	72504.3	103051.9	25579.1	101320.9	97096.1	192574.8	148758.5	110530.1	98976.1	79143.9	162061.5	110667.2	117665.7	144901.7	41042.1	162976.1	22472.3	4814.4	116654.1	116675.4	75799.9	118895.2	124099.8	144276.8	112701.1
112.9856	31.8	112.9850201	112.9856326	686	1	1	1	1	383438712.8	383438712.8	265619851.8	266369686.5	264277580.2	288082677	273599996.9	277886871.8	278073940.3	282811629.3	275668655.6	262618508	285106989.7	267176850.2	265739252	276795171.9	269636986.8	265162704.4	252896587.1	280942410.3	291478989.8	282376564.1	243548323.6	276694988.8	241072915.3	181695213.2	290033166.7	264975997.9	271238847.4	285923137.6	269268363.8	262788800.1	263384136.9	283465166.5	277112674.8	254800169.6	277240613.7	296225621.4	298323865.1	298908878.5	298319753
113.0341	42.4	113.0318325	113.0357699	317	1	1	1	1	234334	0	0	81018.8	0	0	0	0	0	0	0	0	0	0	0	0	0	0	0	0	0	0	0	0	68774.2	0	0	0	0	0	0	0	0	0	88174	0	0	47337	0	0	0
113.0355	290.1	113.0350291	113.0355858	685	1	1	1	1	700236.1	700236.1	233972.5	237507.8	290663.2	274167.1	259081.9	279557.5	303634.8	311482.3	311937.4	286712.2	315697.8	336055	313535.4	330484.1	220751.5	339865	334389	337152.6	347783.8	344753.1	360753.7	349734.5	380517.3	412666.2	420532.2	396061.9	396645.5	419530.4	429507.4	410108.4	404437.2	407160	395164.4	407406.1	460788.1	460818.6	489188.4	485758.7	459047.9
113.0402	35.1	113.0376468	113.0414323	259	1	1	1	1	71405.2	0	0	0	0	0	0	0	0	0	0	0	0	0	0	0	0	0	0	0	0	0	0	0	0	0	0	0	0	0	0	0	0	0	0	0	0	0	0	0	0
113.0438	19.9	113.0432847	113.0437995	403	1	1	1	1	305858.8	0	0	0	0	0	0	0	0	0	0	0	0	85815.7	0	0	0	51964.1	58252.5	0	0	0	102841.3	0	0	0	0	30194.2	0	0	0	80392.8	0	37750.4	53506.8	0	0	0	0	0	0
113.0606	123.7	113.0590036	113.060801	684	1	1	1	1	272822.3	103523.6	189894.8	172964.6	97845.8	169779.5	83394.2	109141.7	119086.1	73435.1	96033.7	147565.9	197080.3	73637.1	142428.5	184417	120964.9	83464.3	130323.7	206328.2	158157.4	202789.5	82858.4	47446.7	108893.3	181036.7	113540.5	70859.8	46389.5	63712.2	58766.4	136379.9	57396.8	197500	171647	41948	59414.8	158338.4	91077.7	137622.9	195708.8
113.9634	267.4	113.9620095	113.9643871	293	1	1	1	1	135221.6	33855.7	10655.2	7059.8	0	93936.5	19175.1	0	0	0	9150.7	0	0	111290.1	0	24608	7036.6	9675.1	7065.4	0	15263.8	0	0	0	0	0	0	0	0	0	9131.9	71364.5	6199.6	4390.4	0	45996.2	18858.4	0	0	16625.4	2386.9
113.9888	31.9	113.9882357	113.9888977	686	1	1	1	1	8515133.4	6608711.5	4689777.7	4771946.8	6617612.5	6168365.1	5338264.7	5746733.5	5919771.1	5718124.5	5816293.3	5954732.4	5786088.6	5616277.9	5662741.5	6533273.5	5635746.5	5419318.2	5221097.6	5698451.8	7446918.8	5706520.8	5545089.4	5437940.1	6003319.6	3042849.4	4837726.2	4318651.5	4640527.1	5909012.9	4469192.8	4722779.2	4829088.5	5152067.3	5126789.3	4935052	4831660.8	5412720.9	5400753.7	5317136.6	6418871.7
114.0194	140	114.0189093	114.0195941	676	1	1	1	1	558683.3	558683.3	536286.9	154469.2	133512.4	132106.8	84181.4	96950.2	83760.8	110641.3	141501.8	139980.4	112297.7	109150.4	124013.7	294443	128667.7	137015	115817	130474.7	134424.2	101572	84818.9	336042.2	337184.8	128041.5	132270.5	358080.7	71645.1	356715.2	335133	132568.3	344319.3	343466.4	350147.2	91040.2	57253	132126.9	373431.2	351218.3	369211.5
114.0195	275	114.0190578	114.0195837	679	1	1	1	1	1460189.7	1436538.4	1460189.7	529579.2	593421.4	585683	529433.6	549174.4	627315.6	699527.9	673364.6	653435.7	683698.4	711197.4	704519.3	714335.8	706552.7	706124.9	193983	694934.8	750541.8	801247.6	759681	760051.9	819324.4	894284.6	866747	884500.7	882696.4	916265.2	852574.7	895475.4	900150.5	896844.7	885374	842162.7	872301.8	965508.8	1000058.7	977682.4	1008247
114.0196	20.3	114.0189718	114.0197097	682	1	1	1	1	115731.3	102841.4	103151.1	51350.5	57652.2	53958.3	38310	50305.9	53093	67070	65394.1	75269.7	76407.7	74368.9	62104.7	51595	56123.1	47953.7	64795.5	74754.1	53190.8	65706.8	78175.4	66810.7	70506	77284.9	69422.9	65791.2	68495.4	91958.2	66320.2	60101.5	61934.9	56912.3	83881.1	73823	66276.9	64199.4	65288.5	72795.8	68386.1
114.0276	123.3	114.025939	114.0306559	686	1	1	1	1	41675.8	14653.6	8342.3	7103.6	21029.3	7291.8	24123	26329.9	8060.5	15061.1	23100	15236.1	16706.3	11354.7	14293.4	22895.7	20514	16744.2	20855.3	11331.1	23730.6	17893	18719.4	19506	7966	13420.7	12257.7	10458.3	19353.8	3222.3	27477.7	14822.9	16983.6	9971.6	10534.9	8638.5	20413.5	10508.1	17282.5	19019.1	19786.3
114.0276	32.5	114.0269273	114.0284985	650	1	1	1	1	194693.4	57392.4	65703.9	45281	33590.7	26295.3	35344.7	19326.6	147088	63818.7	60716.8	70885.8	43939.5	24793.9	28376.7	65304.3	140671.7	40823.4	49496.8	22681.1	30540.2	21938.2	49382.6	23679.3	25824.3	20147.2	16614.3	26591.4	18104.3	22163	10264.3	39731.7	3761	39344.3	12177.9	55207.7	0	107749.5	8569.5	26421.9	21247.2
114.0519	179.3	114.0513711	114.0519129	375	1	1	1	1	81457.3	0	0	0	0	0	0	0	0	0	0	0	0	0	0	0	0	0	0	0	0	0	0	0	0	0	0	0	0	0	0	0	0	0	0	0	0	0	0	0	0
114.0558	152.6	114.0553426	114.0559457	685	1	1	1	1	480474.4	189061	103795.6	187918	128483.1	160726.9	11178.9	114374.7	28113.1	185514.6	190796.1	178288.4	96317.9	238722.9	123925.7	147675	160642.6	156682.9	112044.1	63009.6	50283.3	235450.8	170006.9	122005	80539.3	60107.5	108815.3	23982.6	98421.9	223178.8	130472.1	140501.2	163561.3	107479.3	144409.5	241076.2	171484.2	123055	189991.5	188361.8	96112.4
114.0559	258.7	114.0553919	114.0559753	681	1	1	1	1	223570.6	50349	0	100451.2	89633.6	151996.1	85417.4	102277.1	89038	122734	120578.3	177787.5	97185.1	150445.2	142010.1	26802	154532.4	100538.5	124292.8	112529	151006.9	78237.4	109275.9	120506.6	80872.7	103085.2	71650.5	60066.6	115767.8	144908.7	40267.9	96786.2	116988.2	39070.6	101598.3	106437.4	55356.4	95553.4	109003.2	114398	82077.2
114.934	289.9	114.9334333	114.9359034	683	1	1	1	1	542184.2	92319.6	66613.2	126204.3	145373.5	120016	117685.6	101161.7	153309.6	149146.6	142666.4	146216.6	161765.4	188746	174367.2	181289.5	189563.6	188251.8	217782	184026.9	258721.1	239347.1	304159.9	331971.4	254713	232862.1	210522.4	218480.9	296068.7	248547.8	272103	249442.9	271076.6	285806.9	281109.1	311172.8	302988.5	355075.2	286332.6	266365.1	261858.3
114.934	134.9	114.9332413	114.936103	670	1	1	1	1	333609.4	31930.9	23286.6	17975.3	32332.4	103828.8	14873.4	29166.9	25943.7	53101.1	42466.9	72677.1	56725.8	54877.4	12253.8	67114.5	39879.1	62712.9	82592.2	77252	60919.4	89893.5	89350.5	129334.2	79949.5	105839	56090.4	95409.8	74274.3	86263	88149	100533.4	49762.1	45567.8	63006.3	54159.3	59406.7	80885	61414.2	38134.6	63965
114.9801	80.6	114.9795806	114.9801119	677	1	1	1	1	83970.7	24798.2	34460.7	35245.4	11441	15245	27067.3	13976.6	23889.5	18172.3	28490.2	19404.7	19351.4	26243.8	11803.4	25040.7	19861.7	29000.6	12866.7	8468.5	40505.7	7389.3	38958.8	17526	45277	35670.5	47848.5	27173.9	39597	34106.3	29336.3	14394.9	37977.3	39780.5	55736.7	31246	12998.7	29613.9	28323.3	68860.3	57418.3
114.9897	31.7	114.9892173	114.9897504	686	1	1	1	1	3721150.2	3721150.2	2323521.6	2182374.7	2348532.6	2422389.8	2297268	2416674.6	2411850.7	2412171.1	2427261	2357391.7	2412039.3	2253475.1	2411858.8	2317887.7	2340916.1	2184101.9	2179777.3	2313925.7	2593357.1	2405169.3	2267561.5	2367774.8	2319816.6	1179414	2491143.4	2161748.5	2281945.5	2364980.6	2187663.8	2192598.3	2155782.2	2227101.2	2176038.8	2203969.1	2214386.2	2362329.6	2365531.3	2447052.6	2379983.7
115.0035	127.4	115.0029877	115.0035602	685	1	1	1	1	818475.6	204875.9	287282.6	428272.5	153659.9	271587	200826.6	114438.4	116765.3	280962.5	453818.6	207426.9	182113.9	287689.6	167040.5	243855.5	276178.9	223839.3	126232.3	279131	301651.2	207447.6	211328.7	210240.5	243177.2	228499	175100.6	143901	391908.8	121879.2	60108.1	258566.2	183844.6	288251.8	189818.4	237147.8	153800.3	284010.8	277585.7	185786.4	234491.2
115.0036	291	115.0030151	115.0036642	686	1	1	1	1	213319.1	176122.7	124143.8	161960.4	157065.1	167391.5	146650.1	151583.4	120120	130721.6	143277.4	156444.2	155587.5	153389.7	150136.8	137759.1	167124.7	137780.2	168427	165935.7	123891.1	142695.2	126947.7	157276.3	107391	150561.2	141842.7	169381.6	180032.5	144861.3	174804.9	146607.8	154719.2	138857.3	170751.9	146047.7	173305.4	174326.5	168508.5	172398.6	176001.1
115.0036	39	115.0029612	115.0038405	686	1	1	1	1	1562640.2	86794.6	140683.2	142547	138044.3	129849	138285.4	99894.4	114903.5	76995.9	137899.2	125215.4	122201.9	120295.3	145414.1	122516.9	120669.9	159123.1	173709.6	117630.5	127623.6	125332	130498.3	1562640.2	120977.1	122113.8	104207.9	158228.8	137748.8	126065.6	134445	176033.5	104065.2	139086.1	112779.4	190549	182250.2	95335.6	163278.2	79939.8	52171.4
115.0147	95.4	115.0140694	115.0148162	686	1	1	1	1	59242.1	51876.5	37235	10340.3	17700.1	11968.1	15522.1	17765.3	23504.2	39616.5	25769.1	27035.4	29251.9	32518.4	36260.1	19879.1	27142.1	24709.2	34104.8	33363	29457.4	27686.3	29659.9	27159.8	45595.3	24739.8	48240.6	29074.1	23727.4	42165.9	38989.2	34262.8	39490.1	24413.4	28222.1	47749.6	36907.1	37049.9	45149.6	43407.6	13798.6
115.0148	292.8	115.0142639	115.0148471	686	1	1	1	1	359320.3	323286.1	359320.3	106277.7	121624.6	110366.2	103287.3	113247.2	121911.4	159836.4	154088.1	142825.5	149777.1	171878.8	170056.7	160802.2	164721.2	168272.5	155262.8	155375.9	171445.3	196010.1	177659.3	185422.1	190431.4	201926.5	198368.8	201930.1	208159.1	219288.6	232994.3	201008.6	198604.5	209322.1	221868.3	193788.6	249320	254482.4	292975.3	263280.2	240195.9
115.03	286.5	115.0294586	115.0301862	685	1	1	1	1	375891.5	375891.5	295048.6	129016.3	123179.3	132730.9	150118.6	148883.4	164998.4	159673.7	150771.9	127212.5	149135.9	155601.2	114829	137197.8	171076.3	152257.9	153734.1	153685	182192.5	185650.9	175817.3	170682.7	171486.9	122194.9	202216.7	201127.8	200380.8	203550.1	197616.7	199330.3	239386.6	212732.5	182250.8	231724.9	235716.3	261526.2	167922.3	225495.9	269526.1
115.0399	143.3	115.0393778	115.0399789	665	1	1	1	1	4031408.5	1604256.8	461160.9	0	2279657.7	2321043.9	1806485.8	1940496.4	0	2003682.2	1880375.4	1355753.2	1441211.1	2102591.9	1716830.4	1878888.9	4031408.5	1423315.3	1461487.3	1567824.1	1571298.8	1001809.3	1388629.5	1465574.9	1117445.2	1046732.8	1105906.3	1132839.4	1588222.8	1280779.5	0	891303.2	87630.9	1367636.5	1629242.5	1423294.1	1243880.5	1717402.6	1653748.8	1532972.6	1581804.2
115.04	287.1	115.0394154	115.04015	685	1	1	1	1	2035689.6	1000258.7	723168.9	1360111.3	1708454	1427944.2	1260007.2	1322346	1649785.1	1469522.6	704688	1316573.1	1668891.4	1605619.9	692903.9	1404849.4	1302930.6	1276517.9	1301141.9	1306354.1	641273.3	1422158.3	1384723.1	1400629.4	1602245.3	1595283	1574722.6	1587011.5	1536528.5	1601082.9	1445015.6	1270789.6	1200590.2	1388771.8	1443928.1	1178370.7	1226655	1568073.7	1647711.2	1238169.4	1504596.1
115.0512	282.9	115.0506186	115.051244	686	1	1	1	1	371627.3	281762.2	371627.3	144686.6	137482.9	182863.7	184776.5	199291.9	158732.9	171314.7	163064.9	180178	174234.5	242670.2	183561.9	202593.6	239495.5	253066.9	253648.9	216235.6	224371.6	195828.2	191093.6	208606.8	241192.5	244138.9	247943.7	232945.2	247106.9	248429.4	247164.1	297474.7	295714.2	234493.4	242008.1	260827	248872.8	289639.4	275760.6	346803	267969.3
115.0763	279.1	115.0757333	115.0763865	685	1	1	1	1	1229330	369835.6	279276.6	109700.7	192657.5	320877.1	213932.1	186025.6	332311.5	419280.8	379229	145666.6	396981	319055.6	266023.9	633964	336553.8	453824.1	250081.5	440997.5	379832.2	277862	686801.8	748375.5	783747	614786.2	863423	814223.5	858859.1	888165.9	213354.4	289195	69081.7	351942.8	61757.5	141208.5	491289.1	838350.5	867098.1	140236.9	812465.6
115.9205	180	115.9199971	115.9206442	674	1	1	1	1	231960.5	13188.6	26916	10523.4	29686	15911.8	11462.4	10492.2	19415.6	21208.7	30165.5	43181.4	23931.9	25473	47207.1	45643.6	44860.8	30529	62402	54410.9	57667.1	48824	71158	129294.7	54908.2	36909.9	40645.6	44822.9	60428.2	80935.6	71028.7	57323.6	43801.1	44782.8	39254.2	34880.8	32625.2	47070.3	35865.1	33737.1	32316
115.9343	22.6	115.9337849	115.9343904	323	1	1	1	1	656574.9	167674.7	0	0	223032.7	0	0	43339.8	0	0	25178.7	0	0	0	0	0	1386.9	0	0	229181.3	7424	0	0	0	0	0	0	0	27311.2	0	0	0	0	0	0	2342.1	0	218272.7	0	0	107094.2
116.0253	290.8	116.0248023	116.0253847	684	1	1	1	1	2196444.2	1370912.7	1280457.4	867148.1	875517.4	875902.6	876341.3	950851.9	1029787.3	1023875.3	987495.5	1009274	1055150	1070832.3	1079233	1058112.5	1044991.9	1142036.9	1090840.4	1151877.8	1262957.5	1404072.8	1327584.1	1431794.7	1551190.2	1745014.1	1760112.8	1815986.3	1797763.1	1876612.4	1795251	1828341.8	1746391.4	1675521.6	1557120.5	1525797.5	1600849.1	1703655	1846337.7	884024.6	1736038.2
116.0352	288.2	116.0346176	116.0353212	686	1	1	1	1	370524.7	271695.3	354990.1	234007	226694	185429.4	243971.7	250312.3	247850.3	195344.6	265235.9	197957.6	254908.7	276736.1	205694.3	255056.3	236622.7	198286.8	212901.1	198697	181462.6	229380	230843.4	205959.6	149497.8	201630.3	287834.1	204264	210627.1	294304.3	268375.2	284176.8	284744.8	242359.6	241508.1	217783	204574.3	280680.5	292521.8	249400.8	243466.6
116.0352	31.7	116.034595	116.0354416	686	1	1	1	1	589936.4	243970.7	180262.5	193162	404015.5	254489.3	314654.2	317101.5	218718.9	204774.9	210713.9	244512.9	189071.6	222202.4	206640.1	207850.5	276438.3	173098.2	173590.6	319495.7	246132.8	228103.4	241951.2	235552.9	197648.6	169553.3	173201	309209.3	296425.8	270582.1	168324.7	204944	176698.1	174554.3	249432.9	244345	238733.5	204827.1	238776.5	276213.3	221552.2
116.0432	137.7	116.0426348	116.0440335	686	1	1	1	1	61675.5	32162.7	39075.3	59899	40562.1	32739.5	52568.2	56039.4	52088	10145.5	36648.7	37495.9	38095.1	51623.6	35659.5	44396.1	41408.4	15746.5	13110	42682	39737.3	30332.9	43355.6	36487.6	43394.4	33857.8	23470.7	15956.4	25891.4	17339.9	21521	28394	43254.7	27777.6	34336.4	32734.1	27865.4	24059.7	29185.2	31761.9	21724.8
116.0434	24.9	116.0426517	116.0462269	686	1	1	1	1	146206.5	20019.1	27603.7	22398	14244.4	68075.7	49963.7	40880.7	43215.8	28036.3	51722.2	56075.7	33269	47803.7	69189.2	22919.3	71709.7	39700.3	25196.5	39099.1	18146.1	51109.4	39930.7	39357.9	28516.4	24621.1	72480.8	45468.6	27724.7	24532.3	15227.8	8319	14687.3	15442.3	28021.5	17231.6	19301.5	47953	49498.3	38377.7	26503.4
116.0505	39.3	116.0498059	116.0510747	682	1	1	1	1	109852	27080.5	31464.3	65975	61384.9	15864.7	31840.6	34460.5	33555.9	46503.4	53307.3	21094.5	19224.9	46893.8	43493.9	22713.2	15976.9	32402.8	28423.4	32917.8	31403.2	23011.1	72210.2	37054.8	40893.8	25537.8	27788.7	23291.8	35124.2	19653.3	35923.2	31239.7	37206.7	55667.6	20185.5	26819.1	16639.4	49094	24563.4	17934.4	16193
116.307	247.3	116.3065374	116.3070306	338	1	1	1	1	170326.3	0	0	170326.3	23381.8	16049.4	21099.2	17757.3	18761.5	24592.7	18826.6	15760.1	17836.2	22237.4	42450.5	18116.6	18049	22429	22241.2	16445	19238.5	20142.6	20115	17531.9	17389.2	16162.7	11722	20006.1	17906.9	17495.6	0	93449.2	6057.5	78302	34978.2	0	0	34009.2	6891	0	8638
116.9285	288.5	116.9279712	116.9284439	686	1	1	1	1	16843751.2	5793410	5642149.1	5898771.7	5815911.1	5422575.7	5015737.8	5129879.2	5881473.3	5991261.7	6155153.6	6331532.3	6043937.3	6932312.7	6175124.9	6926628.5	6834310.8	6903842.8	7712751.9	7773852.2	8583200.6	8830422.3	9328370.7	12092041	9633064.7	8451041.1	8473816.3	8812869	9652808.5	10034862.5	9525392.1	9665071.2	9985792.8	10002055.8	9810403.3	8887270.7	9499110.6	10166813.2	9923744.9	8881984.5	9124729.8
116.9594	92.6	116.9584464	116.9595304	679	1	1	1	1	1203188.1	292081.2	442339	402963.8	352648.3	544761	612680.3	165083.8	594842.1	176232.9	666832	300187	619152.2	756938.8	148942.2	678015.4	322029.6	600989.9	595691.6	721052.5	566596.3	187261.6	489743.8	223810.8	825836.4	131108.9	260809.4	259007.3	269686.1	930733.3	178614.4	898776.5	727086.1	238655	870512.3	779525	243071.3	333266.4	183630.6	713684.9	203769
116.9722	124.4	116.9716661	116.9724124	680	1	1	1	1	238562	65396.5	193279.4	137988.9	6464.5	192376.5	0	149825.8	156693.9	143087.3	117628.7	137872.6	139708.3	110312.3	113640.2	104814.9	110891.9	91988.7	90123.1	105287.9	131421.2	117139	101879.9	105813.8	113287	115322.6	124753.1	118700.7	102335.3	135744.4	0	93408.7	114473.8	134541.5	112535.3	114346.5	147083.2	118386.7	39677.7	136360.9	156979.9
117.0194	30.4	117.0179118	117.0206196	685	1	1	1	1	1863171.2	140830.3	845768.6	1042746	448677	191998.6	306389.9	433875.4	303681.2	511258	229504.4	348442.8	237939.7	282425.3	290163.8	311327	234022.8	863913.9	964666.6	259464.3	224807.5	568176.7	197204.3	421435.3	156338.2	427723.2	94220.9	552804.3	213780	335301.1	749227.6	832810.1	484069.6	506575.9	480440.3	892208.8	590886.1	130354.9	196379.5	138519.8	251181.7
117.02	289.8	117.0184721	117.0211208	563	1	1	1	1	1181855.7	1060511.7	1130572.7	550545.4	532470	371413.7	385805.1	0	418835.3	0	469308	363063	468059.5	236878.4	441588.5	202280.1	453026.4	473266	470657	468842.9	361652.3	363859.5	749801	691890	234286.7	623448.1	356012	0	774084.1	0	854528.8	882080.4	0	764710.6	832880.1	788175.7	0	630984.8	982107.7	661505.2	861048.2
117.0288	293.5	117.0280669	117.030454	608	1	1	1	1	116176.7	37901.2	90496.7	0	40202.1	0	53216.8	62143.8	56610.7	52904.4	0	0	35294.7	80621.4	21610	0	40237.9	41594.8	18986.5	66905.7	46755	33863.3	42413.2	13078.9	13571.7	22905.6	19092.9	51593.5	25435.5	65641.6	16799.6	84832.1	75432.6	62344.8	36981.1	61861.6	87839.5	39747.6	17855.5	114252	17739.4
117.0295	108.8	117.0282496	117.02955	597	1	1	1	1	44710.7	0	19917.7	20738.6	28841	21059.9	26250.5	14432.6	17019.3	30823.5	10309.5	17518	12000.4	8124.7	32571.9	20567	5940.8	19751.3	14728.5	18586	10566.5	31983	8548.6	21730.8	25345.1	9021.4	0	7522.9	0	88.5	0	24937.5	27321	0	11711.4	14181.7	18679.1	0	0	0	10554.8
117.0381	37.6	117.0369534	117.0386738	686	1	1	1	1	216875.4	61288	121555.1	139998.4	93643.7	70795.2	124446.7	125987.7	147642.1	75155.9	74056	76688.4	131599.6	140200.4	65276.4	136804.3	164165.7	142226.9	190667.3	85329.5	91681.7	153228.6	94367.1	109216.5	105084.3	98678.1	121118.3	70710.6	110521.7	67999.8	76784.7	75864.5	107163.5	78693.7	94022.7	96233.9	50067.1	81741.8	41986.5	49060.6	124949.8
117.0457	286.8	117.0451349	117.0457421	685	1	1	1	1	204340.8	129305.5	179492.5	111227	54481.2	67969.7	135325.5	64260	127420.6	62262.8	89946	84345.1	63908.8	61827	115295.8	113490.8	69497.8	68287.6	69557.1	70522.1	96967.4	140182.1	130825.7	122319.6	136830.8	169542.9	182779	151534.1	145392.2	155871	142540.8	169049.3	112333.3	152678.2	110697.9	172855.5	118905.7	164273.8	130144.7	167065.4	154716.3
117.0459	21.9	117.0452832	117.0459628	679	1	1	1	1	69367.5	2506	1379.3	1739.1	1587.4	4881.5	4811.3	17993.4	63782.6	1678.5	2033.8	3738	1880.8	1506.3	11114.4	2099.8	3753.1	6260.6	1828.1	18428	2180	24550.6	3935.3	21184.6	8725.5	5184.9	23688.8	3410.4	16622.6	8427.1	717.3	2928.9	2646.9	2274	1758.7	2742.6	1772.5	357	51932.8	4983	22502.7
117.0556	130.6	117.0549962	117.0555624	676	1	1	1	1	3788238.8	986891.3	1323268.6	1437947.4	3168728.6	1507211.5	1258575	479724.2	2663150.3	2489245.4	1368042.5	2571806.7	1181707.4	1736555	1617303.9	1307599.6	2780612.8	538386.5	1221011.2	2408828	1327875.4	633576.8	2057797.9	1213985.7	1737694.1	1444120.1	1028227.6	2826337.6	1430042.6	1188262.7	1007768	1590464.8	1148781	1223285.8	1993321.5	2487792.5	1159376.8	1277830.8	1071895.9	2405390.6	2257893.5
117.0556	292	117.0550998	117.0557143	677	1	1	1	1	884109.6	67114.4	64583.9	347342.3	526531.6	450299.6	305762.9	329852.9	413815.2	415782.5	394836.3	369657	0	477627	427428.1	367546.1	416361.9	357012.5	307528.5	360819.5	380177.7	338813	337875.4	279873.5	139005.1	351422.1	319759.9	466087.9	363793.9	372883.1	0	300810	348343.7	298210.9	324454.2	354886.6	384094.8	224263.9	366496.8	220504.1	372697.4
117.0557	24.9	117.0550958	117.0557964	679	1	1	1	1	7791064.9	908531.6	496456.5	422138.7	2649337.2	1176841.3	458185.4	515951.4	1835160.3	940408.9	1118795.6	1168881.9	369595.9	2803190.3	2225497.9	783051	1960146.2	273953.8	355872.1	1252863.9	1150616.3	475877	603835.6	367167.7	810886.9	624301.9	789221.8	5387122.7	691094.9	792704	486080.1	523889.3	522584.4	568662.7	726926.7	2426843.4	813754.7	823668.6	406214.2	4285223.4	958503.4
117.0667	92.9	117.0661334	117.0668286	664	1	1	1	1	73767.7	0	37435.5	41043.8	36737.6	0	25753	28617.4	8013.7	26054	21760.5	31356.2	20211.8	17287.9	12953.1	15092.4	18967.8	11657.6	19932	29326.6	15184.3	11322	24779	26802	14978	35425.6	22219.8	12000.7	28041.4	15555.5	23523.8	22414.8	27979.4	19102.4	8186	63570.9	7986.3	24136.8	24307	24040.1	40448.3
117.0748	142.4	117.0743023	117.0751003	686	1	1	1	1	63964.5	11526.7	36590.9	34110.3	38298.6	43500.8	29563.1	23567.9	12370.6	15789.5	19413.7	34001.7	29737.8	45399.6	14821.7	35349.4	18012.9	29772	17372.1	41519.3	20433.4	40772.2	22111.6	31432.5	30331.4	22706.4	37437.1	9325.7	39226.2	40969.3	20855.9	37891.5	19728.4	26885.9	34557.4	23853.8	26397.7	25883.8	27048.4	15590.6	21570.3
117.9285	136.4	117.9279016	117.9284856	674	1	1	1	1	1086080.5	199996.6	158560.1	152368.7	174372.2	150130.4	139803.4	144878.6	125505.5	186515.6	193646.7	186823.9	157351.2	208040.4	161696.2	173169.3	176691.4	196354.8	200975.2	161220.4	301066.8	401104.6	268739.3	677795.9	337000.2	319237	294531.3	283204.8	332227.2	346330.7	307955.4	437442	252375.4	171156.9	283194.7	220681.8	205999	250873.1	146021	219947.1	213538.9
117.9286	290	117.9279715	117.9285875	683	1	1	1	1	1546462.8	528425.2	462795.6	485385.2	496606.3	488653.1	429435.1	435168.3	539087.8	520120.6	524894	548795.9	489106.5	589035.1	576107.9	510735.3	591194.6	601192.5	676477.1	705786.2	310431.1	808858.4	880825.3	1246684.4	939115.3	704294.5	768088.4	775539.4	923223.9	859169.9	834200	770734.1	937310.1	346910.1	905624.3	760578.4	862948.5	999572	907378.6	817314.5	811168.6
117.9546	100.7	117.954024	117.9546607	675	1	1	1	1	92189	41462.3	15342.5	31822.2	12451.4	18381.2	33491.2	15820.6	15869.3	17101.7	15856.4	12361.6	45976.3	10193.8	26540.4	18572.7	21968.6	23576.3	55575.7	12693.9	45854.1	49145.7	15018.9	25409.7	27407.6	46090.2	23644.8	18618	31557.3	14335.5	27652.8	29879.9	19969.1	37844	39357.2	16422.6	11687.9	11961.8	27046.8	25016.3	13596.7
118.0046	289.1	118.0040169	118.0046058	686	1	1	1	1	312821.8	312821.8	304240.2	105201.6	119489.2	106867	115164.1	104099.8	133246.5	141108.4	147206.4	110465.7	153553.5	128010	156726	122945.2	139316.8	137924.9	125555.1	140457.3	135113.4	165932.2	171400.1	164966.6	164957.8	186225.9	175628.9	159895.1	193010.5	200516.9	177860.2	159544.1	193728.8	187190	200624.1	154716.4	180460.2	217951.7	241607.9	209777	218812.1
118.0145	290.7	118.0139249	118.0154613	683	1	1	1	1	214139	0	51916.3	54081.5	62944	94126	57379.5	63128.1	97336.2	106718.3	117586.9	103003.8	132550.8	136120.7	146399.3	133132.2	131368	122843.9	116815.7	124040.3	148222.3	164789.4	152389.9	139606.7	162372.6	136138.5	130726.9	146696.3	107773.9	136027.2	98176.9	89426.3	78521.5	78902.6	92325.9	94226.4	79028.8	118348.5	118174.3	122312.3	102395
118.0227	18.8	118.0220497	118.0238603	636	1	1	1	1	134245.4	0	7439	7082.2	3696.4	31087.6	8755.7	32889.8	9720.2	4434.4	30364.8	33442.8	4382.4	17598.6	13561.3	22821.2	35764.8	9753.1	9986.2	72408.1	3051.9	0	84502.8	0	0	31575.8	18051.5	55126.6	0	35908.3	10970.4	3493.6	8832	11607.8	21329.2	13729.8	14091.1	0	0	0	0
118.0296	152.3	118.0290455	118.0297998	686	1	1	1	1	46921.3	32485.6	14929.9	30588.2	6414.9	35660.7	3586.8	42158	30316.2	16188.5	7917.5	28498.3	6416.7	13675.8	10643.5	25180.5	29697.3	9843.8	11500.9	32409.8	20134.3	19848.7	20755.9	18188.9	29602.5	16496.6	33227.5	31545.1	42002.6	25333.2	23425.9	31443	10076.7	25575.4	13452.1	33225.1	7524.1	24576.4	24956	14060.4	25075.4
118.0297	59.1	118.0290856	118.0297509	684	1	1	1	1	73235.9	34419.3	22393.4	25420.3	25605.1	37096.9	26803	25890	25226.2	21568.7	13968.3	17733.5	0	29413.2	30819.5	13245.3	32183.8	29416.3	28994.5	30137.3	14128.6	18336.1	38036.4	29273.3	41395.2	23014.3	36682.3	23627	33450.1	9510.7	13424	18200.2	21811.1	18468	22530.6	27257.3	47850.3	6124.4	17473.4	17507.7	27420.7
118.0412	23.8	118.0405687	118.0412181	686	1	1	1	1	2955039.7	1019954.4	1873653.9	2015083.6	1398988.6	909058.5	1764478.9	1665614.4	1973640.5	1491981	1322729.4	1182780.5	1829834.3	1909474.7	1987336.2	1475884	2517039.6	1868518.7	1948527.6	1220358.1	1652848.8	1584639.5	1728583.6	1383153.8	1509004	1631020.5	1366780.8	1277869.2	1072370.3	1037166.4	1220491.9	1247617	1142702.7	1131081.3	1291403.2	1051036.3	979165	1248606.1	862617.2	888906.5	2186416.5
118.0509	27.5	118.0502313	118.0509676	686	1	1	1	1	912501.8	442458.5	524107.4	532921.8	168389.9	325602.1	358309.7	295437.8	234866.6	458007.2	372902.3	284275.3	338973.3	411668.4	208747.2	324260.1	458571.8	428127.2	438748	599519	253989	349777	388302.1	238078.7	300887	202320.2	164179.7	275775.1	306204.9	331482	513883.4	558625.5	432725.3	449369.3	459119.3	508187.8	369842.4	207415.5	342343.2	276984	386601
118.059	40.8	118.0582385	118.0596802	651	1	1	1	1	350035.9	40147.1	19995.1	36005.5	103317.3	41004.2	16504.2	32747.1	80190	27237.9	40201.6	64806.8	28302.9	100778.3	78921.2	30540.6	67704.3	22899	19204.2	52144.5	48645.8	15343.1	5286	0	53110.7	17052.2	73161.4	268725.4	29702.9	82104.3	29578.2	14076.9	8486.1	98785.9	1250.7	109329.2	8606.6	6090.4	5262.5	204558.2	28085.8
118.918	144.8	118.9174449	118.9181361	685	1	1	1	1	87390.6	47959.7	51468.4	64705.8	40564.8	40331.2	43426.3	33862.8	12402	34311.3	31803	14486.1	46751.1	40829.3	24363.8	39674.5	32532.1	28710.5	35288.9	9663.4	40478.9	29024.7	11452.7	35033.8	38322.3	28860.9	45643.3	28659.4	33121.6	17480.5	21362.6	9147.1	48696.8	57511.5	23973.7	27907.3	56725.5	27343.8	25845.4	29877.7	16126.3
118.9181	291.3	118.9174284	118.9181637	675	1	1	1	1	122260.9	73954.8	82945.6	89362.7	75498.4	82492.8	72220	66533	73855	79310.8	66711.3	54370.5	60190.9	60169.6	62232	65025.3	50559.5	56788	42195.6	32824.2	7130.5	10680.7	3972.5	4257.4	851	44860.1	13990.7	54969.2	17181	10746	29082.7	34711.9	61289.7	45316.8	33604.7	77082.3	27565	38942.4	61425.9	36444.3	20278.1
118.9267	137.6	118.9251407	118.9267366	669	1	1	1	1	174339.3	15798.9	21028.8	21511.7	20561.9	15839.2	0	15456.8	15573.5	15873.4	22677.8	32623.3	15792.9	15774.8	18219.7	15829.1	15740.6	15825.1	41555.7	35820.8	31321.4	45562.1	26902.5	72015.1	54204.7	52039.5	47550.2	44125.4	49089.6	38088.6	29528.5	46862	37200.7	33734.3	51051.4	28156	48121.1	41500.7	21010.3	8225	45740.6
118.9268	290.6	118.9262253	118.9269076	685	1	1	1	1	282788.9	80769.5	64021.5	59405.1	98010	79959.4	61944.4	60544.5	99954.2	96902.8	95578.7	101705.6	100069.3	103599.8	104579.9	112822.8	97939.5	109259.2	119935.6	125551.3	124792	136454.3	147086.1	164885.2	158313.9	133018.4	128122.7	139144.4	151861.3	157242.3	126619.3	141399.9	154131.5	171691.8	158238.7	128255.9	146258.3	164107	143912.1	134624.6	143322.6
118.9307	29.6	118.9300959	118.9307934	685	1	1	1	1	1890515.5	47076.7	252232.6	225021.8	248176.9	732588.7	841463.9	306249.6	817169.4	797114.4	382511.2	262451.2	631576.1	405634.4	661996.1	459020.4	511862.1	696957.6	755888.9	429333.8	653921.9	740408.7	779882.5	643470.4	719729.4	312409.7	658906.7	872257.9	176648.5	882563	313477.3	751101	346235.9	786331.3	427510.9	843223.7	265483.6	732525.9	624000	793027.1	739059.2
118.9418	103	118.9411915	118.9436614	659	1	1	1	1	298516.2	282276	31800.2	28770.7	49377.9	38279.2	41942.9	51286.8	75232.6	79835.4	79124.2	84901.5	33658.5	40476.2	54582.2	79716.2	68875	23334.3	44507.1	79334.2	80325	51257.2	53674.7	22999.8	30711.3	90891.9	99240.7	72590.4	63172.6	32955.7	112755.8	12822.3	41148.9	60622.4	14710	119678.3	37881.8	66893.2	163468.1	51313.2	94491
118.9575	72.2	118.9569803	118.9579633	665	1	1	1	1	70663.2	0	35264.4	37592.4	28750.5	50426.2	4844.7	10720	15870.1	23178.8	40878.9	31148	42304.7	22839	20041.7	11931.6	23052.2	13931.3	27135.3	16008.1	29674.6	3589.3	12988.1	26071.2	26877.4	21020.1	18300	15551.2	8531.9	19647.7	9892	28992.2	43603	8559.4	18513.6	26706.2	29223.9	2060.4	34518.6	9491	45591.5
118.9663	20.6	118.9655666	118.9663316	681	1	1	1	1	218958.1	0	41420.9	51977.1	47347.9	44672.8	61726.5	91378.8	53795.7	56698.3	70597.1	57175.6	66338.3	70699	63926.8	69934.6	58640	64032.4	62139.2	71198.8	54519.2	69915.9	76450.8	66608.1	69330.4	66146.9	65592.5	77084.7	64083.4	67511.8	63020.6	64762.1	68565.7	58932.2	60321.5	134148.8	54453.8	97343.9	70490.3	62744.4	66589.4
118.9693	148.2	118.9687671	118.9693548	686	1	1	1	1	70038.1	70038.1	34757.5	30211.1	38266.3	40495.2	43688.3	41203.4	39602.6	43391.8	13815.9	28796.9	33030.9	22394.8	34185.9	19457.7	25565.5	29998.9	14579.6	17414.3	22432.1	17598.8	20690.5	26858	45598.4	15370.9	19802.2	28049.3	24559.8	32040.1	32863.4	24169.4	41910.2	25788.9	20574.4	16346.5	26236.6	39388.9	49684	40986.3	41418.9
118.9923	127.1	118.9917423	118.992462	674	1	1	1	1	95103.1	868	21585.4	37696.6	18697.6	23505.2	55029.6	25536.3	14557.9	125.1	15414.6	24902.2	19551.8	14958.1	8164.5	24628.3	19620.6	21858.1	7306.5	34240.3	14118.9	14691.7	11037.2	30856.6	12660.6	13143.4	18099.8	15937.4	7744.2	16285.1	13095.9	16917.9	15567	10071.2	35524.4	42907.3	12194.8	18868.5	10122.2	32006.3	10239.7
118.9986	16.9	118.9979927	118.9986564	432	1	1	1	1	212112.3	37370.4	41552.2	38850.3	33271.7	50655.8	43215	33102.7	38800.4	48484.5	37772.2	43284.2	39329.7	42425.2	36115	125617.9	43134.6	42768.8	38237.8	44029.7	45401.5	30841.4	37032.3	166161.2	35062	39914.4	36647.1	27510.3	30461.7	49322.8	34441.2	143240.3	30196.5	43840.8	100264	106505.3	0	63614.1	0	0	69313.5
119.0169	87.5	119.0162496	119.0169384	685	1	1	1	1	62527.2	21678.2	7197.1	24017.7	19165.7	7670.7	35959	7808.8	12294.3	20279.6	9015.5	22611.7	12269.5	4577	16487.6	12049.1	19678.3	15056.3	23175	6985.1	9162.1	24425.9	17579.3	13225.2	9368.9	20930.4	22517.8	22301.6	21794.2	19718.4	24502.9	11311.8	8569.4	5654.7	5355.2	11687.5	19850.6	2993.1	19778.8	27166.7	26879.3
119.035	22.7	119.0343237	119.0362582	680	1	1	1	1	4322300.6	1137159.9	910688.4	918359.2	1627696.9	1267378.3	1559039.4	1191783.7	3822775.1	1276622.4	1414140.7	1314661.9	1199748.5	1099892.2	1100780.2	1087495.5	3619534.7	841355.1	826415.8	1127294.8	1273306.7	1131791	1105767.3	1150234.7	1134187.3	1143705	1097243.6	1145256.4	1024378.8	1258012.7	881752.7	889512.7	853945.3	981298.6	844591.3	332770.6	75549.8	1064047.5	1100414.9	1537585.5	1241772.2
119.0443	287.1	119.0436939	119.0444296	684	1	1	1	1	277705	277705	107194.7	117140.7	113025.5	128560.3	118448.3	117975.8	132493	127203.2	139177.9	131394.4	122878.2	143594.6	140280.6	134525	133213.3	91486.5	140571.4	137104.6	142557.1	165011.4	141149.6	148145.9	163021.5	174449.4	172918.8	43610.8	177328.1	178670.3	164421.6	182490.6	173315.7	187700.1	174404.2	147060.3	178084.1	175257.6	196521.2	189979.7	86658.5
119.0488	289.2	119.0482338	119.0491459	684	1	1	1	1	442233.2	437341.1	442233.2	165320.6	183433.5	170792.8	169714.4	177621.6	184257.4	184475.8	197846.2	190389.8	186294.6	199569.6	199307.8	203693.6	199565.1	204169.9	200957.3	197641.9	214451.8	222594.9	221661.5	222810.5	180031.2	253183.2	255109.2	258162.8	261004.7	246089.2	264105.6	261469.7	260379.9	274637.2	266131.7	263485	306078.7	304419.2	316430.8	314439.9	286270.5
119.0502	24.4	119.0484233	119.0503344	325	1	1	1	1	193308.6	43779.2	42601	66744.5	15817	0	0	37078	0	125640.8	0	0	35500.6	0	0	0	13103.7	38732.1	37803.8	22491.6	30018.9	0	0	38177.5	0	0	0	87715.4	53938.1	0	70939.8	75632.8	37851.4	31570.9	39104.7	43029.6	0	64815	9476.6	78632.9	0
119.0613	284.2	119.0607784	119.0614498	686	1	1	1	1	402591.4	273126.3	402591.4	68559.9	149743.6	181304.8	173343.8	190138.1	145161.8	176902.3	179835.4	148519.1	62972.8	198838.5	136643.6	161595.4	205615.8	195053.1	96406.7	148194.5	224067.5	170114.6	193657.7	184475.1	183518.3	201817.1	241855.6	241497.8	196767.3	262564.5	267125.4	258344.3	265990.1	255146.5	49504	238658.5	208928	99105.2	216969.1	289140.2	293737.5
119.1957	198.9	119.1951733	119.1957411	344	1	1	1	1	126733.6	0	20476.5	22598.5	0	2079	0	0	0	0	24697.1	0	465.8	97438.5	3769.6	0	4648.1	28045.2	0	2410.8	1487.2	0	463.9	0	0	0	5189.2	19604.9	68050.9	0	0	215	47278.2	17249.2	0	0	0	967.6	10136.9	0	0
119.9468	140	119.9459981	119.9468687	686	1	1	1	1	82245.6	82245.6	59701.4	4921.9	52098.9	53899.6	44065.8	47242.6	45848.9	25127	39496.3	46787	35774.8	45022.5	13825.9	36433.3	32449.9	37708	37297.9	42108.7	45328	36205.5	37824	34537.4	44052.3	39539.7	23617.3	48051.3	26904.9	49956.6	37454.3	36420.9	60722.7	49896.3	34340.9	30569.6	30439.4	39444	53942.3	45784.1	39975.5
119.9469	20.7	119.9461948	119.9471771	672	1	1	1	1	655559.5	310743.3	107215.3	98395.7	68459	76982.7	87455.9	81534.4	94415	100790.9	71372.6	230660.8	74041.8	89635	62207.9	93199.5	85741	59653.2	96223.6	86535.8	86413.2	124111.9	612956.5	72801.4	91432	71505	76604.1	87382	92426.7	77519.6	119501.2	96925.8	85167	103814.7	112703.9	115223.9	35518.9	120769.9	45643.6	86798.1	27896
120.0383	24.6	120.037731	120.0384026	672	1	1	1	1	226046.9	32666.7	34715.9	32326.6	49991.3	30369.8	53024.1	32364.4	153848.4	36133.1	39614.2	40491.8	36130	30585	35647.1	32371.7	141065.2	56639.6	13516.6	31483.6	29647.5	34331.7	34028.3	34826.1	21702.8	29778.8	30745.6	28979.9	67871.2	57075.2	33280.8	43797.6	31236.5	59335.8	16378.8	174993.8	33729.1	30715.7	30472.5	18771.8	22086
120.044	289	120.0434416	120.0451101	686	1	1	1	1	204536.2	204536.2	71705.8	82193	85107.1	59814	64817	85008.1	102122.2	109033.2	96726.7	84209.4	103786.2	108385.5	119780.7	129382.2	102327	118715.8	106060.3	81867.9	117967.4	127099.6	120506	133363.8	127349.6	130260.3	139721.8	143280.1	147963.1	146436.5	149573.3	138132.9	148367.4	124703.7	136239.4	109203.9	130451.5	149547.8	151136.1	155994.2	142656.6
120.0566	290.6	120.0561125	120.056781	686	1	1	1	1	8322083.7	8186549.6	8322083.7	3672738.5	1699189.3	3739555.6	3432051.6	1706978.2	4015108.5	4141625.6	4037617.5	4102838.9	4156571.3	4234310.3	4183788	4295976.8	4214681.3	4389817.5	4257651.6	4297265.8	4624358.4	4833434.1	4747626.4	4842942.8	5066032.8	5515028.9	5581424.9	5574159.4	5620814.4	5775694.5	5590347.1	5605198.7	5434529.1	5641795.6	5524575.9	5407344.9	5601603.2	5958430.7	6285325.6	6038736.8	6255318.8
120.9277	32.2	120.927061	120.9285245	685	1	1	1	1	569316.1	52567.2	96609.1	101430.1	94382	74046.4	97961.1	204227.9	156030.8	107373.6	117454.4	104472.3	91131.7	341895.1	92575.9	139283.8	291487.4	83731	91834.3	116167.6	218597.4	301189.7	106329.2	90229.2	81880	273335.3	67692.6	99097.7	104973.8	80661.7	74045.3	66559.5	274515.3	106934.8	127680	103996.4	238174	100959.6	237411.5	80657.1	115135
120.9486	149.8	120.9480559	120.9485804	554	1	1	1	1	83855.1	40980.5	31398.1	13401.9	29615.5	53682.1	17909.3	6607.5	15901.9	36626.2	10459.1	11436.1	20272.8	45451.3	21005.2	44138	41097	37646.6	27235.3	23228.9	32158.8	33049.3	30036.6	34437.5	33613.5	26619.4	9721.7	29216	18470.2	31288.3	26133.4	25497.6	26967.3	29896.3	14968.6	18957.7	30140.1	10063.5	27687	20724.6	9112.8
121.0042	289	121.0036862	121.004326	686	1	1	1	1	306540.1	306540.1	237207.3	107320	116985.9	115193	104980.7	117500.9	126047	136493.3	109379.1	131763.9	134981.5	147569.2	125358.2	129422.8	147936.3	121538.6	119461	138408.1	134399	159492	164306.5	146016.8	157322	157538.3	163952.3	169905.9	168755.7	168580	190057.8	162055	177907.9	182878.8	158604	165996.4	181720.5	193719.6	203229.3	190826.7	201052.1
121.0154	292.4	121.0148984	121.0155504	686	1	1	1	1	154589	154589	139053.2	98465.1	19140.5	80829.9	28910.2	70705.6	86578.4	89709.2	73248.1	68855.7	26273.2	60536.7	87139.6	79294.3	96838.4	98015.9	88527.3	84059.6	56521.7	95062	35244.4	66315.9	115091.7	78549.2	80246.8	82335.8	94135.7	75801	96794.6	79711.9	120616	108229.6	94680.8	94174.1	84737.7	100896.7	142735.3	98237.5	107961
121.0294	265.5	121.0285556	121.0294199	672	1	1	1	1	8509202.8	2016320.6	2274314.3	2281805.4	5504012.7	5560955	2376184.6	5444682.6	5604580.5	5724300.9	2449218.9	2518151.8	5785640.8	5690007.8	2736379.6	5821644.7	5804809.3	5702038.9	5731472.8	2749379.8	5780507.3	1412661.1	5963373.6	5838848.9	2446624.7	5654836.6	5631619	5622326.9	5461273.8	5591092	1515856.7	5287147.2	2362356.4	2530763.2	3001437.1	1646991.4	5564420.5	5811148	5984423.5	2662980.3	1952929.7
121.0325	188.8	121.0319312	121.0325118	519	1	1	1	1	105491.3	105491.3	0	33117.9	27093	16084.2	29207.6	0	38680.6	0	22907.1	26481.1	28244.3	28843.2	57250.2	54526.6	0	26197.2	0	0	25279	32557.6	34535.8	0	48742.7	31946.8	30724.4	33738.1	25748.4	0	20952	31077.6	46583.7	0	52941.6	19385.9	22007.5	44121.2	57057.3	44307.3	71177.1
121.0519	295.5	121.0513645	121.0518859	682	1	1	1	1	8703860.1	8386604.2	8703860.1	3440837.3	3510635.2	3504095.6	3569065.6	3544859.3	3745519.9	3649432.3	2715413.4	3729878.6	3815202	4086044.1	2169175.5	3859530.7	3960986.7	3980353.8	4015790.9	4035293.2	4409323.2	2129063.3	4513450.6	4594562.1	1145114	5224993.2	5562587.9	5555013.9	5382065.9	5492206.8	5544811.1	5659702.7	5547531	5491231.3	5491942.9	5539727.1	5801011.3	6034997.6	6598450.6	6568687.3	6700089.5
121.0599	286.9	121.0593244	121.0600621	686	1	1	1	1	348675.1	348675.1	304016.2	99655.6	137086.1	128846.7	134554.1	142267.7	145754.1	157830.9	144296.8	139053.4	154692.6	168345.2	163173.4	162758	150818.2	153499.6	163769	158071.3	185479	184391.9	174194.9	131137.4	177961.6	204612.7	196407.7	192852.3	192061.3	208076.2	204821.3	204759.4	211099.1	191871.5	143358.4	205566.8	206730.9	227027	224994.7	239230.3	244660.3
121.8834	242	121.8828545	121.8834064	264	1	1	1	1	141181.4	22684.6	0	92647.6	28728.6	24138.1	26193.9	27457	25401.2	28720.2	27001.3	25615.7	26470.3	27471.6	0	24630.2	73438	25678.8	26705.5	24412	24563.5	28889.9	25635.1	26849.7	27225.5	25964.2	33107.1	26163.6	28441.3	27630.4	33173.8	91201.5	22733.9	56646	23346.7	129396.7	0	21510.8	21892.5	75103.7	21150.8
121.944	21.5	121.943341	121.9440724	670	1	1	1	1	220895.9	107133.3	31508.2	41904.6	34207.2	52414.4	30177.6	41608.3	29999.8	49988.4	44439.1	61967.5	34871.5	32714.6	16884.3	38893.6	26197.8	45810.6	34593.6	40135.9	64096.7	34738.5	212126	27589.5	37757.7	14657.4	31141.3	32991.3	30629.5	46165.5	41731.9	48631.9	64927.7	61170	155279.6	44029.2	32877.1	13834.7	27863.4	39473.6	29045.2
121.9995	291.8	121.9988755	121.9995237	686	1	1	1	1	209153.1	209153.1	187586.1	62494.3	63622	59219.7	57826.3	38786.6	54637.9	81700.2	56906.6	59373.4	88710.5	47145.1	76942.5	73166.7	89090.9	89631.1	80088.2	80725.3	84960.5	103331.1	89646.2	96994.3	97961.1	99425.6	98252.6	128322.8	106124.9	113067.7	99197.2	93874.3	117714.7	110675.6	110470.8	110700.1	107788.7	139169.5	119861.2	114068.6	124095.3
122.0151	199.4	122.0145834	122.0152408	627	1	1	1	1	109040.7	9439.8	6471.8	12792.1	4883.4	17049.6	7231	10002.1	69560.3	6040	15386.5	13571.5	12706.7	10781.4	49467.5	4904.7	9043.6	4234.5	4476.5	15414.9	11108.8	6920.2	12524	13062.6	7465.8	79243.6	21428	16586.9	10758.9	10248.8	10664	8895.3	3811.8	4539.8	13190.7	6701.9	20567.2	8916.8	7964.6	33918.5	4233.1
122.0246	69.8	122.0239704	122.0247978	686	1	1	1	1	1510040.3	299111.7	416743.8	54764.9	792080.4	373813.2	136480.4	213466.5	627775.6	295562.1	546931.4	553517.1	157755.7	347119.8	434706.4	257169.7	236119.1	496536.4	275232.9	684451.5	855306.2	204985	239444	753525	409092.9	633504.7	337542.3	218276.2	297412.2	771110	181461	281170	312990.2	345837.9	414817.8	200297.2	344154.1	354170.3	245176.3	274209.2	383351.6
122.0247	289.7	122.0241211	122.0246696	683	1	1	1	1	933582.2	328856.6	541586.3	613540.6	572135.9	530372.7	580941.4	484939.9	573350.5	565998.5	582084.9	577410.8	592854.4	491096.7	575149.7	620601.8	414104.8	622811.3	594004.4	640671.1	668508.9	365377.3	685535.3	657009.4	650439.2	710827.8	636610.7	649660.7	704622.6	141153	737512.5	676506.9	635813.3	647596.9	596246.8	564088.9	657466.6	630517.1	602985.9	474264.3	640093.6
122.0327	265.6	122.0320769	122.0329204	685	1	1	1	1	270862.9	220291	97541.4	77320.6	146310	133653.6	83508.9	144981.2	156623.3	31807.3	152290.7	125523.1	166872.1	49853.1	112684.2	115779.1	79655.9	62294.2	99254	114220.6	237262.7	166044.9	177251.4	140771.2	150082.8	144448	130296	156804.2	147596.4	148513.3	40587.2	117637.9	78968.2	56422.6	161879.6	83755	68365.1	152039	141617	96558.1	186088.2
122.0359	296.3	122.0353621	122.0359563	680	1	1	1	1	8102330.8	8102330.8	3088953.2	3094225.2	3234135.3	3278526.8	3269183.8	3118016.7	3462736.5	3679140.5	3554673.7	3445232.6	3757506	3575355.2	3407235.2	3788702.9	3722360.4	3847045.5	3728755.4	3780210.9	4164087.5	4291541.2	4159956.8	4217013.5	910470.3	4784971.6	4995242.3	4995401.7	5033190.3	5097717.3	5035368.7	5047960.3	4809360.6	4977472.6	4802235.7	4719963.4	5015400.1	5372648.2	5561137.8	1205300.1	5520553.9
122.045	25.3	122.0438067	122.0454295	682	1	1	1	1	112581.9	21291.6	40986.5	37465.3	37914.5	9453.9	43711.7	41830.1	36729.7	44463.1	26844.1	25820.5	30445.9	51577.6	60228	49357.7	61395.5	55861.7	59126.7	47597.1	54109.8	39224.5	46553.4	32102.9	34915.8	47494.9	25941.5	41127.6	33087.6	38994.2	22297.9	29277	25263.9	29411.4	37041.1	61398.4	102392.2	23796.9	25068.8	64776	50603.2
122.0473	294.4	122.0464926	122.0487703	338	1	1	1	1	173721.3	0	47207.6	0	0	0	0	0	0	0	0	0	0	0	0	0	0	0	0	0	0	0	0	0	0	0	0	123108.5	58900.2	0	32666.1	0	50667.5	0	0	24214.1	34717.1	92935	102634	90246.7	0
122.0552	287.5	122.0546381	122.0554392	685	1	1	1	1	272458.3	262503.7	272458.3	106151.6	105029.2	105867.1	109040.4	113831.9	121981.8	110866.3	108243.6	110947.9	129683.3	126969.4	132614.5	123324.3	122014.7	126281.6	139322.5	133398.9	132873.7	131053.2	137950.4	135484.1	146292.3	147603.3	147898.9	158626.9	160810.1	161541.7	164600.5	163790	147159.3	174662	157800.9	156125	177692.6	189398.7	192355.3	196405.3	182706.5
122.0722	292.1	122.0716488	122.0722585	680	1	1	1	1	162302.2	74206.7	83462.5	11836.3	105015.1	28847.8	111618.9	20845.2	112259.5	64602.6	39491	68677.7	64974	96714.4	62118.3	70892.8	104062.9	70104.6	53030.3	37945.4	72574.3	11125.3	68089.2	107630.6	18501.8	146323	42597.5	65594.3	137291	28503.4	74239.5	85518.4	130685	128700.7	18250.9	105448.1	12233.5	113907.9	74439.7	10611.8	76032.2
122.9464	128.5	122.9458672	122.9464269	614	1	1	1	1	104154.4	0	0	0	0	0	0	38335.3	42933.3	73621.6	0	39132.7	50906.9	23025.7	28103.4	21181.1	18167.7	20016.4	14896.3	26685.9	9004.6	36244.1	16107.5	22873	34802.9	35916.1	30242	38638.6	38077.9	36811.5	17431.1	34902.5	20805.4	58447.1	0	36679.2	11963.9	33215.5	0	31230.3	19385.4
123.0086	101.4	123.0079199	123.0086509	686	1	1	1	1	74276.1	36460.9	28373.7	22772.4	10719.6	29082.5	50863.3	18091.2	28960.7	26065.9	31142.4	12922.6	10885.7	26913.5	31644.2	11228.2	49726	28506.6	12615.1	47105.5	17818.5	40138.6	6703.7	9841.2	27441.7	53755.6	38802.8	25859.7	15559.3	15542.2	12513.7	23847.5	28202.3	52393.2	31692.7	37443.5	41491.3	30310.7	36555.1	34794.7	37386.8
123.0198	131.6	123.0192114	123.0198299	673	1	1	1	1	934252.1	597263.2	308850.6	184576.5	193117.7	267357.9	217261.2	0	357305.6	338462.7	267155.3	0	337622.9	239445.2	0	222155.9	349457.5	283427.7	367589	596685.2	240273.4	474013.3	456326.4	608524	525346.6	646373.5	608684.5	534238.6	615729	607128.4	531429.4	389157.9	124251.1	233040.7	376392.2	431348.9	432781.5	481654.4	461482.5	365271	21193.2
123.02	19.4	123.0193158	123.0200282	676	1	1	1	1	1584186.3	133910.8	75251.1	60034.2	158501.4	82519.8	33988.8	74197.7	115758.4	60918.1	68650.9	193185.6	79475.7	100941.1	417062.4	85346.6	177779	89884.3	93374.1	745220.2	219879.3	344659	156127.6	915013.5	272158	653973.8	479154.8	203942.3	729332.9	384615.6	217929.1	212319.6	0	19038.4	664758.2	497098.8	610970.9	388200.1	235957.9	93715.7	67488.8
123.0279	131.2	123.027328	123.0279901	686	1	1	1	1	66915.4	29625.3	25157	36306.6	28980.3	44197.8	10181.2	27965.8	27944.7	27034.2	53211.6	25457.7	17870.7	27264.7	27278.7	27923.7	23423.1	30629.9	24104.6	26559.3	47910.1	31088	49464.1	35894.9	56339.4	32972.3	44866.6	27438.9	30108.6	26656.2	27722.7	5888.6	22908.2	24153.3	43191.4	24068	16769.2	24325	15201.2	31906.7	17976.8
123.0311	290.5	123.0305648	123.0311388	686	1	1	1	1	898407.3	847865.6	898407.3	313208.9	310565.6	338731	307115	310018	394831	375190.4	376453.7	331193.7	358721.4	422355.5	376826.9	409719.9	371934.4	401952.6	398495.5	388773.3	405611.4	434481.3	414376.7	434934	460868.7	486305.6	490223.4	482854.2	519456.7	502134.5	491769.8	518544	532144.3	542590.2	502683.1	509854	548677.7	583689.2	643379.7	580634.4	593696.8
123.0392	288.3	123.038589	123.0393431	686	1	1	1	1	235886.1	235886.1	219607.6	100282.1	101762.6	100664.2	102743.2	104399.2	97924.8	111040	104411.8	95885.9	111793.2	111431.2	109087.2	110335.3	103156.2	118107.2	94356.9	108691	115509.9	121559.6	110546	120796.4	114752.5	125221.1	129457.7	118451.6	127847.7	141146	127748.2	133231.2	149926.8	142274	136380.3	118557.8	135969.6	156534.2	153209.1	166869.8	155582.2
123.0449	165	123.0425328	123.0449964	686	1	1	1	1	54127.1	40417.2	34979.1	21116	28841.8	15348.9	24522	22275.5	32379.7	21653.7	41586.6	26177.2	19267.9	20175.9	20346.6	29163.4	35041	34115.7	33247.3	20731.7	34186.6	17104.7	19418	32606.5	14548.2	29588.1	26474.9	29831.4	46835.8	22920.5	25246.9	30412	17837.2	29964	41452.7	23953.1	43707.9	22233.8	40984.4	43085.3	25781.3
123.0484	26.3	123.047686	123.048461	686	1	1	1	1	2623098.7	990335.3	1928358	1543912.5	1205522.7	857595.5	1363585.1	1472847.2	1652437.6	1486844	1242332.4	1004145.4	1841198.2	1506430.8	1915124.7	1711328.1	1855228.7	1728082.5	2080780.9	1141969.5	1417170.9	1667095.5	1780155.8	1076681	1363001	1529541.2	1291414.4	1081841.1	971664.9	869324.7	1310689.3	1261232.8	1014278.1	1036317.5	1189464	1030630.4	908311	1128318.9	809534.9	836889.8	2039811
123.0562	278.1	123.0556411	123.0563688	682	1	1	1	1	2472190.1	1917983.6	1151393.7	1030580.6	460075.2	1127372.6	628762.9	1041558.5	1255483.9	1488889.4	535676.2	1178247.9	646091.7	1121144.1	1289359	1253732.4	1019103.4	1630517.6	1608698.9	1372856.2	1304813.9	1182088.4	472339.9	1548754.2	451873.2	1667038.2	611228.8	1377624.3	1351512.2	1906131.4	1228069.3	1685716.9	362295.4	386916.9	1403424.2	364823.3	1451603	1491412.5	285234.3	1988567.3	363464.6
123.0675	290	123.0668207	123.0675915	683	1	1	1	1	152436.5	89351.5	129827.3	90175.7	36342.3	98128.3	94175.9	102837.2	125585.6	50042.4	80422.8	80572.7	36370.4	30815.5	24539.4	78248.9	83182.6	50708.4	54097.7	113495.4	126583.6	113822.2	24436.4	94250.9	96635	112533.9	38584.9	104527.2	87484.6	92494.3	97200.1	44837.1	86179.6	78433.3	98623	70969.2	126210.7	128220.9	141126.7	87734.9	68947.7
123.0813	104.5	123.0806654	123.0814883	686	1	1	1	1	37645.8	18664.3	15145	33744.5	17110.2	18585.6	28059.3	16060.3	5594.7	23044.9	8981.4	32178	5128.8	2651.1	8659.4	20307.4	21302.4	12916.9	13243	24628	22601.8	16053.1	19551.6	16384.4	5607.1	9100.5	5451.8	32735	17189.9	16900	27206.1	8108.6	7710.8	6480.1	16121.6	13607.3	16348.1	16824.3	14307.8	7505.5	17887.8
123.9018	176.3	123.9012095	123.9021003	685	1	1	1	1	104777	43971.4	46304.9	30579.3	57005.3	52687.5	47882.9	47811.6	55301.3	37202.4	33890	31132.6	30575.5	31292.3	29298.7	27672.1	25988	28249.7	27220	21228.7	24905.3	23832.5	20176.9	22761.9	25958.4	20521.2	26976.8	16570.5	18170.6	20157	15171.6	24405.1	25938.7	37037.5	29339.4	48926.4	29210.5	36813.8	27439	29964.9	23980.7
123.9494	20	123.947639	123.9493907	646	1	1	1	1	364402.7	329434.4	38672.5	115271	115581.4	136739.7	93794.4	228949.2	90620.6	72480.2	33947.8	42611.3	74879.9	30370.6	64755.9	34676.1	86749.9	107943.6	115362.7	49630.9	97344.1	33375.4	15388.3	91850.6	273124.5	111352.5	93151.2	69311.7	68153.7	84307	128250.5	125956.9	105599.4	74448.8	52762.2	53908.5	58803.2	151198.7	135970	141813.6	66617.3
124.0039	294.3	124.0033098	124.0039007	680	1	1	1	1	118122.8	53014.6	76781.7	65282	63902.4	55158.6	44911.2	59914.4	73951.2	89634.9	54092.5	51073.4	1728.1	5545.9	60486	46379.7	58519.7	65260.2	77343.2	68442.7	10091.3	51131.3	83948	67328	80447.8	76381	72162.5	53428.7	66742.1	66788.2	5786.5	88747.3	73365.8	74505	96745.5	60269.2	21719.7	81638.3	23375.3	62343.9	60848.8
124.0074	22.9	124.0067917	124.007401	678	1	1	1	1	6349450.8	530811.1	3067813.6	3130161.4	611641.4	352157.9	1050903.3	404273.4	363379.4	794160.8	641982.4	1307882.6	693733.2	594275.9	523147.8	805239.8	405863.9	2956688.4	2851780.6	501373.3	559572	549991.3	439255.9	565871.2	633665.3	523759.7	670104.2	484188	936243	563302	2998544.2	3132093.5	1494978.3	1610072.2	1963217	2701036.4	2273804.8	17704.3	382251.2	968866.2	527425.1
124.0152	290.2	124.0145519	124.0151197	686	1	1	1	1	803601.1	790640.2	803601.1	260329.4	304461.7	291662.4	260304.5	261542.9	322519.2	367692.6	359520.8	319731.6	357270.8	398647.3	354992.8	401560.8	369960.5	372668.9	364614.4	375257.6	413635.9	422023.7	393106.9	412690.4	422998	460166.6	450989.5	482584.3	482404.9	490659.8	471902.2	465795.5	488404.4	524102.2	490213.6	465474.9	502807.6	549765.8	585325.1	572377	554729.2
124.0153	20.5	124.0146998	124.0158432	686	1	1	1	1	375566.1	120633.5	90594.2	90731.1	108828.3	123862.9	90391.3	67757	79072.1	110991.8	111486.1	193158.1	51482.6	113954.5	291979.8	105418.7	122870.2	61635	75615.2	211433.4	140610	208477.9	78735.4	201066.7	168111	146356.1	172996.2	196560.4	237351.6	235813.1	85963.3	96109.6	72267	78481.8	155489.9	208385.3	208128	146980.5	210024.6	97520.6	101330
124.0403	276	124.039641	124.0403382	685	1	1	1	1	338188.5	129055.7	206440.4	200231.1	84545.1	87457.5	114217.2	191423.6	143621	190180.1	176344.5	258559.2	240422.2	243475.3	226725.7	91965.2	147974.8	249787.7	227542.2	225613.1	280115.9	150293.3	197691.7	254033.5	221082.5	148804.4	219263.1	241012.8	277584.7	133327.8	169686.9	280781.8	184217.6	253974.8	237989.2	271371.5	252033.8	186825.3	117986.2	97573.3	190698.9
124.0515	287.3	124.050934	124.051595	681	1	1	1	1	5818773.4	5729630.6	5818773.4	1051813.6	974402.4	1297163.3	1634692.5	2448316.1	2539757.6	1189583.7	1284282.4	2639156.6	2734584.9	2760295.5	1086281.3	2798776.4	2766803.2	2749479.2	2783164.4	2834761.2	2987909.9	995078.2	1483181.7	3234477.8	3339731.5	3632330.1	3727760.1	3692608	3721891.8	3844597.2	3633921.2	3680294.1	3760543.4	3830896.3	1359607.7	1884203.6	3907196.2	4096747.8	4348774.4	4197896.4	4322156.6
124.0596	289.3	124.059001	124.0595901	682	1	1	1	1	170026.5	58712.4	97869.8	8566.3	113257.9	59904.1	54005.6	69581.1	2125.2	80915.2	68682.1	88930.1	4836.9	0	72095.5	59330.9	62374.5	36905.2	27789.2	32200.9	4925.1	49118.7	28473.9	1196.9	35425.7	46320.1	9137.1	61612.7	20946.4	5716.3	28669.8	8917.9	69594.7	20057	41380.2	12475.1	98033.7	20829.2	15328.6	82418.7	23604.3
124.8545	198.1	124.8539376	124.8545874	441	1	1	1	1	170334.9	2416.2	0	0	0	928.1	46143.2	67413.3	30791.7	0	98.1	1002.6	0	1890.3	1389.9	0	923.7	0	0	0	0	366.3	38973.3	721.2	59511.7	0	2353.1	30292.6	58723.8	85467.1	3958.6	85879	0	0	0	0	0	7211.8	6701.5	6479	9725.8
124.9878	131	124.9872217	124.9879312	684	1	1	1	1	53053.4	37167.4	18448.7	22329.6	23969.5	33903.9	25445.1	15475.1	38315.4	10102.3	28798.4	30735.3	13976	26987.1	27324.4	30092.4	18644.7	32299.7	26359.5	35804	30906.7	29356.6	25957.4	25057.4	24483.9	28414.7	27850.4	11663.6	12985.1	33518.1	29815.8	11626.9	26954.6	28056.6	22803.8	22942.6	22252.2	17651.5	36328.3	34438.9	36160.8
124.9914	20.3	124.9908645	124.9915042	493	1	1	1	1	2618962.4	672811.1	66522.6	61671.1	144185.6	0	0	14707.6	0	53193.4	2542.2	108165.9	17457.9	28275	55014.1	104793.3	655037.5	31847.4	42276.4	0	3133.8	34294.3	81392.2	29239.1	44704.1	0	12521.9	103567.9	20070	13509.1	51311.1	83670.1	64172.7	64350.1	0	0	29887.6	175087	36651.7	36198.8	82789.3
124.9991	284.2	124.9985457	124.9997503	686	1	1	1	1	1099641.1	1099641.1	808145.9	399236.5	367759	389735.2	411425.8	404282	478232.3	450510.9	454270.2	468562.9	501094.6	490319.2	489553.1	494643.5	427018.5	511394.1	527764.9	525213.4	562028.3	613026.5	559379.5	635328.9	651300.2	722551.7	734511.6	729029.4	749309.8	732560.5	680223.6	710325.2	676317.3	699890.5	202234.7	662465.3	693577.2	710008.6	817743	724150.8	814426.4
125.0108	23.2	125.0102271	125.0107594	280	1	1	1	1	184815	0	38345.2	5645.3	0	0	0	0	0	0	0	0	0	0	0	0	0	65097.9	107757.6	0	0	0	0	0	0	0	0	0	0	0	105337.4	6396.5	9634.7	66213.9	16457.7	23437.6	23886	0	0	87695.9	0
125.0243	290.2	125.0237016	125.0243381	686	1	1	1	1	206670.4	52769	125447	132888.3	104193.9	138654.5	135409.3	135954.9	134275.7	146934.8	141157.7	126329.6	176646.9	76675.3	100465.7	118716.4	164409.3	103698.7	147083.5	122149.9	72570.7	144304.7	147850.1	147093	103147.6	94481.3	121703.9	115138.3	146161.3	123073.4	55843.7	146566.5	125649.1	135459	131626.6	136128.3	70264.3	128819.7	114746.5	57164.5	126229
125.0243	37.1	125.0229482	125.0245021	656	1	1	1	1	1130878	10596.3	17905.6	5675.2	57768.2	726002.7	94916	18564.2	363214.2	49752.3	94093.2	83382.1	34857.9	18033.8	49069.7	51503.1	376131.8	24789.7	23903.2	131689.4	28275.5	104900.4	429951.6	104973.2	353133.9	74088.6	203532.4	46676.9	28631.6	147242.4	9657.3	6355	0	0	190681.5	13426.7	7472.8	136419.4	163115.7	370985.6	86177
125.0435	114.1	125.0429604	125.0435664	686	1	1	1	1	45027.9	12442.8	36065.5	15536.8	21000.2	21918.8	22232.4	27506.9	24937.5	27338.9	19216.1	16234.4	21623.7	13588.5	4337.2	19614.9	20979.2	12808.2	22957.1	29688.5	19445.8	20429.8	18579	15377.6	10338.9	18766.7	13005.8	10414.2	17664.1	9689.5	12234.1	20894	21036	13966.5	1844.2	9414	30048.8	10823.8	19826.5	8540.4	28089.7
125.0467	292.1	125.0461737	125.0468178	684	1	1	1	1	125124.3	64834.7	83592	49417.3	40298.4	65318.9	81792.5	48480.4	70549.9	49999.7	24463.5	64554.5	83106.9	21244.6	13484	24657	56438.3	49525	22091.1	56977.8	23831.5	25227	34732.9	66785.9	26652.9	31780.9	31197.6	68615	74258.7	51379.9	28193.2	17724.6	50244	27145.5	30119.2	46241.7	26765.3	54087.4	57949.7	60656.3	58905.9
125.0548	288.7	125.0542145	125.0550485	679	1	1	1	1	184544.7	184544.7	172402.1	39775.5	42989.3	37994.3	40393.5	61044.3	92465.2	61423.7	40017	42526.2	66823.8	70872.8	50088.5	41446.7	52514	84328.4	90817.6	97204.1	77167.6	99133.5	58639.3	97988.6	38218.2	129496.9	119708.8	130837	140794.8	134423.7	69873.2	121585.4	128464	87754.9	99887.3	85513.3	110482.7	126961.9	105894.1	144748.7	120695.4
125.0606	122.2	125.058222	125.0607704	686	1	1	1	1	81331.5	37227	43789.8	29769.7	40318	26227.9	21289	32198.7	58022	21357	28830.6	67122.3	17122.7	38197.2	44301.5	38596.3	37061.4	25431.4	63222.4	51149.9	46216.6	19228.8	50404.2	15002.7	20435.1	31098.9	14028.4	31325.1	16192.6	26856.5	17238.3	22842.7	26180.4	24029.8	18939.7	69635.6	45657.9	29781.1	37413	15575.4	27948.6
125.0606	291.8	125.0591931	125.0608417	685	1	1	1	1	128620.6	22564.3	14997	69039.2	60295.9	61028.6	44850.6	47246.4	50035.5	62818.1	27283.5	63327.7	47808.9	59796.2	94438.7	60161.6	41713.2	65409.2	78336	72277.8	100820.2	47941.5	92634	41308.3	20666.5	77732.3	17849.7	40864.1	41236.7	75507.5	64050.5	42753	44655.8	82361.8	38152.3	22549.2	45689.6	51764.1	88682.9	68276.4	27758.3
125.097	150.5	125.0954891	125.0971062	686	1	1	1	1	59709.8	24837.6	19823.5	35254.2	28801	28395.1	29814	42598.2	25865.9	26787.6	40890.6	24633.6	44958	57052.4	32524	40857	25718.8	4605.5	20253.6	39969	30156.5	41527.5	37731.4	25431.1	38549.1	31704.4	20371.9	40482.8	17167.4	27664.9	34818.4	15103	22449.4	38190.3	37299.4	46203.2	38824.6	31377	25752.7	35006.9	52958.3
125.8999	177.3	125.8983454	125.9001129	578	1	1	1	1	129274.6	57329.3	41013.7	50013.6	46973.8	54024.6	41535.3	34143.6	36463.5	21363.6	37209.2	650	19836.9	0	27121.3	29340.8	20715.7	18956.8	21116.4	13590.2	47255	14405.2	10940.3	29275.6	6756.8	9675.7	21022.7	3027	8841.7	967.1	18160.8	0	20842.2	0	0	13839.8	24840.1	6119.8	17566.9	18071.5	37470.1
125.9169	208.3	125.9162969	125.9168899	487	1	1	1	1	196547	0	0	0	0	0	0	0	0	0	0	0	0	0	36033.8	0	34736.7	0	0	31680.2	0	0	0	0	0	0	102068	0	42039.7	0	0	0	0	0	57217.4	2637.1	0	28425.2	59642.4	37989.5	8029.5
125.9287	289.3	125.9281239	125.9289462	684	1	1	1	1	130455	84633.9	85460.1	98978.5	102143.1	101118.6	85770.3	79302	121295.2	72996.2	97566.8	88457.4	47296.9	78788.8	74909.9	105348.1	53618.6	111003.5	66166.1	47789.4	74779.2	83270.2	72280	91263	32313.2	66730	21544.8	28761.3	32669.4	66257.2	36131.9	28665.4	37874.2	40752.1	40387.6	29871.5	96318.9	80556.7	72324.3	76925.9	74994.8
125.9464	20.3	125.9457642	125.9464881	649	1	1	1	1	428694.6	341524.3	32595.4	129526	132401.7	152798.5	119602.6	234611.6	89382.1	59940.2	26407	171354.9	61988.8	27420.3	55411.8	160583.9	84572.1	114731	110330.2	60786.3	115901.3	20379.9	0	86428.6	125508	109344.1	78245.9	52364.5	96860.9	74465.4	120259.6	128914.5	103274.6	71410.8	58488.4	42797.4	67971.7	160359.8	136753.2	134883.3	84813.3
126.0032	23	126.0017452	126.0033317	427	1	1	1	1	280386.9	0	30664.9	28851.2	0	0	0	0	0	0	0	155158.7	0	91477.7	0	0	0	27166.7	34402.5	0	0	0	0	89468.1	0	0	0	0	0	0	23584.2	30207.7	40255.7	47565	51049.6	72514.3	51236.4	0	18232.8	34669.2	69105.8
126.0195	95.9	126.0188673	126.0200035	685	1	1	1	1	126968	94307.5	73683.1	50880	44558.3	6929.5	36976	48093.4	46241.7	49955.9	37838	48124.5	50853.7	32774.7	43519.7	45493.1	51179.6	33891	41638.1	51857.7	44742.2	24127.4	38017	42869	50376.1	50372.6	58824.1	49182.2	14484.4	46919.8	60265.1	57158.6	62214.7	48642.5	28425.8	60522.2	76516.4	36519.4	53323.3	54471	71258.3
126.0195	289.9	126.0188536	126.0196013	685	1	1	1	1	386566.2	333344.1	386566.2	144285.3	169725.6	145978.9	151993.8	151967.1	161213.7	192316.9	178534.3	166357.5	175047.9	201494.8	179357.7	191211	210064.9	193312.1	167984.3	197681.1	192056.4	210586.8	199040.7	194060.1	208628.9	218852.6	224236.8	212587.7	220538.6	231605.7	207311.3	214790.8	246693.8	224674.8	209998.2	219717.6	212780.9	249651.8	266456.3	273748.4	250614
126.0196	29.3	126.0183114	126.0199669	677	1	1	1	1	328937.1	41080	0	53037.6	104824.8	13874.6	30442.2	39377.8	42452.2	54060.2	31187.1	48823	49149.8	51328.9	120686.7	95219.4	47160.1	86930.8	87309.7	8800.8	38871.4	37812.8	37326	58271.6	94811.1	29677.7	40838.2	73780.6	53962.2	49002.7	61202.2	46163.6	23518.2	26750	147821.4	34592.6	33424.1	34329.2	37494.3	29070	52765.5
126.0308	290.5	126.0302627	126.0308445	683	1	1	1	1	1018255	1018255	265080	314752.3	350451.8	329902.7	321173.2	316494.5	393842.3	475879.7	470045.4	458988.9	447488.6	461880.5	458827.9	485845.5	457487.3	478169.2	487312.3	491434.6	515912	492908.7	504667.9	484362.2	577708.6	613405.4	585145.2	609009.6	612473	634827.5	578232.9	569740.4	561928	587312.5	587667.3	567162.2	607587.6	683703.6	719491.3	640697.6	679525.8
126.0558	111.8	126.0549902	126.0559526	685	1	1	1	1	43493.2	7824.6	25816.8	18194.4	19972.4	17251.9	14638.2	16523.3	30449.2	8418.4	35491.4	12593.9	12021.3	18832.7	10370.2	21655.8	21191.2	11456.5	12440.2	16687	30810.1	9521.3	18187.7	30833.5	16094.3	11234.8	10029.3	20897.1	17239.6	13901.8	11423	0	13003.2	9766	13758.4	9495.6	17405.8	5188.1	13722	8511	17270.6
126.4692	198.7	126.4686582	126.4693844	555	1	1	1	1	114932.5	6314.9	5181.6	4506.5	27265.6	7318.6	0	5434	3545.4	3432.6	5500.3	4809.4	8116.4	26482.6	10889.9	5533	9284.4	43074.1	4601.5	8895.4	4169	19890.4	5501.3	4715.4	6085.3	36800.1	13116	6328.8	10971.1	5778.4	8892.4	6715.8	8476	7541.2	3519.1	9330.8	0	5560.9	6151.3	7348.5	1901.7
126.9048	145.5	126.9042919	126.9048805	675	1	1	1	1	2997784.4	2701225.9	2585734.8	883990.2	427852.3	572707.8	2530976.2	1051018	456465.7	472895.5	1146057.4	2479912.8	363002.8	891765.9	790932.6	1180315.3	530862.9	1019912.1	937675.5	404587.4	363842.9	967988.4	944050.2	391795.2	445485.6	896216.6	335365.8	502975.3	321812.9	892085.5	302300	1021092	965528.9	740938.5	871439.1	2890681.1	1141501.1	1187478.6	663967.5	1003262.1	1003541.8
126.9049	287.5	126.9043429	126.9049839	677	1	1	1	1	3154301.3	1131107.1	1144164.8	1418362.1	1467398.4	1501888.2	1416715.9	1370691.2	1521279.1	1547388.3	1004847.1	1424973.9	1483064.2	1529610.4	1476059.8	1553573.5	1526044.1	0	1441895.5	1393168.6	0	1494542.8	1411073.8	1412850.4	1375322	1298994.7	1294988	1282255.1	1234119	1255642.9	1127317.9	1155251.5	1534668.2	1446874	1494270.5	1347491.1	1419412.1	1548742	1563236.8	1359840.7	1430204
126.9747	214.7	126.9740378	126.9747771	465	1	1	1	1	257501.4	111051.2	0	160237.1	0	58757.7	16224.7	0	14233	0	79622	6788	64018.1	0	7770.6	0	13822.9	0	32218	0	39563	0	0	0	0	0	11404.2	0	52698.5	82568.3	6528.9	3764.8	60943.1	87023.1	73280.1	4966.8	0	0	22574.1	0	0
127.0012	250.5	127.0005341	127.0012752	673	1	1	1	1	2582367.8	0	0	957023.3	0	1433036.2	0	1450471.6	1939195.1	1300330.4	1309769.1	1269744.6	1753522.5	0	1362951.2	1304042.1	1375462.8	1000445.1	979411.6	1220207.9	1243958.2	1494310.4	1513365.8	1555757.2	1708200.9	0	1682168.2	1048842.4	1299189.2	1978157.3	943330.5	1090704.1	1325402.1	171605.3	1314850.5	122129.8	1272199.8	1478522.9	2037730.8	1525984.9	1688337
127.0012	47.1	127.0005212	127.0013438	686	1	1	1	1	11881304.8	11881304.8	3911518.3	4037488.1	3823092.1	4183823	3928030	3916700.9	3911795.6	3888623.3	3932905.2	3906169.3	3847086.6	4037955.3	4320657.2	3831594.3	3969775.4	3712897.2	3790658	4082861.8	4095504.4	4172198.3	3993507.6	4101304.4	4126369.1	4013365	4439885.5	3942407.1	4137470.4	4071139.2	4271188.1	4347433	3354265.8	4372555	4767064.8	4645862.5	4022676.9	6351510.4	5027519.6	4611452.7	5184482.6
127.0147	133.7	127.0141432	127.0147347	680	1	1	1	1	653258.1	163226.3	142471.6	396796.9	311288.1	437101.5	327653.4	306084.1	45391.5	320015.4	354668	381433.2	371285.3	296084.3	169428.3	279694.6	256389.4	278264	281922.7	0	244695.2	267277	213829.6	279003.7	226050.3	184414.5	150745.5	203457.7	219526.8	209681.4	147943	141774.4	272340.6	241460.8	232582.6	183370.2	232897.2	256337.2	190683.2	205437.5	206403.3
127.0148	290.2	127.0142192	127.0148521	686	1	1	1	1	722944.1	709564.8	721324.7	245359.3	385660.4	297061.2	258581.6	271926.3	424960.3	473794	326214.6	415303.6	475503.1	452577.7	471869.8	479025.7	453676.8	348566.4	483084.6	477853.5	348052.8	358084.6	377388.6	336976.5	498110.4	530184.3	534701.5	500924.5	507774.3	525147	495347.4	491825.3	527953.3	516039.6	507902.5	496605.4	530513.3	578650.2	613676.4	549953.1	562411.1
127.026	294.4	127.0254503	127.0260868	667	1	1	1	1	296424.3	49550.5	40152.8	22301.1	86490.2	40781	35044.1	116777.1	18465.3	111582.7	43317.3	170059.8	0	62203.8	155148	88395.4	81067.7	21366.2	69545.6	59026.9	45645.6	44306.5	62300.7	104972.5	78839.9	67590.8	27132.6	104907.4	149295.3	107457.9	0	119425.7	106524.7	38045.3	87354	0	74913.5	68284.1	78886.5	0	60038.5
127.0399	287.8	127.039328	127.0411901	686	1	1	1	1	242877.5	67724.5	99023.6	77111.4	105501.2	99539.7	74819.5	148250.3	144465.5	146930.9	53598.3	155503.4	154744.5	75228.8	180225	110261.3	82432	124588.6	108829.5	155484	69045.3	162298.8	114874.3	170403.8	175752.1	187100.8	178056.5	67082.1	169668.5	102397.7	152620.5	171105.8	180743.6	95472	155253.3	125301.5	105457.4	98040	171361.7	109714.5	104168.5
127.04	17.1	127.0392671	127.0412355	685	1	1	1	1	119516.5	54803	33422.1	60943.5	55223.5	61581.7	40659.1	60433.6	16830.6	76392.5	70158.1	74456.1	54955.4	45299.6	10204.4	54899.3	13649.9	57689.3	37840.3	64407.3	47737.9	7999.8	61239.1	54075.4	51843.4	54918.8	52973.2	62257.7	57150.8	49691.5	33816.2	57957.5	53289	51974.2	33799.6	56602.1	66759.5	45716.6	58235.8	61071.3	53605.2
127.0513	30.9	127.048914	127.0516495	685	1	1	1	1	440232.2	263967.3	13523.8	51512.7	62132.7	251611.2	116248.6	188757	79574.4	222516.9	218489.6	187114.8	154693.8	152261.7	319168.9	191360.4	80085.4	64845.3	438.4	190653.8	133009.5	258463.3	156028.1	191572.7	193017.7	103898.5	179710.9	201577.1	280472	239619	84502.3	120280.4	67786.9	102729.9	164747.1	86630.1	110151.9	176716.2	329354.7	179472.5	271047.4
127.0762	132.6	127.0756416	127.0762433	686	1	1	1	1	267882.9	112147.9	95639.3	177546.6	140985.5	100005.4	67766.2	53199.3	135022.9	89457.4	72748.8	114986.8	64003.1	168118	118175.8	63387.6	170286.7	133948.7	40658.7	161352.4	145069.8	119499.1	98043.5	126060.8	57359.6	54412	68054.7	53493.6	33127.6	49452.5	103734.9	103783.9	133294.9	98880	117867.9	32582.5	111233.8	87263.1	54103.7	87009.3	71662.7
127.0763	286.1	127.0756959	127.0764368	677	1	1	1	1	218432.3	60946.3	89936.7	140952.8	88374.9	47422.8	93891.9	121788.3	67200.2	63577.6	106544.8	86469	6381	114562.8	101802.2	131720.3	70527.7	142488.6	58725.8	65136.2	0	59234.4	88850.9	73688.9	72448.2	76657.7	77635.9	112009.7	63236.9	54211.4	72868.8	188881.1	104159.1	120870.3	90414.4	86633.2	106497.9	86413.5	51915.2	70729.2	104105.7
127.1127	90.7	127.1120185	127.1128833	676	1	1	1	1	113746.3	13020.6	94794.4	26811.1	0	10966.7	13629.8	22847.2	29754.5	27818.8	15833.1	25261.1	8151.4	17827.1	16082.1	22361.8	28341.2	36697.5	17929.6	21505	17038.6	28692.7	27955.5	35795.1	21924.9	19384.2	35055	29616.5	983.6	19206.3	33009.7	49198.5	90924.4	29988.3	34048.7	46323	10545.8	5221.3	37117.3	47692	7216.5
127.25	221	127.249188	127.2500991	682	1	1	1	1	127851.8	100247.5	26861.3	21427	21874.1	55113.7	18314.5	16780.4	50256.5	16758.3	24759.7	21441	19957.9	26852.4	82411.4	20685.8	118145.8	24379.1	19819.8	14423.2	16383.6	19553.7	20392.4	45174	20197.4	23339.8	19795.4	25643.5	29322	23454.7	37148.2	30828	22898.1	37463.5	45983.3	45687.7	26920.1	10576.8	82633	26419.1	3451.6
127.9435	20.6	127.9428401	127.9438977	672	1	1	1	1	255700.4	79000.5	95505.9	79745.8	13812.3	29653.5	11817.2	47580.4	55627.4	80261	98415.6	93231.8	109610.9	98451.4	60176.8	62455.1	55380.6	10590.1	10066.6	80771.4	81893.5	105667.9	114727.9	10332.6	38110.7	15812.7	30163.9	63451.4	5294.2	24225.2	16520.5	71818	100137.3	57241	52888.4	69558.4	86790	26203.3	23318.1	23554.8	55386.3
127.948	291.4	127.9474501	127.9480246	519	1	1	1	1	176209.6	0	0	0	0	0	0	0	0	0	0	0	0	0	0	0	0	0	0	0	0	0	0	0	0	0	0	0	0	0	0	0	0	0	0	0	0	0	0	0	0
127.9988	294.8	127.998181	127.9988214	681	1	1	1	1	187493.9	80204.7	62219.8	28097.3	33900.5	66390.6	60192.4	51911.3	33399.2	79671.7	65740.7	51646.7	68784.2	80373.4	46591.2	65100.4	66740.5	3930.6	90227.6	63146.8	57958	52659	69496.4	55594.1	59223.3	79617.1	58649.1	47279.4	84839.4	62332	63521.6	75798.1	80263.2	70022.5	21485.9	65649.9	39419.5	84061.9	54456.1	26846.2	76385.2
128.0044	138.5	128.0019974	128.005122	679	1	1	1	1	157903.5	157903.5	47511.9	29256.2	36763.5	50695.3	58383	55908.6	58106.3	42033.5	56054.3	14690.3	35759.7	48572.5	44683.4	41377.3	61092.1	57199.7	52847	45086.9	21818	39134.2	46327.8	47455.1	9426.8	52996.9	54549.9	51541	52278.8	65980.1	19479.4	50937.4	24056.8	8091.8	61091.7	66704.6	86708	46406.5	34029.6	80744.7	27573.8
128.01	293.7	128.0094849	128.0101074	684	1	1	1	1	143725.5	58779.4	71147.1	44499.7	55726.1	63814.1	79119.7	43903.7	48582.5	65164.5	49628.1	58733.6	61620.1	21151.9	71567.2	58810.3	64289.1	56211.7	75827.9	19641.1	72057	25955.2	80959.1	75884.9	71282.2	55379.2	18090.2	65018.8	44318.9	75628.1	62425.1	18104.3	65724.7	76251	21045.9	63757.6	29562	27895	65308.7	37941	21493
128.0252	294.2	128.0247104	128.0253098	678	1	1	1	1	197951.3	48879	53966.6	100501.8	47948.1	96620.8	129751.9	58743	49124	32151.1	32715.9	74571.8	26308.4	85474.3	79914.9	6697.5	89433.1	36012.9	44025.8	80672.9	61090.9	38599	65543.5	83770	4187.3	15604.7	29815.7	71969.3	94897.3	78575.8	70544.7	62283	76044.2	74092.2	61291.5	54922.6	65066.9	55646	95440.4	86915.2	78543.1
128.0354	20.3	128.0346571	128.0354967	666	1	1	1	1	42442871.4	3431055.2	15640561.1	15167829	3965223.7	3560142.1	1500469	2699710.9	3170045.6	2844123.2	2575844.8	2282197.9	1857768.8	2558474.6	2244039.3	2875328.8	3009339.2	14022515.6	13729012.8	2776239.6	1908932.1	1970267.3	2534053.4	2927010.2	3136421.2	3101990.4	3271755.9	2594622.2	7381831.4	4308780	15948693.3	17277748.7	8856751.9	9175723.5	3882321.6	7907325.2	6428800.2	186758.2	509551	750738.4	7154.5
128.0447	72.8	128.0440546	128.0449748	686	1	1	1	1	1675454.1	456304.7	771084.8	748054	471283.5	516737.2	353194.8	718526.5	234102.7	199441.1	516557.6	445365.9	521578	535886.2	1007186.4	635557.4	567471.6	379296.9	1102690.8	338819	705427.6	466493.8	322703.4	1276311.8	435377.9	972847.7	162566.7	242598	171663.4	1105061.7	349780.9	766693.8	497681.2	332452.9	402397.9	571195.6	1015737.2	282227.6	232280.7	230694.9	962061.8
128.0528	149.1	128.0521525	128.0529087	671	1	1	1	1	1111761.5	113800.3	148325.4	117160.9	296308.1	193307.1	536863.6	1014882.1	545167.8	0	0	166178.6	328802.5	305599.2	170970.3	575452.3	0	522222.9	163932.3	946050.6	562570.6	700055	357906.6	501785.9	287619.5	192594	334963.1	435086.1	119231.8	491345	329027.8	0	171072.6	335581.9	174807.7	194233.2	312619.8	658714.7	115335.8	137905.6	423385.3
128.0715	176.5	128.070836	128.0715899	681	1	1	1	1	89882.3	55055.9	29667.6	32194.1	24269.9	5539.7	32811.1	38583.4	7287.3	19910.8	31416.3	43741.1	26377	6069.4	25167.2	26393.1	11200.6	31628.9	37233.4	34787.3	37339.1	30885.5	23603.5	14953	38298.5	42895.4	39123.4	44535	37248.4	37448.3	22508.5	7826.1	36770.3	47801.7	36826.1	20007.2	36974	30317	20780.2	12338.7	47337.2
128.0715	276.4	128.070404	128.0715484	651	1	1	1	1	342589.2	110338.4	0	0	72125.4	58107.1	90857.8	8345	17873.7	57899.7	0	8458.3	5548.6	0	42023.6	67490.4	68597.8	0	107259.8	27733.7	53068	95411.5	88775.4	116230.5	41955.1	49638.8	120643.2	99276.9	69252	62335.9	128681.7	59432.6	56971.3	124260.1	22099	68275.3	0	5784.4	1984.4	52303.8	56021.3
128.8922	20.4	128.891608	128.8929805	675	1	1	1	1	495927.7	0	39474.1	319723.9	413692.1	433664.6	293213.6	403901.3	239275.6	190382.3	254817.9	305383.2	296860.5	155482	221100.5	227267.6	180196.2	221741	231989.1	267124.6	370162.2	204927.8	133680.3	261680.3	265021.3	270066	422194.6	177262	341196.7	344824.8	220475.9	230395.1	269781.1	240328.4	209295.6	163372.5	237246.6	336763.1	328485.2	388970.7	251321.2
128.9105	48.1	128.9071032	128.915403	392	1	1	1	1	76790.3	0	0	24283.3	17225.9	17159.8	23991.1	28863	21259.8	37265.4	30854.9	36479.8	0	21823.1	0	19597.6	0	16645.2	0	0	0	0	9228.2	0	15536.2	0	19241.6	19532.6	0	0	33967.1	32383.5	19937.4	17565.4	20713.1	19845.6	16680.7	14016.6	0	12821.3	0
128.9249	48.8	128.9181394	128.9265922	274	1	1	1	1	129815.9	0	0	0	0	0	0	0	0	0	0	0	0	0	0	0	0	0	0	0	0	0	0	0	0	0	0	0	0	0	0	0	0	0	0	0	0	0	0	0	0
128.9403	49.7	128.9392552	128.9409032	227	1	1	1	1	72522	0	0	0	0	0	0	0	0	0	0	0	0	0	0	0	0	32639.5	0	0	0	0	0	0	0	0	22947.6	0	0	0	0	0	0	0	0	0	0	0	0	0	0
128.9595	44.5	128.9588755	128.9595594	685	1	1	1	1	86170238.1	0	33704239	50915351.3	32958224.1	34960782.3	39339351.9	48220505.6	35665321.5	34224965.7	42259396.7	37279689.8	25282655.2	40850693.7	24756067.2	40540425.5	41376850.3	45995859.5	44365852.5	36537738	20529476.9	31850389.4	44483769	32784383.8	40984437.6	29201225.7	28439335.6	34954325.6	50096886.1	42119698.1	39116747.5	36292113.2	25491000.8	36923566.6	49940868.3	43742515.1	36154788.7	28418897.2	26104490.3	34349742.8	35674804.6
128.9803	142.5	128.9796915	128.9803756	682	1	1	1	1	851393.4	135658	283049.4	592270.7	655616.1	0	676937.2	727492.6	479084.3	658224.1	690631.5	671905.1	599591	642404	738477.8	647395.2	589259.9	626574.3	525377.1	559445	686228.3	272826.5	672102.3	667576.5	560010.1	264760.7	585277.5	203184.1	645273	429582.3	574033.8	622249.2	586097	587469.7	631408.4	578699.1	665781.5	0	531787.2	482591.1	468373
128.994	48.8	128.992018	129.0010984	325	1	1	1	1	140335.5	0	0	0	0	0	0	0	0	0	0	0	54269.6	0	0	0	0	0	0	0	0	0	0	0	36871.1	47193.9	0	0	0	0	0	0	0	0	68284.4	0	0	0	0	0	0
129.0082	36.8	129.0029759	129.0147697	680	1	1	1	1	137531.4	94690.2	91707	61077.3	25998.5	27419.6	90696.7	36988	16990	44416.4	24018.8	31042.2	26940	42020.5	36064.8	26659.9	26547.6	32038.1	27297.9	23301.3	30596.8	26352.7	39637.1	30604	32000.4	28358	28803.4	29706.8	38389.8	57224.8	35506.2	40633	34561.3	37227.9	29771.1	32471.3	27736.6	31281.4	29314	25792.4	48648.6
129.0188	35.4	129.0156686	129.0202173	683	1	1	1	1	3100124.9	116188.6	83989.1	112611.3	77824.7	651777.7	1201448.9	1637951.9	941728.2	247197.9	867480.5	619269.5	635538.4	192828.7	737984.5	844679.5	986980.2	132256.8	138517.6	430448.5	492004.6	1379620.7	794426.5	393732.7	942474.6	1561155.4	1633859.3	215492	167199.7	1141483.7	80446.2	75965.3	243565.7	286882	321937.5	1357032.9	1023713.9	2580158.8	552980.9	519019.7	653087.4
129.0192	290.9	129.0186072	129.0192876	684	1	1	1	1	403707	125944.6	249884.1	182879.3	187171.8	212093.2	221347.3	185473.5	196188.2	208290.7	221636	204549.1	217331.6	224696.8	201411.2	213855	274302.5	71434.5	190785.5	189244.2	186323.1	211819	189246.9	52120.1	207088.9	202578.5	269606.9	258378.5	251769.4	200483.5	224705	196879.9	261796	209629.3	211357.8	213447.1	207037.9	221224	211231.6	217825.2	228910.5
129.0303	105.7	129.0283106	129.0306427	684	1	1	1	1	111577.5	105945.1	74799.2	58850.1	16107.3	35558.9	41234.5	20017.1	43376.5	50943.7	52858.7	19878.8	75165.6	18942.2	67882	63976.1	75385.9	16053.7	54161.6	61936.4	43450.6	56133.1	62057.3	60626.6	28802.5	40239.5	58076.3	69262.9	52038.1	60962.9	50359	82636.3	63796.8	37342	56447.4	67366.5	74927	68986.5	28912.2	62069.9	49633.8
129.0322	290.2	129.0297691	129.033214	518	1	1	1	1	196060.9	108457.8	0	0	97436	28397.7	23546.7	0	113855.2	63538.3	90826.8	0	0	26396.7	0	19770.4	94209.3	0	0	90756.4	68585.8	26833.3	0	27766.6	33418.4	80618.8	140660.3	90081.6	75605.1	150934.2	75552.7	38494.6	87428.9	90121.5	83823.6	48246.4	0	107027.2	125948.7	94120	131857.3
129.0387	20.6	129.0381505	129.0387942	626	1	1	1	1	2204995.7	137109	724781.2	719858.2	154286.5	119780.4	66138.4	120790.1	137890.4	111050.1	92036.5	133170	150800.9	181946.8	73502.1	97158.9	104024.1	657203	628684.2	89078.2	82926.9	240373.4	106541.9	153527.7	124729.1	140339	103419.6	101008	337390	163621.3	772281.4	859985.7	424969.3	424175.1	160501.7	322374.6	312899.5	0	2305.1	11389.2	0
129.0457	290.3	129.0450578	129.0460355	681	1	1	1	1	156231.8	93071.6	135158.7	63269	45501.3	117840.2	32940.9	38013.2	35718.9	34139.1	43945.5	36099.7	34289.1	55343.3	37913.8	39802.5	37634.2	33909.2	79185.2	63196.2	47287.1	42891.1	51864.1	31442.7	81011.8	123429	95123.6	92747.7	113324.4	130689.9	100849.1	86816.3	116112.1	93092.1	85579.2	35621.1	101245.6	97511.5	106043.9	86959.4	111471.2
129.0557	29.1	129.0550205	129.0558436	686	1	1	1	1	35819520.6	7077182.5	3406295.1	4734250.2	11723433	10126384	10329755.3	7151599.1	8274170.9	10452481.5	13469840.9	11500274.4	6015462.7	18060956.8	9904272.7	10118852.1	5829171.5	3939666.9	2150669.8	18205847.3	10302962	12254351	7849404.1	9365455.9	5438551.7	9205215.8	6699654.5	13551134.1	7695753.3	7891102.2	7169580.6	5514968.4	5102330.2	5776135	8132065.5	6421058.4	5569569.7	10228745.6	8942559.9	8008238.3	6947341
129.067	19.3	129.0663327	129.0670118	677	1	1	1	1	140376.3	0	22259.9	35689.9	39171.2	39333.2	47363.7	8705.6	34113.5	45223.4	49290.8	31393.8	48917.8	69987.5	44572.9	73868.4	32328.5	39644.1	33320.9	45685.2	29466.7	51546.6	73344.5	34231.2	38072.2	24410.2	23390	65673.7	34595.3	26580.4	10936.9	13532.3	20164.8	21803.4	44641.4	26560.1	22468.3	10989.7	26792.3	15761.8	32859.9
129.092	287.8	129.0913741	129.0920079	684	1	1	1	1	229508.5	149316.6	121207.9	79459.1	70952	81968.4	33866	76121	87164.3	96737.8	95900.1	61558.5	46426.7	100587.2	45181.7	94779.7	88297.6	86178.8	108206.4	112673.8	108084.3	78476.1	122631.5	3495.9	76628.5	65414.3	98880.9	135914.3	102407.9	166046.7	97819.6	123600.3	34486.9	84568.8	147605.5	127845.1	95098.9	92428	108772.2	90259.1	132336.4
129.3778	197.3	129.3771306	129.3777969	577	1	1	1	1	100875	9175.9	5340.8	5767.5	0	22754	0	9956	0	0	7031.5	2445	38839.5	0	18425.4	23037.4	29741.3	3546.7	1984.9	55345.2	703.4	2718.8	12742	4503.4	25855.2	12613.8	39248.6	14230.5	41007.8	13272.1	13627.1	9378.1	11216.4	9405.8	4961.7	7663.1	0	9101.2	7377.2	1587.4	2079.8
129.6945	198.3	129.6939074	129.6945687	427	1	1	1	1	128872.1	41679	0	0	0	14512.2	102344.4	0	0	0	0	37.4	0	10762.7	1904.4	0	0	0	0	517	0	0	30402.4	48647.1	0	0	0	219.3	0	1728.3	6505.7	0	0	0	0	3459.7	37906.5	746.8	0	4575.8	0
129.893	19.8	129.8923636	129.8930627	617	1	1	1	1	172445.2	0	0	25363.1	52720.1	59305.5	22251.9	75661.3	41194.2	19841.2	45437	32685.9	32019.4	9991.4	12331.2	2887	9934.7	15329	16667.6	18380.6	28862.8	16409.5	45763.1	16744.2	33755.1	28367.9	41863.5	44350.8	37433.5	36684.8	13939.3	4177.4	15834.9	16960.4	39039.8	6818.8	11279.9	28839.5	24752.6	43935.3	20006.9
129.9627	44	129.9621318	129.9628235	685	1	1	1	1	1496386.6	0	545947.2	744027	920642.3	622414	553411.1	558533.5	665833.5	641521.8	728781.8	821427.6	825516	618709.2	478078.5	667860.7	512630	523795.2	496904.4	657656.6	513395.8	549658.8	612338.9	706427.8	590891.4	781436	414720.9	465952.3	587531.4	609326.8	740301.9	613023.1	577730.5	467671.3	658568.7	604454.8	565051.9	571336.3	489690.7	532527	584944.6
129.9756	223.8	129.9749737	129.9757088	684	1	1	1	1	173521.4	0	23024.5	23298.6	89081.2	72987.8	53904.6	69613.7	129006	100471.3	103173.3	61035.8	94927	67971.7	63566.4	92581.7	70711.3	47244	31587.4	61859.3	82106.4	67592.5	84710.9	80874.9	102476.2	91461.6	80479.5	37339.4	26233.4	91945.9	59709.2	31451	70137.8	54648.6	67131.3	41787.7	61091.2	92986.6	99486.9	86190.3	113926.5
130.0145	292.1	130.0138464	130.0153824	686	1	1	1	1	108998.4	96449.5	32628.1	52542.9	15219	37933.1	73229.6	1501	34577.1	51028.7	63007.7	41890.4	67973.4	51897.1	65618.3	49458.3	54173.7	66301.2	51404	70006.1	56765.3	46605.9	32573	80895	68620.2	54660.4	39144.1	43378.1	37767.7	82591.6	44120.4	70481.1	53189.9	33003.9	33131.6	44854.2	61888.6	58354.8	103617.2	73174.8	66614
130.0227	19.9	130.0220559	130.0228187	667	1	1	1	1	185558.7	0	37843.3	0	0	5722.5	35654.8	63005	29876.9	10769.9	34398.4	27247.1	52499.6	68644.5	29224.8	42101.8	24446.6	76078.8	11023.7	24783.4	44007.2	48119.6	28128.3	48951.6	26309	50552.6	58958.8	7240.4	90807.3	39089	51429.2	61491.7	68363.3	9403.6	40406.5	28702.8	28227.7	61685	24995.5	47555.4	15817.7
130.0257	294.6	130.0250952	130.025814	644	1	1	1	1	158635.8	50502.8	60426.7	22500.1	47058.3	31245.5	25621.8	63581.1	47439.1	46114.2	47275	32047.7	70321.4	71081	8324.5	80591.9	10293.9	23016.8	65462.3	24886	8605.1	17411	42202.2	59328.9	42962.8	87112	71886.2	55503.2	87584	47588.8	7723.5	95546.9	36971.5	58093.5	56438.4	56405.3	53877.6	57889.6	17003.1	29079.7	70133.4
130.0284	295.2	130.027862	130.0284739	685	1	1	1	1	129898.6	56274.6	54553.1	88683.6	38866.3	37657.9	42840.4	45746.6	57387.1	62308.5	69290.6	37329.6	48765.5	58770.4	55079.1	70453.5	38998.8	19010.6	40382.2	73768	79826.6	59274.8	54473	66077.9	75116.8	32080.9	54855.7	83831.4	56678.1	70104.4	73571.3	86620.9	3484	72962.9	62405	55301.2	61856.7	78758.6	64023.4	10055.3	82133.6
130.0508	123.3	130.0500932	130.050847	686	1	1	1	1	244852.5	102600.1	62092.6	149342.3	136595	86067.1	141800.9	71238.8	124399.2	90064.9	53002.5	99843.2	141987	121411.1	139172.7	139531.1	93347.1	70431.6	157175.1	114391	87235.5	89249.4	48702.3	114739.9	58181.7	109449.1	91303.1	114901.3	149191.8	47780.2	90464.4	102405.8	78847.5	101712.7	41224.1	86313.6	75934.4	138544.4	78934.5	109892.2	130309.8
130.0508	290	130.0497394	130.0509453	679	1	1	1	1	159579.3	35764.2	33402.2	63485	113367	115510.4	47522.3	38680	84518.4	114458.8	86772.5	128374.7	133917.1	43956.3	73696.8	128229.4	46755.6	90685.2	76070.3	89525.8	29762.9	72743.1	43605.3	0	76914.6	99839.6	63876.3	61265.5	111610.7	81592.6	79311.1	62785.9	78980	96385.6	99338.7	87441.4	79263.3	69796.5	53455	16445.1	86565.2
130.0509	39.1	130.0500359	130.0512013	686	1	1	1	1	312340.3	179245.4	135553.8	171927.6	262297.4	167953.9	141519	234537.9	186496.1	176497.9	179112.7	231065.7	94853.3	197679.9	130129	140900.4	154730.2	174475.1	202323.7	173225.6	188959.4	146334.5	146112.7	145650.4	153746.1	124962	174543.9	193167.4	134518.2	148885.2	193770.3	189050	182669.2	189141.9	202586.7	195380.9	240833.1	167540.8	138127.5	156146.2	180568.3
130.0591	24.2	130.0584048	130.0603122	685	1	1	1	1	2017715.2	396190.3	233452.2	263212.6	605734.7	493100.7	536950.4	334355.8	260581.1	535619.3	508545.8	406169.7	103289.7	1023849.6	502097.5	446530.6	235774.7	116858.5	161278.2	754078.8	355103.4	508975.9	262463.2	308908	206941.5	531529.8	263925.5	716511.3	386419.4	285603.2	360802.4	344763.9	311225.4	313949.2	322751.7	282852.6	237035.2	506493.2	460196	408948	364867.2
130.0603	135.1	130.0583922	130.0603657	621	1	1	1	1	2170216.5	661068	485494.7	774737	1032863.1	1180164	0	1078716.6	1167758.4	0	1092396.1	1040469.5	470409.5	0	1374494	424048.1	1263636.4	568809.3	756182	1376382.6	1189125.9	1070456	864493.8	559583	751548	786238.5	956144.2	777998.8	1334915.5	818912	598898.2	878705.3	956570.5	787602.2	743945.8	666511.5	816672.6	867486.4	951639.1	793764.2	795187.1
130.0662	25.8	130.0655559	130.066286	678	1	1	1	1	193592.4	80394.7	50079.3	37992.4	82605.9	14993.7	20114.4	101379.5	19260.5	43434.3	31321	22436.9	72984.8	67120	84502.9	79382.2	47951.5	1087.7	7010.8	50141.9	29762	21215.9	27104.3	25981.9	1625.9	91423.2	119495.3	60996.6	40399.7	126628.4	39698.8	51803.8	33804.2	32524.6	65341.6	53197.7	65122.7	70418.6	64859.6	119437	10222.5
130.0872	163.2	130.0865307	130.0873	438	1	1	1	1	4270259.1	0	0	0	0	373664.5	284364.4	0	295109	1051463.6	440014	0	1017528.3	0	158643	956623.9	1906271.7	114425.3	0	0	2153394.6	917752.4	0	0	0	919813.4	0	824688.9	0	0	0	0	481762.1	0	0	0	503817.1	601205.2	0	0	0
130.8893	20.3	130.8887111	130.8892973	675	1	1	1	1	521369	0	33708.4	325286.5	467357.1	467698.3	347901.9	377935.2	250144.9	237744.2	292635.7	326674.7	321299.8	143453.4	192011.8	217062.4	202779.3	213686.7	212734.5	291466.2	408532.9	239176.2	153398.4	248495.6	286563.7	295012.6	399643.6	189058.9	354536.8	416986.1	231039.4	225747.5	297416.1	249391.7	231083.6	169531.4	255637.9	375282.8	349023	418205.1	259532
130.8978	19.1	130.8970855	130.8977584	498	1	1	1	1	187870	0	14992.7	69788.5	10889.2	8848.7	7565.1	111945	12063.5	7646	5396.8	116873.8	72517.9	31371.4	8743.9	0	5040.5	5379	5721	5022.8	6973.5	18537.5	11412.4	7665.5	7232.9	7546.5	9252.9	9345.3	6623.5	7058.8	5169.3	7883.1	40347.3	11840.9	0	0	3436	4889.9	7096	30194.4	159621.1
130.9018	21	130.901144	130.9018866	571	1	1	1	1	315046	47499.3	21938.9	24406.5	34919.6	34340.2	33600.5	39271.6	29030.7	19433.4	30999.7	48252.6	50499.1	70240.1	17457.1	122288.1	17881.9	30731.9	47414.7	27756.3	35832.4	21185.6	45213.9	20343.2	40833.7	23105.9	35309.4	287238.3	183186.9	34699.9	23425.7	25682.9	186469.7	27447.6	11047.7	0	14584.5	21298.5	37407.1	24865.9	38913.5
130.9575	43.8	130.9569427	130.9576528	685	1	1	1	1	6996303	0	3156620.8	2925430.1	2769033.1	2642708.8	4123566.6	3091642.7	3000346.7	2909188.4	2997813	2974928.4	1581351.1	3979979.7	2413976.6	3442689.2	1991885.8	2770782.8	2619609.4	2780760	1338407.9	2747865.2	2867605.4	2905927.6	2590129.7	2261764	2043941.7	4044438.1	2618136.8	2327821.6	2272212.9	2638014	2574023.2	2833620.1	3155592.7	3050988	2438012.2	1996883.9	1859596.8	2144552.7	2378408.6
130.9636	45.7	130.9630383	130.9636523	685	1	1	1	1	721976.4	0	283950.1	283088.4	320671.6	265644.6	263251.4	312302.7	269536.7	342661	377221.1	335543	278580.8	393910	278627.9	318691.2	230507.1	301260	277062	339464.1	187058.6	279100.4	319446	230898.1	298334.6	227631.4	207605.2	295787.5	298584.4	269909.6	285496.1	264165.6	261782.1	263014.2	362441.9	317003.8	261777.6	169065	190472.8	235520.7	251875.9
130.9837	17.8	130.983086	130.9837933	642	1	1	1	1	176959.3	0	14165.5	19026.3	22974.7	18816.3	17992.6	40641.9	13075.7	19430	41051	26351	27353.9	27430	17836.9	41945.3	15706.1	35831.8	18629.9	23635.5	23280.6	29522.7	36919.8	14277.8	32480.8	19616.5	11784.9	20157.8	13922.9	52890.7	23135.8	0	13207.2	32109.1	18546	16397.3	12265.8	21687.8	11527.7	77072.5	15519.3
130.9923	165.3	130.9917144	130.9924288	619	1	1	1	1	580362.7	143119.5	135605	126448.1	72726.9	130600.9	71171.7	74054.2	16347.7	54869	73792.7	0	59051.9	43074.3	0	10770.5	30374.7	55308	49935.2	0	120146.9	42283.3	57124.7	0	44609.4	76494.2	23818.7	17735.4	0	0	0	39937.1	85199.5	13106.9	0	99793.6	33109.5	37676.2	142184.6	30323.9	0
131.0097	290.8	131.0088942	131.0097466	686	1	1	1	1	154483.5	154483.5	150062.5	53091.8	53821.9	59405.8	42055.5	27908.4	70399	70433.9	71450.9	52985	68026.5	67316.3	73757	80417.5	58505.9	69284	70537.3	70485.9	74090.5	71629.7	78208.7	67133.4	75054.1	90963.4	79694.3	80514.1	84564.5	88206.8	81116.8	88678	87667.2	95924.7	91720.2	81744.3	94043.8	93737.7	109690.8	94626.8	98744.9
131.0249	294.8	131.0244047	131.0249867	685	1	1	1	1	139142.5	55978.6	62834.3	103626.2	79621.3	60935.7	72338.9	53394.2	38906	43523.4	30033.6	43007	54962.2	30513.9	48396.6	27290.2	2948.7	67916.7	44765.1	66067.6	26688.7	71158	20865.6	20086.2	43627.9	37234.5	44431.7	76821.5	72630.4	57574.5	50087.1	54322.4	41481.4	72279.4	66111.7	72110.2	51306.8	76519.2	74454.4	7358.6	75824.4
131.0356	15.6	131.0343443	131.0363735	681	1	1	1	1	2326508.1	446247.9	543735.9	492039.1	908538.3	730395.6	861134.8	641386.7	1932296.3	675181.8	804893	763330.8	622892.6	611905.6	629577.2	420263	1819874.3	753866.8	731578.5	613247.3	711409.5	710657	635887.7	654849.1	641388.9	545654.1	597627.7	599074.7	518960.3	496599.9	398981.6	419833.5	770121.1	756173.9	1013244.9	1128965.8	1059752.9	381745.3	386127.1	576542.9	434094.4
131.0452	26.3	131.0437494	131.0463898	685	1	1	1	1	490700.2	165126.3	154222.8	208142.1	171026.4	207400	186853.5	187773.2	200828.7	243350.9	206190.8	156039.2	247487.9	254563.4	229949.2	195910.5	323523.3	119694	141149.6	171541.3	251340.8	198328.8	225141.1	124851.9	178908	113151.2	147193.5	145281.2	90628.6	96626.3	104362.3	80999.9	157782.5	94462	189060.3	178135.4	104716.8	136299.7	198381.5	137482	267330.4
131.0597	32.8	131.0567524	131.0622872	570	1	1	1	1	164111	33616	0	0	33200.9	59799.9	65833.4	12708.7	11961.4	49372.3	56065.4	33780.4	11631.3	92225.5	78583.2	52713.8	10719.5	11029.7	9872.8	73402.5	23692.8	25698.6	9472	8676.1	50578.3	42828.8	0	43242.2	0	21452.9	0	0	0	0	0	0	0	0	40278.7	21126.7	14840.2
131.0613	286.7	131.0576676	131.0631001	564	1	1	1	1	151567.4	151567.4	65011.7	75360.5	0	89263.7	56318.2	55691.9	58528.9	29799.3	0	0	65405.7	0	39921.5	37421.9	97468.3	76433.1	60591	0	105961.7	46491.2	132517.2	97048.2	102248.3	59013.9	73024.1	97577.9	39587.1	131579.5	91194.8	78095.4	98818.2	77221.7	74574.7	70987	82016.3	96767.9	113669.3	96982.4	101310.8
131.0712	271.5	131.0705956	131.0713382	680	1	1	1	1	1240296.8	430539.2	338409.4	911370.3	1012989.3	951924.6	829491.6	858626.4	983077.9	353695.3	881870.8	317317.7	943250.5	807562.3	798967.2	306918.7	766735.9	297972.4	310813.2	264877.6	764602.4	805415.2	311365.2	789751.1	175101.4	836956.8	406675.1	285017.6	363514.2	739940.1	181575.4	393711.2	274036.6	326330.8	883978.4	817987.2	290656.7	493843.6	731134.1	442232.1	489711.3
131.0826	28	131.0818406	131.0827314	594	1	1	1	1	2287009.2	50839.7	29656.4	3729.1	0	0	0	944.1	0	19770.5	45188.6	27848.6	8452.4	51236	32775.6	137423.9	29494.1	0	43622.7	51271	907193.4	1054251.4	64896.7	32253.6	11902.6	27924.9	0	24952.2	0	48979.4	0	543	6602.5	44701.6	128060.2	84964	49211.2	87333.1	64446.2	13115.5	165496.6
131.0905	136.4	131.0897278	131.0905946	682	1	1	1	1	191928.5	62681.1	35718.2	114197.7	50740.2	7513.2	44072.8	20999.6	42563.9	55046.7	67971.3	24792.6	11337.9	66324	17691.8	53026	36060	46728.7	28472.3	32825.5	46226.9	52295.7	38640.9	81937.9	34327.7	44387.9	45358.3	22151.7	20914.6	77854.8	54023	117252.1	75516.3	45535.7	47892.9	20315.5	41809.1	35363	43370	38041.1	28470.6
131.8901	19.8	131.8892626	131.8901578	631	1	1	1	1	192770.1	0	0	19804.1	54283.7	54093.1	33282.8	42573.9	14147.6	22604.3	41083.2	26157.5	35242.3	30229.6	9156.8	14678.9	12666.3	9966.2	21691.7	32107.8	61605.9	18504.1	0	24216.8	38664.3	29307.7	45670.9	18569.7	42192.6	33317.2	19129.1	10460	20376.4	11021.4	9163.8	0	13892.8	23372.9	17815.4	31377.3	18900.8
131.9609	47.9	131.9602523	131.9609414	683	1	1	1	1	80488.7	0	30966.1	27838	41822	27626.9	29989.4	31806.4	29597.9	38269.4	46168.8	32349.8	22987.5	57317.3	30491	45249.3	29459.3	36168.6	27393.7	34600.1	21887.6	23495.7	27114.3	24571.4	22525.6	22829.1	20211.4	39048.1	38654.3	22736.7	34081	26507.2	29101.4	30052	37495	28998.9	28283	25053.9	18947.7	23408.2	25345
132.0202	291.8	132.0197014	132.0202533	686	1	1	1	1	1117849	1024547.9	1117849	405941.3	452183.5	431326.5	415828.6	416829.1	432674.3	471132.1	429796.6	468268.4	459897	454885.2	483342.7	485870.1	475991.3	507612.3	490946.5	482684.1	506680.3	555061.2	264295.1	575832.5	580189.5	660550.4	675749.3	636449.1	700081.1	710870.8	694487.7	702757.9	649580.5	713616.7	666794.3	650734.7	675190.8	770463.4	826611.7	780589.2	794806.5
132.0303	21.9	132.0295337	132.0335362	685	1	1	1	1	2827244	160903.3	804370.5	1197390.7	599320.7	467384.6	560640.8	441650.3	558962.3	1169696.5	1193723.5	934039.8	630781.2	1363533.7	895312	1231783.1	794286.5	1094747.5	916410.3	1012476.9	568675.4	639586.3	1281694.7	878021.4	847424.1	643036.1	964614.7	1337179.1	1092125.8	1105202.4	787783.4	815196.3	462493.8	521847.6	1113509.1	1782856.3	1260484.8	424252.1	727050	671104.2	834102.7
132.0396	290.6	132.0386044	132.0397402	686	1	1	1	1	413388.3	413388.3	108658.8	104391.4	119962.6	113269.8	125964.6	110345.2	127984.4	151644.9	135387.5	121386	141339.4	154954.8	131086.7	138925.1	143761.2	156957.9	141357	154284.3	152523.8	172448.5	161583.7	174155.3	183869.9	209739.2	211007	217280.3	205441.3	210356	199730.1	226149.5	231595.1	213871.2	213112.7	213770.9	214607.7	232084.5	264433.6	234341.6	222283
132.0566	279.9	132.0559702	132.0567514	675	1	1	1	1	10427054.8	10427054.8	9257479.3	3931584.7	2587273.9	4007378.7	4080249.3	4248295.9	3331516.8	2303092.5	1923295.5	4437047.4	3315984.3	4548582.7	4600258.6	4627496.4	2656972.5	4835422.9	4799466.1	3798545.3	778452.6	2818422.2	1517007.6	1452164.6	4376683.4	4330166.1	4390879	4112079.2	4479363.1	6744964	6266733.7	4141856.3	3357850.4	7208728.7	4280786	4243928.5	2011543.2	7350087.2	7723672.1	7524963.4	7818449.5
132.0745	148.8	132.0738776	132.0746756	686	1	1	1	1	54108.3	31015.5	30474.6	43986.5	35079.2	40752.7	28197	29667.6	23299.7	22960.4	20856.4	21035.7	33574.9	17743.1	11526.6	42330.2	28208.5	30709.9	28517.7	26123.1	16286.9	15591.8	19058.7	33225.6	31414.3	36259.3	21017.8	20497	21289	16794.1	22995.5	23005.6	29503.6	8762.2	32563.7	25957.3	33630.2	32591.4	15861.9	20068.4	18726.6
132.0858	77.3	132.0851798	132.0859744	672	1	1	1	1	153530.8	70466.7	80040.7	71063.7	23753.4	37772.2	41807.2	22458.5	17645.7	23504.3	30991.4	25570.3	28596.5	26967.9	16850	24884.8	81318.5	51456.4	33815.2	75534.2	26849	55613.1	59646.2	27768.4	34115.6	15876.4	18841.8	30639.7	44144.1	52571.6	45287	46667.4	51045.6	43858	49937.3	67427.5	34834.2	48375.5	29574.7	17896.2	27257
132.1468	181.3	132.1461805	132.1467939	309	1	1	1	1	118867.5	0	0	0	5025.3	0	6130.8	6547.5	5114.1	6606.4	7428.6	5893	5797.5	4309.7	4698	5215.3	0	108180.4	55625.3	4688.6	5424.1	6366.4	5609.7	5371.9	6191.9	4820.8	0	6561.4	7995.3	67598.7	0	0	0	75125.5	17176.4	1174.4	0	0	0	0	22020.8
132.3629	261.2	132.3622984	132.3628644	313	1	1	1	1	103185.8	0	0	0	0	0	0	18159.4	39658.9	0	0	0	0	0	0	0	49160.1	0	0	0	0	0	0	0	0	0	0	0	0	0	0	0	0	0	0	0	34841.3	0	0	0	0
132.7157	201.5	132.715166	132.7157535	421	1	1	1	1	217666.7	20097.4	163160.6	48279.1	11562.4	107974.6	16246.2	21505.8	0	16530.4	16768.9	19947	17383.2	15499.8	23682.7	11841.1	65628.8	8600.6	0	30882.6	13016.7	13904.3	18410.2	17194.3	18844.8	17763.7	21175.7	21221.6	18760.5	26171.3	13185.4	98310.8	102771	84568.1	25709.9	58079.7	13294.5	18851.2	12346.9	14348.1	19774.7
132.8676	186.2	132.8669255	132.8677956	678	1	1	1	1	132914.6	46323.9	40972.8	80714.5	81312.5	76987.1	63876.1	23467.1	62508.1	14180.9	39509.3	38483.5	16307.2	35781.9	31546.8	35086.6	29227.2	25247.6	32025.8	23753.7	27586.2	22306.4	23816.9	25462.9	22284.1	27976	25288.5	19509.8	13186	19054.3	26887	23201.7	39915.1	34986.8	9689.6	24535.1	31565.9	58476.5	38889.1	30151.7	39859.7
132.8864	19.9	132.8858002	132.8864448	673	1	1	1	1	256652.8	0	8075.2	107122.1	152847.3	155957.6	124053.9	129904.4	93769.6	68542.2	67242.9	110921.1	113608.2	39266.5	60635.9	47907.2	70682.1	71319.2	54807.7	99037.4	116261.3	51051.4	28360.6	88225.9	102491.4	111290.6	132095.9	55872.4	106465.9	134830.1	58665.7	85103.8	83347.3	77569.6	57566.8	36490.3	69281.8	120345.2	110500.2	141872.7	68680.5
132.9205	23.2	132.9198735	132.9216327	612	1	1	1	1	235322.2	140165.2	18487.4	11952.9	54824.7	78548.9	53718.4	76183.2	9120	70127.8	78933.1	69564.2	88703.4	51508.1	95867.3	83610.9	11574.7	9332.3	20505.6	68245.7	104173.3	94139.1	68311.4	84277.6	80168	34473	85212	32849.5	76333.4	78216.3	14268.6	0	42861.5	59532.3	30080.9	18420	12030.9	100908.8	124962.1	103673.5	108985.2
132.9368	19.5	132.9360871	132.9370997	589	1	1	1	1	377354.1	377354.1	43818	84401.3	79554.9	90899.1	39927.3	43428.9	33658	52692	11604.2	20982.7	65686.3	21423.8	22844.3	40989.3	55454	67623.8	71411.5	33876.3	72124.1	59898.9	46412.6	62669.9	70001.2	40324.3	52452.2	39368.6	31169.8	34918	61499.3	67986.8	50973.1	40033	45065	34926	24792.8	75128.2	58460.3	111543.6	43199.1
132.9618	49.8	132.9611777	132.9618232	661	1	1	1	1	119359.6	0	57593.9	10264.8	30962.3	13728.2	18805.2	9171.2	11685.2	18632.5	9447.7	13181.6	22982.6	12044.8	7537.5	11051.1	11908.8	15093.1	14567.2	15778.8	0	20536.2	63279.3	9985.1	6458.7	0	12330.3	53389.4	22482.5	30721.2	9237.6	13124.9	9741.3	10809.7	10201.7	10842.8	46796	10527.9	9962.9	12076.6	12064
132.9961	290.2	132.9955502	132.9961816	684	1	1	1	1	344267.4	0	230.5	197480.2	220609.2	240942.7	170591.7	186700.3	221147.7	242952.2	238174	176306	259679.1	217937.9	214589.9	239447.6	187370.5	181652.4	169632.3	187866.4	181616.2	179854.2	230562.3	194173	184456.3	210281.7	102181.6	101432.6	111058.5	109136.1	78409.3	79737.5	146066.8	133744.8	148941.1	116702.7	143109.8	127042.7	143310.6	126047.3	119365.6
133.0143	22.8	133.0135203	133.0143685	686	1	1	1	1	10889214.3	1143618.7	3222652	3070305.3	1052136.7	1126711.4	933476.2	1011433.1	1488868.5	785561.1	1068994.9	868447.9	888458	1163711.9	1300612.2	940036.8	1999212.5	3403638.1	3233806.5	824649	1147272.7	1497546.8	1010202.6	917844.8	813128.3	856066.6	778188.9	1410201.9	1033813.9	887865.4	2185268.1	2005316.3	1212952.6	1308992.1	1181754.1	1385370.2	1218770.8	135962.2	282908.4	331093.3	556640.7
133.0336	19.9	133.0329509	133.0336873	661	1	1	1	1	225451	0	16968.5	5414.7	78336.3	64967.2	108217.2	0	49806.4	20853.1	15955.1	128222.9	35147.1	9978.9	52589.6	57551.9	14461.7	8079.1	14360.1	133033.2	0	10389.7	13280.2	13223.2	10211.9	0	29314.2	13669.9	26243.3	90215.5	26645.3	11411.9	114590.4	76108.1	39726.3	19027.6	15648.1	42601.2	70848.8	10216.9	13222.8
133.0519	292.9	133.0512854	133.0520152	678	1	1	1	1	9011520.4	9011520.4	4132864	2623129.7	2084165.5	4186533.9	4158006.8	4045640.4	4472328.4	4387616.2	4391519.4	1633307	2666967.3	3584600.3	2906602.5	4618945.4	4724897.2	4824192.7	2491949.4	4813708.9	3103180.7	5327893.4	2597955.6	3033073.1	3104701.4	6034705.9	6157639.2	6207283.3	6306242.4	3966457.2	4615904	2588813.7	5763725.7	5793115.1	3693011.7	929510.4	2593002.9	6209881.4	6436195	6298358.6	1302394.4
133.0599	286.1	133.0592834	133.0601019	684	1	1	1	1	509296.1	509296.1	260453.2	195151.8	155163.2	173731.3	168269	220194.1	196442.8	200864.5	172760.6	200731.2	190333.1	203219.2	181831.2	187447	235053.1	239229.2	209357.7	188968.2	253132	245253.6	217078.8	188381.2	220755.2	271162.9	311656	269287.8	224786.5	242799.2	304008.8	290679.6	237626.8	301874.3	227588.3	268296.4	314318.8	329173.9	272006.7	343531.4	362957.9
133.9995	290.8	133.9988382	133.9995789	686	1	1	1	1	212413.6	212413.6	187545.7	70637.8	79114.5	85077.4	62145.2	51793.7	82958.6	91162.2	87400.3	97517.5	96790.1	99762.7	97683.7	95279.5	91185.2	100704	92643.7	104293.6	110963.6	110482.8	102128.9	108562	108302.1	130620.9	114775	125054.9	127635.9	126227	120811.3	124484.8	143893.3	149852.8	136521.2	106253.4	124540.2	143726.3	145643.5	133306.4	152833.8
134.0175	18.6	134.0168204	134.017681	596	1	1	1	1	449315.9	0	128768.9	90052.5	0	0	0	0	0	0	0	0	42776.1	0	0	0	11059.2	0	0	0	0	0	0	0	0	0	0	0	0	0	135555	145463.8	93187.2	87886.2	2667.1	8753	131189.4	0	0	0	0
134.0245	124.4	134.0238435	134.0246131	624	1	1	1	1	42808.3	20363.2	42808.3	11691.8	10621.3	9645.1	6194.7	17317.8	7767.2	15300.5	20105.3	16401.3	6191.3	16937.9	11142.3	26261.8	13792.1	7694.5	21971.1	14005	18895.4	32072.1	10033.7	21473.5	10351.3	29602.2	9594	20333.7	29159.1	11118	7206.4	20406.4	7161.6	29537.5	9235	23452.6	0	17574.6	9847.7	6601.4	28075.6
134.0469	290.5	134.0433678	134.0485806	684	1	1	1	1	262282.9	239572.4	256279.1	118690.1	116529	107437	135941.4	88603.9	119491.1	101512.7	132734.5	148670.6	129633.4	103967.9	131771.3	132414.4	98691.1	122011.5	129201.7	108989.7	136867	145556.4	103559.4	119665	120771.6	163278.5	168535	140998.1	181424.9	142912.9	138260.5	165630.8	132837.3	147661.2	117643.8	151654.9	129940.9	158659.4	174207.5	161972.6	199787.1
134.0471	60.7	134.0462542	134.0489804	656	1	1	1	1	218974.4	43114.5	30133.9	32146.4	58212.8	31429.4	9017.2	1695	9136.2	36406.9	21903.7	10943.9	42696.5	23249.1	5376.9	14393.3	78302.5	37201.4	28398.1	20303.6	52645.8	36761.2	44908.3	67340	53537.2	44731.2	0	10196.5	8139.6	4283.4	8303	0	17615	5339.9	5901.2	2990.1	18191.1	19435.3	22501	167333.3	25273.5
134.0552	286.3	134.0545029	134.0554467	685	1	1	1	1	343634.7	343634.7	310022.5	135329.5	127925.4	93909.2	136552	139703.7	140841.5	141675.1	144329.2	145595	143635.9	161475.8	157572.6	151387.6	157099	139657.8	159940.1	149802.5	147224.2	168107.2	156484.2	174069.1	140070.6	191858.7	189991.3	193622.8	187604.5	192242.4	184667.2	185251.1	196185.7	190728.3	212187.8	184646	208175.1	228371.7	222121	235118.7	224069.8
134.0597	288.1	134.0590377	134.0601209	663	1	1	1	1	1704706.4	628387.6	1704706.4	741100.2	798449.8	799917.5	735339.6	736069.6	785505.3	857067.9	830053.2	835176.9	848918.1	853854.6	864283.4	859069.9	809304.2	861610.4	855307	874737.8	897205.7	536277.9	915342.4	979630.5	998543.3	1091351.4	1128807.8	1107442.5	1134038.4	1159213.5	1116666	1098072	1052440.2	1084895.4	0	1015484.4	1067299.3	1177451.1	1230261.4	1160933.6	1221927.5
134.0612	22.5	134.0594344	134.061303	378	1	1	1	1	1894023.8	0	230507.7	172008.2	0	0	0	254181.5	0	0	0	119019.4	0	0	0	0	0	121274.7	146776.5	200866.6	0	0	0	144701.8	365406.9	145534.3	159298.4	132720.3	238805.2	0	222591.9	229140.7	0	0	980482.7	35453	669669	0	0	0	0
134.0722	282	134.0715941	134.0722895	686	1	1	1	1	1149796.5	816238.7	465361.7	498395.1	419017.4	291334.6	548663.8	388997.1	490887.8	471531.8	387972.4	361587.3	560025.7	498655.2	542967.6	546793.2	358580	560533	711160.5	476659.6	487078.2	724613.9	644758	684316.1	740865.3	792929.2	815432	791936.4	824331.7	916638.1	980918.5	752019.4	896471.9	658447.8	705279.6	792070	746100.2	821251.6	839683.9	681798.9	836908.7
134.8108	190.9	134.8102252	134.8108519	309	1	1	1	1	117711.9	0	0	0	0	0	0	0	0	0	0	0	0	0	0	0	0	0	0	0	0	0	0	0	0	0	0	0	0	0	0	0	0	0	0	0	0	0	0	0	0
134.8649	187.2	134.8639727	134.8660498	673	1	1	1	1	86140.8	31819.2	20642.7	40399.1	47122.3	51410.1	37224.5	30129.5	27851	23499.8	27015	22203.9	21924.6	14920.4	18840.2	17458.4	17228.4	16036.8	9539.8	13233.4	16677.8	10892.6	15039.7	5503.4	9349.6	18437.8	10735.7	7094.2	11811.3	4481	15340	11455.7	27069.4	9167.4	12230.9	4719.8	0	23703.3	27418.4	19203.5	26056
134.8837	20	134.8830686	134.8837873	484	1	1	1	1	178391.1	0	104961.4	11880.1	24885.8	15717.6	13361	12048.1	15174.4	10201.3	16438.2	15475.3	11513.3	0	9898.6	64235.6	13073.2	9750	11659.5	0	15089	13629.9	0	9425.1	10146.5	9798.3	14406.6	12821.1	11263.5	13843.9	9083.4	12922.8	0	0	0	0	8255.1	6117.8	0	8232	8909.7
134.8946	17.4	134.8937636	134.8947683	684	1	1	1	1	3743814.2	448476.7	455567.4	782165.8	673940.2	386780.4	311519.3	320526.1	397193.3	337251.8	284622.8	412971	465758.4	406220.2	469576	412515.8	757067.2	583322	951620.7	772254.3	923842.6	1017296	613823	1401043.9	1254422.8	547790.5	1149142	1006096.5	1276265.6	699678.5	1096043.4	1071394.3	499419.2	601778.4	904739.6	902664.4	850071.3	2164550.4	1212018	1462045.9	1558171.5
134.9175	23.3	134.9156075	134.9176271	630	1	1	1	1	187386.3	127212	14573.5	13197	40035.9	62811.6	14576.9	43208.6	14537.7	55544.9	24029.6	40609	45856.9	34006.8	51376.8	58639.2	9156.8	0	18171	85201.8	48651	48902.6	18162.5	61034.2	53926.1	12432.8	68208.7	34537.3	32732.5	46484.6	10650.2	20354.5	33393.8	31853.7	55708.3	26125.9	164156	44567	49785.9	40206.8	59790
134.9255	70.8	134.924762	134.925636	685	1	1	1	1	105240.3	20164.1	51372.3	55665.7	38233.3	40392.1	59879.6	63880.1	24666.5	59009.6	29939.3	49542.8	28071.1	36015.8	41010.1	15857.4	39423.8	14729.8	17155.1	40940.4	38948.5	43522.7	70864.1	49551.6	30252.1	50106	47051.2	61638.3	38448.8	54238.6	61212.7	35687.5	45758.3	43271.5	57864.6	51318.8	33454	35085.3	45000.6	56131.4	54183.7
134.9339	19.7	134.9332549	134.9342972	469	1	1	1	1	239249.8	170853.8	17768.1	27567.1	40540.2	33102.1	12626.6	19138.4	13755	54218.3	0	11515	148118.5	122424.3	13046.1	13016.3	18403.5	26281	18195.2	13415.1	27231.8	11885.6	0	14140.9	18011.5	15130.7	13044.6	15834.3	8279.8	14664.5	28122.9	25590.5	16134	13375.5	0	9661.8	0	22520.5	19539.6	27757.4	13499.6
134.9592	223.5	134.9576761	134.959857	603	1	1	1	1	221332.6	0	0	9282.6	7433	40627.7	70914.7	30304.7	27867.7	66193.3	15754.2	0	5905.6	11542.3	0	0	0	49557.1	0	103159.8	0	67400.3	13073.2	33635	0	0	0	0	0	47727.6	25201.9	96548	2736.1	13441.6	37542.6	52729.5	54719.7	69101.8	0	39226.1	8061.9
135.0087	23.2	135.008206	135.0087999	248	1	1	1	1	256346.4	0	0	0	0	0	0	0	0	0	0	0	0	0	28391.2	0	121701.8	0	0	187883.3	0	5502.8	0	23524.6	0	89997.5	8808.5	0	8550.9	0	0	0	0	0	23309	20125.9	86540.3	0	103491.3	0	0
135.0304	20.6	135.0293648	135.0313007	684	1	1	1	1	17910960.2	1280932.7	6066484.4	6161592.9	1380942	976196.2	4378954.8	2456142.6	1941153.2	933378.2	4028982.8	1701885.3	1394328.4	880498.4	2440651.1	4552899.2	2428678.9	5323009.7	5420467.2	915743.4	1606689.1	4211873.5	5940546.4	936332.9	4004287.5	4170828.8	7698302.9	1038839	4173186	5341760.1	6647285.1	6748741.5	3398991.6	3428238.4	2877788.7	3295284.1	4956062	3212170.1	941736.7	1171856.1	1160067.4
135.0392	286.8	135.0385202	135.0392789	686	1	1	1	1	350771.6	350771.6	283721.7	155391.5	132923.4	156684.8	158558.3	167843.9	165510.2	173032.8	156828	160987.4	166468.1	173050.5	124520.6	99215.7	105246.5	185897	171777.7	154625.2	181194.2	189547.1	84694.1	184588	202101.1	212660.2	217581.2	224782.6	215296.6	214537.8	207927.4	213842.4	204332.6	245490.9	212439.8	226752	226288.1	240778.6	256107.7	243506.8	259088.7
135.0483	25.2	135.0475851	135.0483949	667	1	1	1	1	102341.6	56854	47889.4	30726.4	63897.8	46274.2	70607.2	24027.6	24359.9	81349.9	17079.7	27331	65732.6	54790.9	22873.8	31810.4	51710.5	29759.2	87236.9	56249.9	60218.2	0	26580.5	70573.5	54363.2	0	66083	45734.2	64076.2	23529.2	0	22006.1	41637.9	55040.9	68602.7	49581.6	16617.9	34189.4	11334	60456.5	37972.3
135.0562	286.7	135.0555926	135.0563403	685	1	1	1	1	545437.5	422966.6	261661.4	202548.6	99965.2	201228.6	223012.8	222525.6	247835.3	233366	231138.7	219284.6	259865.8	266085.3	151663.9	194586.1	293288.2	274138.2	259711.2	281095.8	312352.1	220044.6	304277.3	319085	337413.8	416979	393362.8	419764.9	399453.9	433582.3	408177.8	436347.8	365958.5	360127.2	313679.2	386980.4	389753.5	410070.3	434353.2	428500.9	430266.8
135.063	293.7	135.0622849	135.0633626	650	1	1	1	1	154885.9	38643.8	70747.4	87663	73178.9	56272.6	98006.8	13373.1	23942.8	54429.4	22505.7	47144.4	38696.6	13580.7	41480.6	31924.9	14391.3	25291.8	21346.7	48928.5	41504.4	103540.9	58155.9	63959.6	56703.9	23970.8	17537.7	58696.9	67817.9	41366.6	21967.7	25394.8	33449.9	28978.5	39183.7	36253.8	0	34652.4	7921.3	28348.2	57570.7
135.0675	288.9	135.0668544	135.0676974	683	1	1	1	1	1187747	1150265	1187747	390685.2	402604.3	422140.9	413007.9	416109	433677.3	468542.3	453503.2	432939.2	476293.6	494894.7	460277.2	456701.6	475060.8	495024.5	483777.3	474088.8	522397.6	542208.6	531811.7	527407.5	272038.3	635896.9	672704.4	662460.2	680935.6	705784.9	693115.6	678584.8	674334.1	697114.9	675906.6	638771.3	725150.1	731470.8	780811.6	816352.7	817435.3
135.2091	220	135.20842	135.2091191	684	1	1	1	1	784958.6	317702.9	319619.5	383209.2	221117.2	191370	232129.3	191085.8	0	180980.6	304627	338822.2	249635	334585.8	350023.7	242923.7	38109.4	303458.1	281570.9	381002.3	166153.4	185815.5	228243.6	281435.9	233358.7	280955.2	291299.2	400473.1	520910.9	270947.8	509078.6	485063.1	254227.6	276641.7	358058.3	444233.4	270546.6	149898.6	114977.1	141249.9	124894.1
135.8946	163.2	135.8938604	135.8946465	662	1	1	1	1	332191.9	0	0	13859.3	95628.1	0	96196.3	18576.1	24897	13574.5	0	23787.3	17365.7	26654.2	0	16062.5	37364.2	28516.3	31267.6	41416	68161.3	48227.3	55954.8	121176.4	63988.6	26087.3	115364.6	58859.3	65340.1	50562.2	83940.1	45774.2	41433.8	47397.1	57350.2	52772.1	36771.9	72823.6	36481.2	35891.2	57038.9
135.945	288.7	135.9443313	135.94505	686	1	1	1	1	349791.4	286430.6	291599.7	293638.2	295769.3	292406.7	284966	280918	270327.2	283877.9	279696.9	273690.4	276892.3	277079.4	275477.4	272060.3	273019.5	273090.1	268416.6	269934.9	269182.5	273621.9	272274	277660.4	271932.2	278355.7	276854.4	271101.1	278780.3	272812.7	266384.5	263379.2	290253.3	311229.9	296638.7	265075.1	284426.6	311038.1	343321	288122.3	285081
136.0151	290.3	136.014588	136.0152046	686	1	1	1	1	948805.9	885831.6	948805.9	328096.8	340644.9	340842.8	344209.2	335435.7	393059.6	413275.7	405208	404602.7	398751.4	425182.4	410838.3	430730.6	417791.3	419659.4	421512.9	410693.3	455155.5	464565.7	450194.1	464556.5	483788.3	512247	548906.8	538865.2	532394.7	541498.1	518085.2	484995.1	83089.5	577139.8	560718.4	529475.6	571303.2	604022.4	659266.8	615083.3	615595.8
136.0263	294.9	136.0257277	136.0263235	587	1	1	1	1	205000.3	23427.2	49369.8	0	27398.7	20033.3	0	0	40410.2	51885.2	31411.2	133889.4	143837	33732.3	54458	52586.2	61113.8	106347.3	85976.6	67425.2	56458.5	75692	48471.2	47052.8	56619.2	40174.9	92289.6	40209.3	63690.6	16035.2	56330.6	31250.5	44573.6	111322.2	56826	33583.4	104907.8	46381.5	47367.2	54085.2	47745.1
136.0336	21.5	136.0326622	136.0345372	675	1	1	1	1	811151.1	47294.9	185834.2	230915.6	0	13148.4	143368	80084.5	29389.2	89260.5	97254.1	37290.6	28420.9	80278.8	50629.7	146490.4	53696.1	99823.1	127153.5	6281.2	47010	122094.6	188770.5	73974.8	110675.6	189315.6	282381.6	93739.8	102836.8	194587	259698.5	221861.4	86492.4	94935.5	111954.8	91811.1	185756.9	94363.3	91667.1	24161.8	25508.9
136.0345	292.6	136.0331233	136.0345947	315	1	1	1	1	86094.8	60092.7	52452.2	0	0	24605.3	0	21855.1	0	0	0	0	43500.6	38618.3	10982.4	0	86094.8	45234.1	26858.5	23688.1	0	0	0	49283.9	0	0	0	46726.1	0	0	59230.2	54522.1	45863.2	63858.1	54287.2	55797	47261.3	15280.5	23368.9	49373.1	61322.8
136.0403	285.8	136.0396337	136.0403673	686	1	1	1	1	257225.6	74458.6	86872.8	67893.2	111767	90038.6	131447.7	80488.1	142774.7	165520.5	114286	154193.5	61175.4	79109.2	142836.7	80915.5	96554.9	103363	170255.1	75414	93452.3	114860.5	75314.6	144065.9	132772.4	132932.5	184184.4	144987.7	160044.9	95426.5	103421.1	126169.5	90991.5	62780.6	164595.7	92757.3	105872.1	16157.5	107075.8	102398.3	81325.8
136.0483	195.8	136.0476133	136.0484335	663	1	1	1	1	81454.7	52547.2	54670.3	25066.1	30833.8	0	41631.2	43143.2	53080.4	39589	38465.8	31021.3	38343.6	43947.8	16510.4	41062.1	36925.6	45186	43622.5	37684.6	35968.9	70427.9	9303.7	45689.8	0	80327.9	41052.5	49417.8	46027.1	40844.1	38757	38512.5	45600.5	31859.2	46385	16906.9	55684	29469.8	57854.2	37772.8	44391.2
136.0516	290.9	136.0509849	136.0515419	676	1	1	1	1	6283070.7	6283070.7	6216837.3	2373612.2	2549550.9	2551362.4	2604743.5	2626667.9	2916749	2880804.6	2849223.9	2810279	2982857.5	3048651.6	2963527.6	3042243.6	3080740.2	3140171.6	3046551.9	3062848	3406306.3	3470619.3	3362556.4	3449563.5	3643203.8	3851068.8	3951601.3	4030785.8	3953021.9	4106763.2	3999520.4	4030502.6	3959424.3	3928058.2	3898518	3850158.7	4077621.4	4147748.6	4387145.2	378194.2	4478969.2
136.0517	23.8	136.0510214	136.051834	686	1	1	1	1	1368643.8	364809.9	495488.9	593036.8	498390.9	349269.5	578485	567637.4	1026276.5	490575.8	469396.9	420362.7	606810.4	571878.7	813001.4	505551.7	804070.7	597148.7	664796.2	824435.3	583882.4	640125.7	501048.6	848659.8	534660.8	769318.6	982445.8	433768.1	602821.3	655833.7	408654.8	438577.1	455284.5	366207.1	416990.7	552613.2	526312.4	692201.2	446946.3	456245.9	645681.1
136.819	220.6	136.8182522	136.8190274	674	1	1	1	1	358354.5	310439	282088.8	54174.9	41609	34756.5	32864	34376.4	11014.6	29082.8	49886.5	52632	38711.2	51873.1	92799.8	45065.7	73954.9	45566.3	48558.1	60373.1	32185.9	35492.9	41236.8	48117.1	56136.4	67271.3	78043.3	106801.4	133698.7	76468.6	141699.4	148971.7	76007.9	76076.6	137595.5	164363.4	105595.8	35021.3	34024.7	52428.6	43508.3
136.8775	22.1	136.8769264	136.8776433	686	1	1	1	1	288163	103915.2	77427	82027.8	63840.9	47990.1	82646	68856.7	71222.9	170016.8	147155.6	71018.8	74418.1	243447.6	65416.8	85342.5	54282.6	78793.1	78599.3	61965.7	61327.8	54647.7	108231.9	65187.3	49462.6	80794.8	69607.5	234111.4	83760.9	77173	100453.8	106771.7	89276.2	97039.8	83902.8	132993.3	103538.5	80979.5	195001.5	98179.7	55305.9
136.9324	18.1	136.9318307	136.9324685	681	1	1	1	1	106619.9	0	23297.6	63417.7	63327.8	66742.4	71142.3	44503.2	68861.3	79317.8	72676.1	79886.5	77906.9	54573.5	84565.1	56467	84810.8	70178.5	78150.1	83014.9	86647.3	84099	72388.6	70365.9	85898.8	68837.2	75510.6	70186.1	67022.3	70977.7	56114.9	56518.9	64331.4	71049.7	68836.9	50446.4	47237	65555.1	74924.7	76998.2	68195.5
136.9644	292.7	136.9638235	136.9644478	617	1	1	1	1	195453.8	32687.1	48273.3	0	71626.8	42394.3	83414.9	90781.5	48559.8	17454.7	90016.9	90205	0	78063.2	15420.8	90387.4	49206.8	27404.8	80802.3	99355.9	44880.5	88811.4	85465.6	86124.9	98836.5	61475.2	7360.2	100345.4	100595	25609.4	85665.9	96647	49251.1	88762.6	64997.8	0	106869	45996.3	57592	63025.7	75350.7
136.9991	290.4	136.9984949	136.999322	686	1	1	1	1	187199.8	187199.8	183630.5	54527.3	77326.9	71401.8	61836	47612.6	79019	102071.1	88685.5	98760.3	84496.2	103640.9	96068.5	85288.2	118738.9	90276.7	95620.6	97637.4	105431.7	118270.5	105754.4	107491.2	117678	112905.3	113427.6	115735.6	126673.7	137449.9	117813.4	112414.6	112993.5	123310	119911.2	109213.9	125763.9	137574.1	139328.7	139309	132436.1
137.0104	291.6	137.0097682	137.0104778	685	1	1	1	1	179612.9	157439.5	149073.1	49581.7	8859	34744.4	12725.5	24518.5	32232.5	90929.3	76150.3	94188.7	94445	92732.2	83890.8	95428.4	83669.6	84941.9	99521.1	102073.3	84970.2	99252.8	107680.9	83440.7	88728.6	109982.8	99161.1	100283.3	101228	101532.3	118702.4	95036.6	126996	118186.9	108211.8	91464.5	109395.8	100183.3	117050.7	123966.4	115630.2
137.0243	61.1	137.0235177	137.0244961	638	1	1	1	1	44633815.5	7666235.8	15689.8	1461457.2	1583674.3	880203.5	1121248.5	751511.8	870796.1	661816.2	620231	747756.5	1005051.1	518808.7	0	766512.1	403534.6	257763.3	0	0	0	2500936.9	42491	0	0	8421812.3	0	0	0	0	0	0	175962.2	157428.6	0	26995.7	405990.6	99951.9	0	0	0
137.0243	281.4	137.0236379	137.0243427	682	1	1	1	1	1480637.4	320588.3	541063.6	775473.5	820181.7	795304.1	678468.4	727493.9	721013.8	724048.1	172270.4	626469.4	690546.5	651668	628208	693297.2	662035.6	654183.8	611811	574635.3	567310.2	619793.5	604989.5	566349.9	578966.3	561903.6	179931.9	523231.4	526859.1	505385.4	478577.8	458026.8	604546.9	200501.9	596934.5	566911.2	566294.9	655958	692699.8	403325.7	569233.5
137.0356	17	137.033902	137.0357314	685	1	1	1	1	316627.8	169819.8	118558.3	82554.8	106576.6	135603.3	63153.2	115324.9	58195.4	92812.1	68563.9	73435.5	66724.2	75368.3	60143.5	244162.5	58941.6	99069.1	82748	75858.8	53411.4	107122.6	86678.9	116111.3	90584.8	109997.5	93472.2	119479.5	107638.2	100205.7	114193.8	125514.1	107277.6	136226	92953.2	109654.6	78777.6	138288.2	115248.3	78653.2	122248.6
137.0548	286.8	137.0541984	137.0549787	686	1	1	1	1	188418.5	188418.5	115615.8	40157.2	81114.4	75004.5	39615	65989.4	107206.5	90123.8	83791	89892.7	105406.5	86971.8	86115.9	83928	114870.6	109085	97601.3	108381.8	108332.3	118012.6	82952.4	112236.9	111632.8	121599.5	130376.1	128250	138669.1	139833.6	95083.2	128453.9	124616.4	119008.8	130679.4	88950.9	123018.3	135320.9	133193.6	121085.9	143932.7
137.0606	160.9	137.0599163	137.0606694	686	1	1	1	1	47921.1	28450.8	24909.7	34397.3	7717.3	9042.4	19519.8	36617.6	26907	23383.6	9883.5	13480.4	23153.8	30047	28319.9	33533.3	10149.6	10789.7	11449.3	19962.3	28829.2	16610.3	21368.5	17618.7	24682.5	29082.5	11322.6	16384.8	13548.9	27940.7	18943	23263.6	13204.7	19664.3	9119.6	42900.7	24930.8	19327.4	6555.7	27830.6	25963.8
137.0719	289	137.0712123	137.0720231	684	1	1	1	1	185361	83939.7	64280.9	70084.6	28650.5	50760.7	46099.3	61612.1	17661.5	51992.2	17947.1	24045.8	19255.2	44409	20526.6	55280.4	66655.7	29772.8	21974.4	73956.5	50457.3	23023.2	25141.8	17996.4	67041	61336	113650.9	89187.9	86207.4	22953.9	147865	78077.2	58872.5	76422.2	87185.3	55983.9	88579.3	101317	51478.8	67750.9	130785.5
137.6793	259.9	137.678668	137.6794178	344	1	1	1	1	114654.2	0	0	0	0	0	0	0	6496.3	0	25578.2	0	0	29573.5	0	49783.9	0	0	0	0	0	7285.2	7728	19641	6454.2	8468.1	5056.7	0	0	9314.2	0	0	0	0	0	0	0	0	15711.7	0	0
137.7742	201.5	137.7735686	137.7743049	295	1	1	1	1	138921.8	6820.5	7002.8	6832.5	0	0	0	0	0	0	0	0	0	0	0	0	0	0	6484.1	0	0	0	0	0	0	19830.9	0	0	35545.7	0	46531.1	105978.8	0	0	57903.6	78335.5	0	0	0	0	0
137.8916	151.8	137.890954	137.8916661	614	1	1	1	1	119881.1	96182.1	0	0	0	0	0	0	0	0	0	0	0	0	0	0	0	0	28604.6	0	20681	16706	17874.2	15148.8	18513.9	15482.7	30346.3	0	14910	15853.2	0	17242	18269.8	22050.8	15601	24594.2	6055.3	28336.3	6582.3	8304.2	8170.4
137.8917	14	137.8911225	137.8918829	649	1	1	1	1	169569	122593	0	17495.1	0	0	0	0	0	0	0	0	0	0	0	0	0	22416.4	0	27778.2	27148.5	33682.5	37559.6	22310.9	22636.7	20036.3	41665.3	34447.9	21157.8	22612.2	25052.4	28525.5	25291	48436.7	36246.5	84487.8	65557.9	90111.1	33892.2	79943	47167.3
137.9404	289.8	137.9398458	137.9404998	682	1	1	1	1	166448.3	120642.7	100340.3	119036.1	72141.1	105773.4	94529.5	103578.6	46982.2	89540.7	90924.5	79177.2	78907.6	97500.3	46972.7	87199.7	84668	87695.8	83678	77452.2	83680.9	89806.6	73367.2	77469	88629.6	77611.5	81973.4	77846.7	84383.8	72357.4	77413.5	73385.4	97451.6	106544.1	36072.9	57734.8	96443.7	96103.4	115921.8	93296	99849
137.9865	289.4	137.9858324	137.9866298	677	1	1	1	1	227992.8	81506.7	12626.2	143075.9	64082.9	30815	19799	79734.8	31613.2	79075.1	41500.3	120088.6	38835.9	39578.7	32914	120641.1	100120.5	60224.9	93638.7	105975.9	120227.2	148550.6	103880.6	166602.7	178058.4	153829.5	94501.6	157197.9	175164.9	159043.7	125737	139901.5	24307	104071.1	111674.9	68407.1	21970.4	87328.4	122268.5	85107.4	84692.4
137.9944	295.7	137.9937704	137.9944266	680	1	1	1	1	219576.9	108498.7	111078.3	69918.9	76081.1	82956.1	70038.4	62782.6	67965.7	25634	28260	39602.9	28035.1	29863	106317.4	36312.3	101351.6	54490.4	86565.4	37943.5	41829.1	31224.5	94744.6	36620.1	23826.8	27924.8	23932.2	35415.4	34521.8	26607.2	35875.9	32138	29506.7	25856	28542.9	23639.7	28033.3	70667.8	28589.6	28199	31831.9
138.0194	141	138.0187682	138.0194949	679	1	1	1	1	275113.5	93421.9	88588.8	171636.9	53157.3	159798	63057.2	133117.4	255491.3	137035.3	76673.8	95442.4	96234.4	88991.1	168143	118109	19340.4	93967.3	122090.4	44790.5	247773.3	209926.2	105648.6	182799.8	63907.1	62894.1	136801.6	209458.6	161753.3	68196.5	176877.7	159024.2	69758	121172.9	147674.2	84499.2	51706.5	199195.8	23705	101666.7	59977.8
138.0195	283.9	138.0188669	138.0196007	686	1	1	1	1	292348.3	153923.3	198016.9	173402.2	200926.7	228672.2	215041.9	201453.1	148981	205168.5	179767.6	128474.1	173823.7	292348.3	187822.8	185943.8	151074.3	155335.4	131093.8	194206.2	159071.4	188270.5	241176.4	189891.2	199797.9	207732.9	231794.8	211926.3	141206.3	211008.8	233486	145613.9	163166.2	163978.8	171307.3	167524.4	199553.3	154074.8	291100.1	223626.6	154776
138.0276	132.8	138.0268549	138.0276892	676	1	1	1	1	95179.7	31783.3	55132	14084	67227.9	71540.2	33987.8	65774.8	53795.9	11167.8	47663.8	37439.2	60585.6	54509.6	25220.6	29962.2	36110.7	48360.1	47929.5	55099.2	46254.9	34568	39174.7	30807	28161.7	27515.6	36504.2	21276.3	24229.5	17368.7	24772	32473.3	43691.4	17575.1	29878.3	29931.7	32860.6	3336.4	18596.2	53472.5	28477.2
138.0308	292.8	138.0300689	138.0308204	684	1	1	1	1	2438905.2	2347396.3	2438905.2	1001952.8	1090526.2	1064166.4	1072763.9	1070950.7	1154252.8	739658.8	1176529.5	1132979.7	1218645.8	1265619.5	1232563	1228409	1238871.2	1228582.7	1205420.3	1262689	1310786.4	1376392.1	1374921.8	1350298.6	1427755	1519727	1536199.2	1534576.9	1530681.9	1551104.1	1505704.2	1537799.7	1581501.5	1629979	1603336.5	1510041.1	1645262.1	1773443.7	1834733.8	1781712.7	1759014.4
138.0309	18.9	138.0300899	138.0310318	572	1	1	1	1	3030550.5	4419.6	22150.5	0	299703.8	27248.3	0	0	385117.3	0	0	137766.9	0	0	1334756.1	0	0	0	0	1048436.2	164804.3	549008	0	776790.5	288379.1	730937.4	701319	0	1813195.9	1039932.9	14776.4	0	0	0	549069	471347.5	491611	1751729.4	863337.6	0	0
138.0349	207.3	138.0341482	138.0349878	679	1	1	1	1	148034.5	45353.6	43230.4	36442.5	18622.4	36700.2	22981.1	35383.1	11477.6	26079.9	27112.9	38838.7	38028.2	23100	42741.5	39217.6	34801.6	22804.9	22893	86420.6	23036.1	33570.5	36028.4	30184.2	38252.9	49686.9	56330.6	40970.7	77996.2	48602.2	49089	44225.9	31740.5	33443.9	30933.8	37362.3	30929.9	35360.3	33595.6	70705.7	32714.4
138.0388	294.3	138.0382116	138.0389054	685	1	1	1	1	148846	31637.2	59183.3	49438.6	39810	36338.5	20061.1	63225.5	28785.4	9368	57700.8	61578.7	129810.3	10457.5	46756.9	10690.1	72601.4	38401.5	29361	50706.9	62057.2	2708.4	52809.2	62217.6	51702.3	49895.9	16064	42027.6	47808	56503.6	55831.9	11187.8	58042.4	75370.5	39079.5	34638.7	96712.7	71823.9	12145.4	67877.5	46898.9
138.0559	40.7	138.0550764	138.0561478	539	1	1	1	1	2251093.9	30515.8	31358.5	37183.3	40376.4	38497.2	37517.8	44757.2	36919.5	36852.4	40637.2	37773.4	34670.5	33847.2	31973.9	34086.9	37860	34130.5	29436.4	35868.3	42916.9	29991.1	39458.3	1629282.8	29113.6	37640.3	68965.7	31227.2	59081.6	33350.2	31625.3	35346	0	0	707556.8	19671.9	693363.1	0	0	0	0
138.0672	286.6	138.066446	138.0672864	683	1	1	1	1	2176884.9	2176884.9	2147687.9	819848.2	871023.3	769957.4	817455.3	898361.2	997830.2	941751.7	948544.3	934595.5	950058.9	931068.8	993265	970443.5	689440.8	894954	1036214.9	449283.4	542673.1	1097334.6	1102322.2	1091666.9	1146691.3	655608.6	1235430.9	822356.5	1204259.7	564444.2	512085.3	537920.9	1221356.8	1475351.9	1194065.1	416747.5	1316249.8	1558263	1356431.8	1151809.6	1301825.7
138.2784	228.6	138.2777117	138.2784854	675	1	1	1	1	474813.1	139471.9	132552.8	154137.4	93364.8	104015.3	88125.9	87493.1	13640	81200.8	122820.8	181397.4	137149	178695.6	199716.8	106735	56192.3	136718.6	133409.7	214025.3	84083.1	82085.5	128672.7	140360.6	114090.5	153336	159291.1	213332.9	297971.4	146948.5	279340.5	238553.7	109422.8	119380.9	156636.7	230199.9	136077.3	67531.4	71951.8	81474.1	57772.7
138.3994	226.7	138.3988103	138.3994658	567	1	1	1	1	128912.4	32529.4	34092.3	25851.5	80213.4	31074.1	128912.4	44426.9	0	21141.2	28429.3	28959.9	22858.7	25943.8	24628	25964.1	22031.9	47512	23858	24660.5	22197.3	22178	26808.2	25972.2	20754.6	32949.4	33700.7	35202.1	38078.2	25646.6	38013.3	30760.6	19346.6	27513.4	33055.5	37307.3	28503.3	12592.2	15210.7	14904	15913
138.4083	226.4	138.4076553	138.4083323	512	1	1	1	1	140465.2	16864.8	25198	26638.5	16328.2	15859	21021.2	25983.9	0	21432.8	23282.7	31835.7	19646	25742.3	27176.5	20175.6	0	24466.8	22767.2	29478.7	20619.5	20421.4	33753.1	26269	20993.1	140465.2	21842.9	29466.1	38811.3	25451.5	46813.7	30623.5	24822.9	22342.9	39785.8	50828.8	21395.2	12069.3	20523.9	24088.6	105194.6
138.8755	22.5	138.8748319	138.8755946	686	1	1	1	1	253889.6	76511.6	58803.5	64193.1	56950.1	78382.1	76726.3	51190.2	62684.9	139735.8	128559.3	59428.6	61758.7	183867.2	54988.3	65660.1	133623.7	61393.4	64576.4	58265.6	47490.4	48231	79408.6	47918.9	39011.1	62065.2	57419.7	187228.8	73460.1	60781.3	78722.2	70944.4	69631.9	65423.2	70518.6	101869.7	73641.6	53649.2	160509.9	73374.2	45105
138.921	19.6	138.919914	138.9210753	675	1	1	1	1	280280.8	0	34076.9	157228.8	197122.5	217608	161501.3	134322	124612.9	172367	227444.2	204203.9	198938.5	154754.6	139441.5	199928.9	143740.5	144276.6	139333.3	207450.8	224364.7	178882.1	168220.3	164048.5	132258.1	117143.2	161789.5	119136	168585.3	181843.3	71210.7	53962.1	127739.2	124951.6	118923.5	89305.6	99401.6	142384.9	150141.3	167470	144603
138.9295	17.9	138.9287359	138.9295886	674	1	1	1	1	124730.5	0	13602.7	16333.6	13512.9	22381.5	17556.2	11682.4	124730.5	22630.3	18581.6	21604.9	21606.3	25075.6	28226.7	15143.6	19343.2	22154.3	18000.9	25689	26317.3	20451.6	14124.9	19919.9	21357.4	21491.3	21081.3	19314.7	21187.4	18090.7	24901.5	17140	20813	14963.1	38191.2	27601.9	54941.2	16040.1	19971	13849.5	19014.8
138.9702	128.1	138.9695774	138.9704149	686	1	1	1	1	83819.1	4726.5	22149.5	35110.8	33791.6	35602.1	39347.7	40108.9	33203.6	45277.9	42804.1	45608	66977.6	44109.3	45764.9	49375.1	18873.7	23973.9	25710.2	34087.3	56935.1	57344.8	41366.7	34402.3	28469.9	24253.4	19770.3	2826.8	32621.9	13240.2	27937.8	32201.6	35672	33085.6	33266.2	25096.5	34811.3	47432.7	40216.8	44088.6	25364.6
139.0012	26.9	139.000617	139.0012903	490	1	1	1	1	165829.3	22225.7	0	0	0	8371.4	0	0	39616.5	61757.7	60054.7	14035.6	59721.4	7433.2	14255.6	68416.4	51316.9	0	0	12474.5	9462.3	92452.9	11251.4	14223.3	5578.3	0	41855.5	72307.6	14760.6	10220.4	0	14259.4	51338.3	16461	89193	0	0	9065.9	9919	12062.5	13533.2
139.0033	127.6	139.0002014	139.0052968	679	1	1	1	1	45721.4	15872.4	21415.3	30441.3	20425.4	27284.6	11840	15242.2	33334.4	23054.7	23468	3834.6	10625.3	11722.4	14159.9	16330.2	21197.2	22767	19589.7	21746.3	14771.8	23331	13347	23257.9	13545.7	17557.5	28833.9	35959.1	19818.1	6736.7	29500.6	9570.4	22403.6	42622.2	16983.7	10658	23559.8	16166.8	11333.8	41143.2	19393.4
139.0147	86.1	139.0140509	139.0147414	686	1	1	1	1	83945	80027.2	63046.1	20357.8	48381.7	43122.7	13698.7	46711.3	33825.6	43717.2	36711.4	23895.5	41855.5	41702.9	66527.3	40671.2	54669.5	46304.3	37935.3	27362.6	40313.2	40344.3	37305.9	59346.3	60185.8	43671	52269	19856.5	43420.4	40317.9	29664.2	50155.7	30251.5	53075.5	73766.1	62372.8	54128.7	44437.8	26981.4	48705.3	27871.9
139.0148	291.2	139.0141494	139.0148995	686	1	1	1	1	513345	506828.4	513345	166959.2	174715.6	177758.2	182119.6	188293.3	196174.9	230758.1	234571.7	218630	222800.8	228665.1	246086.7	243742.6	256364.3	256631.4	233839.8	226924.6	264048.9	294264.4	279412.6	261209.6	271614.7	283486.1	293246.2	292820.4	310219.7	290552.8	291928.2	305063.4	325080	325415.3	308811.8	302931.5	338478.2	305474.9	369929.7	389742.4	354300.9
139.0149	18.3	139.0140931	139.0151142	584	1	1	1	1	1207655.1	7080.5	15071.4	17640	98798.7	10625.9	0	12721	153631.8	22635.9	1368.1	137640.1	8389.6	5268.1	313898.9	3257.3	137922.7	15807.7	6247.4	666959.5	60877.2	269922.8	7184.6	310809.6	164436.8	237696.4	416531.2	2079.6	447894.9	141743.4	2372.2	15688.7	0	0	425452.8	261222.6	156754.6	207445.4	116360.4	0	0
139.026	293.1	139.0253215	139.0275439	686	1	1	1	1	136914.1	70981.1	66924.7	72580	34777.4	49083.2	48063.1	47716.7	74683.3	68771.6	72886.3	62633	1981.3	68300.8	85128	60718.2	90225.4	63337.3	79134.9	81151.1	62856	59589.1	51977.8	80599.9	46277.5	82635.2	77010.5	52663.9	54472.5	84146.2	58866.6	70193.5	67097.2	23301.6	60968	65761.2	79621	23148	61575.7	77544.2	22279.2
139.0262	20.2	139.0255273	139.0284487	685	1	1	1	1	626283.5	262490.7	173349.8	169658.8	204638.1	233245.6	113249.9	146201.4	64225.7	187884.4	178765.2	256075.4	112780.6	203656.1	317578.2	140076.9	120310.6	84999.6	96473.2	270061.6	274839.3	249542.8	99748.4	299531.2	303525.8	87683.1	272321.6	273484.8	342214.1	353463.2	213818.5	249221.4	141622.2	125649.5	151118.8	209818.8	239563.6	196592.5	287481.5	171124.7	135702.1
139.0341	293.5	139.0334223	139.0342617	673	1	1	1	1	163011	43756.3	60070.8	70857.5	77162.9	31411.5	79335	71531.6	57262.6	48376.9	70148.6	39672.7	68227.6	115556.1	0	61062.5	36545.9	37704.2	62900.2	47761.9	51855	77834.9	56261.5	57425.1	0	65075.4	35676.6	55408	6271.4	69798.4	58833.4	52041.8	17748.3	22495.9	80808.1	21094.9	70097	78466.4	97412	55697.2	17665.6
139.0342	24.7	139.0335041	139.0343927	473	1	1	1	1	189392.8	0	0	0	54007.8	0	0	0	80969.6	0	0	0	10530.2	0	29346.9	0	0	0	0	19897.3	0	4478.4	0	13031.3	40430.4	53639.2	20696.1	0	39910	22554.6	0	2841.2	0	2468.3	5133.8	2674.6	0	28718.3	18655.7	11379.3	3039.6
139.0399	14.6	139.0391367	139.0400514	686	1	1	1	1	86346.1	26239.6	20517	22901.5	22754.8	26297.7	17075.1	16442.6	18560.1	14204.8	19724	14437.3	20883.7	27061.6	17913.8	16052.4	26678.3	11043.9	17192.7	18828.5	11677.7	21966	20752.2	11030	16850.9	31944.2	24610.7	16008.1	10917.9	9109.1	9844	21633.8	32928.2	14411.4	13037.1	12876.7	14617.1	19848.7	25835.2	20527.9	10152.9
139.0399	294.4	139.0379635	139.0400408	683	1	1	1	1	169681.9	39212	98417.9	75673.1	101397.5	90888.4	76221.4	107905.1	122689.3	106222.1	51612.1	60964.8	91559.8	84745.3	97279.9	70223.1	102112.5	57203.5	98700.7	49461.3	55705	106400.3	50214.3	59585.3	135694	0	96930.4	55926.3	131341.9	120702.9	74027	49537.2	82640.1	67570.5	49040.4	42349.8	158644.5	95426	72405.3	96388.9	92660.9
139.0512	292.2	139.0505538	139.0512875	683	1	1	1	1	713729.1	701078	713729.1	271898.6	283828.6	295563.7	294551	303417.9	305842.2	335002.9	323317	310125.3	336106.4	336216.3	341610.4	335319.4	341858.6	336888.4	350239.1	339795.7	208594.5	364387.6	375179.1	373704.2	395006.6	414412.7	433530.6	440359.6	428746.9	447270.2	429571.4	430017	440636.8	426887.5	443162.3	423047.1	466467.6	471265.7	507150.9	511067.4	503929.4
139.0624	286.1	139.0616539	139.0627258	686	1	1	1	1	232091.1	228750.1	101835.7	118248.6	128792.2	123948.4	93658.3	140265.4	127836.1	129716.7	114532.3	129180	139203.2	123878	153534.5	149888.7	151457	134051.3	139671.5	140521.5	191881.6	158614	172019.8	161819	166718.9	177898.2	178611.5	179668.6	172958.5	205946.5	196251.9	187965.3	167150.5	172034.8	170642.5	155544.1	181851.2	192799.2	199505.7	205918.3	203992.3
139.0762	161.3	139.0755074	139.0763084	686	1	1	1	1	62951.2	25072.3	29037.4	32837.1	26593	5063.7	18519.8	33664.8	17763.4	9578	22891.1	25560.8	29153.2	33600.6	30883.9	40415.5	8296.1	47411.3	26723.3	25376.2	24594.6	48702.2	28433.1	29203	22545.5	37560.3	21736.8	10422.1	9719.1	40253.5	35709.4	34750.4	28674.8	22780.5	29738.1	34383.4	25493.9	20141.1	21911.9	21497.8	27580.9
139.0762	89.7	139.0755463	139.0763979	686	1	1	1	1	66955.3	54537.8	49026.3	49258.4	27745.3	31300.9	13246.5	30862.9	28128.8	28525.5	26282.9	28796.9	30437	33950.2	29187.5	14186.1	43741.9	37037.4	34703.1	29222.8	25298.9	26761.3	27538.4	33484.9	28000.6	31350.3	38492.8	14687.7	40364.9	38639.1	59936.2	49806.4	38951	56872.9	44728.1	32446.4	29438.5	27449.8	23491.7	40426.1	31814.1
139.9218	19	139.9211907	139.9218985	606	1	1	1	1	213555.5	0	0	10206.2	20389.7	32659.9	16854.4	15281.7	12388.4	17256.7	27925.8	21257.3	20645.7	19954.9	13361.7	21751.1	21324.4	14586.8	98832.4	14720.9	27379.2	26387.7	62627.3	11516.8	15048.1	0	3915.7	13510	173040.7	22580	64673.3	5468	6784.1	0	28076.2	0	6672.4	6462.3	107393.8	10164.8	28970.6
139.9988	295.8	139.9981639	139.9987924	685	1	1	1	1	100025.9	52187.1	41381	75797.1	56279.4	63248.7	52367.9	20085.4	65187.9	16219.6	81125.6	59442.1	64093.6	73314	75323.9	72217	18267.8	58361.9	26184.8	61187.7	51996.9	69802.5	17770.3	76327.5	73431	63270.2	82484.1	68333.8	66630.5	58362.5	49941.3	37709.5	57889	96608.9	72033.5	64849	63872.5	72676.6	11724.6	13149.9	85320.9
140.01	291.7	140.0092445	140.0108315	610	1	1	1	1	148210.5	148210.5	140740.4	30981.8	50471.5	47293.6	51668.5	30573.4	53349.4	78098.4	75441.4	48817.5	80897.8	69223.5	77003.2	80439.9	61765.5	83113.3	75378.4	86883.7	85988.5	88399.8	76722.1	79023.8	95860.4	96814.2	89220.8	74083.1	95077.3	105483.9	88925	86502.5	102075.3	95250.5	96302	88777.6	91077.6	87779.8	108733.1	103801	87384.7
140.0111	50.5	140.0095364	140.0120967	465	1	1	1	1	329538.3	11366.3	0	154389	0	0	40975	0	0	28140.3	34251.1	35261.3	20172.8	0	5444	0	0	143252.5	155884.6	0	13531.1	10059.2	0	0	0	0	17791.2	0	0	0	137071.5	54268.8	76045	67510.5	48416.6	188955.4	8761	265.9	19842.5	0	44688.5
140.0253	290	140.0246431	140.0255102	685	1	1	1	1	186243.7	147108.3	144350.2	69550.2	86083.6	69128	92589.8	45354.7	46970.6	74647.7	101166.2	60317.3	44922.5	83009.1	99846.1	89207.4	56986.3	69118.7	78401.6	92164.8	97373	124869.4	110962.7	107030.9	109695.4	109428.3	107303.8	112039.9	119025.4	116996	104254.3	107498.1	111863.4	106568.4	116112.1	100391	106132.1	109067.4	120338.8	104874.2	122529.4
140.0351	122.7	140.0344462	140.0353556	685	1	1	1	1	133790.9	40354.5	91081.4	42203.7	36641.1	19761.6	66971.2	73135.1	38053.5	77375.1	35054.3	16169.4	84244.2	96507.3	83027.4	37413.1	27249.6	52171.7	2789.3	20031.4	49559.5	45419.3	31788.8	24676.3	37363.3	49634.3	67771.1	71941.2	80184.8	46894.4	61962.2	36562.3	45992.2	18963.2	76909.6	26513.8	37929.1	20581.5	0	44279.8	60490.9
140.0352	288.4	140.0344594	140.0353828	686	1	1	1	1	229753.6	167876.5	127394.2	126004.3	171333.2	59019	42981.8	85458.7	175199.4	168063.3	147459.3	164394.8	171169.3	165730.6	126031.3	163070.9	189295.5	145969.5	141304.8	139103.4	100500.3	143516.7	179703.7	140111.4	135937.6	188143	136358.3	146596.4	161011.8	186397.7	157643.3	163253.5	191666.7	155243.8	154455.4	142228.5	168233.4	78094	179913.9	163760.8	191816.7
140.0464	290.6	140.0457844	140.0466817	686	1	1	1	1	1447563.6	712202.7	1447563.6	330967.4	578315.1	587177.1	589740.1	597130.9	407519.9	715170.2	683757.5	698716.2	706061.7	734084.2	710588	802335.1	692543.5	728565.2	681043.3	733764.5	798682.1	836884.6	829672	807328.4	875583.1	911129.2	933804.1	919954.6	932867.2	953092.6	890941.3	917546.5	869406.3	887983.1	902268.4	846591.3	922149.6	1026386.2	1070128.8	1009292.1	1055200.6
140.8726	22.2	140.8718771	140.8726325	636	1	1	1	1	260110	27727.8	24777.6	18515.5	14978.1	0	17407.8	10007.5	95658.8	40686	29750.3	15165.8	20383.7	39615.3	125416.6	15863.6	14484.2	16302.1	25813.8	12824.2	17226.9	17369.6	24083.1	13640.1	22098.7	17664.2	14874.8	43998.7	14001	19832.2	22226.1	19285.6	16173.6	11306.8	17315.7	22214.6	13573.4	28608	28687.8	18417.4	49728.2
140.9181	19.9	140.917459	140.9181919	675	1	1	1	1	210709	0	3208.1	85964.5	137006.8	165788.6	122436.4	89838.1	97182.7	122762.1	151088.1	149770.5	143097.1	111223.2	93688.1	126256.7	100993.1	103173.9	88444.9	159236.5	155683.6	136242.8	116323.9	98083	95269.5	90289.5	119450.8	88009	101995	123264.9	41501.6	31098.2	83145.3	82781.8	77536	62431.6	68925.8	100546.6	108048.8	115858.8	93905.2
140.976	20.2	140.9752921	140.9777692	672	1	1	1	1	1180802.8	1180802.8	119221.5	481110.5	465705.4	511534.4	362800.3	844773.1	360566.7	226238.7	138569.3	150009.5	234717	132650.7	292531.8	90935.2	320686.5	388093.1	471449.1	197893.3	398037.2	149346.9	33211.1	331791.5	535199.6	417151.7	333558.4	232291.4	320046.3	385227.1	460356	463494.1	358264.9	282245.4	245734.9	181166.4	268656.3	561181.9	541782	515504.2	307146.8
140.9804	38.9	140.9789618	140.9806053	685	1	1	1	1	138400.8	26471.3	103988.8	69576.7	44935	43312.5	65408.1	25608.7	77503.1	63983.1	39698.2	70457.9	87671	80477.9	68207.5	82016.3	80988.1	78418	98532.4	51520.5	45612.5	46293.5	61255.3	53249.3	61899.2	122862.4	94522.3	104046.3	88086.4	59856.1	60928.5	55281.8	80761.8	67450.8	82704.4	56199.4	101256.6	64764.5	96837.1	94582.5	99961.5
140.9859	85.4	140.9852076	140.9860974	682	1	1	1	1	382297.4	72915.9	96772.8	40757.7	276935.1	139146.2	241632.8	24482.9	109383.7	62891.5	35522.3	156115.6	242503.5	30157.3	113440.2	38369.3	29742.7	158501.5	116036.5	78750.5	136339.6	82797.2	42461.2	94572.8	33294.1	116295.7	117016	144905	111696.3	120112.5	66345.1	56624	48679.7	109509.7	65997.4	112724.1	40237.6	124577.3	47879.5	94798.2	275706.4
140.9941	291.7	140.9934088	140.9945302	686	1	1	1	1	143980	138459	128374.6	32308.7	35210.7	31321	13729.8	50115.2	39040	71709.8	62536.7	66914.1	71848.7	66750.7	72966.9	77628.2	71647.2	66548.5	68039.2	88454.5	64881.5	80576	86644	65275.3	85754	82846.7	78836.5	78601.4	83200.9	89226.9	78591.4	65607.4	87736.3	81582.4	91883.5	79194.5	93797.2	99476.7	91677	107231.4	93366.8
141.0173	238.5	141.0160767	141.0206709	656	1	1	1	1	2476650.3	1887358.1	858830.6	727537.5	32127.1	147235.4	258845.6	1235944.9	1162237.2	1425769.1	975846	313695	112865.9	725145	608276	426808.4	357781.5	388655.9	745964.2	922687.6	351042.1	627837	977399.7	215417.6	462323	230750.2	186288.1	0	1397860.7	1842432.7	232498	396227.5	736279.3	1136667	336520.6	969836.2	440571.3	743395	105011.9	1493433	237057.8
141.0304	87	141.0296029	141.0304428	686	1	1	1	1	129791.8	129791.8	103769.1	46471.3	52578.7	44843.7	48809.8	54437.2	43170.5	58305.8	40493.9	58996.1	68029.4	56738.8	53759.9	62114.8	42973.3	72889.5	74115.1	53798.9	71796.1	49709.2	58857.4	44388.5	55863.3	57997	55113.4	50007.2	74905.1	56111.4	81408.1	55920.7	67860.5	66246.8	67097.6	76728.4	62030.7	74042.7	96953.6	73728	62050.1
141.0305	292	141.0297358	141.0304819	686	1	1	1	1	603327.8	585724.3	603327.8	212061.7	245401.7	242345.8	137155.5	236580.7	259096.3	291349.9	285191.1	257032.9	280926.2	284251.8	278813.4	300662.5	283150.7	293555.1	296181.9	295441.4	317017	307661.2	307584.2	332425.2	328228.2	321674.1	346294	340588.2	358002.9	370400.8	354057.1	349557.2	349700.1	355557.9	365686	357314.3	406891.1	407872.9	441341.7	409091.7	434712
141.0305	24.5	141.0297012	141.0306141	686	1	1	1	1	103548.6	46621.7	35301.6	19438.9	11631.3	13904	17479.9	17649.6	19289.4	19062.1	28325.3	28929.5	16004.1	13317.1	18388.9	10946.7	17137.5	35531.7	34381	20491.8	14634.7	27626.3	19001.7	31196.4	20955	43880.1	22845.1	19289.4	20054.6	17402.2	35405.1	19275	13902.7	18999.3	19396.2	19040.5	30098.6	26887.5	18216.6	21841.5	25035.7
141.0417	293.4	141.0410208	141.0416538	677	1	1	1	1	176564.9	23614.2	13241.2	6930.9	41353	51206.9	29528.9	133545	129313.2	55730.2	38582	32759.4	36460.2	39869.4	61112.8	79793.3	92227.5	0	34829.2	59065.7	78549.2	85841.3	28578.5	37050.8	53624.6	90234.6	76140.2	42379.2	68584.8	57953.9	16196.4	57804.3	62866.5	57150.8	61908.1	84058.6	90540.5	18908.2	55916.4	1592.7	53684.7
141.0556	291.4	141.0549044	141.0556464	686	1	1	1	1	187002.3	41357.8	55957.1	116333.4	144542.1	82135.1	112470.9	64730.5	98821	122193.7	58255.4	66846.1	68694.4	84698.3	96511.4	105212.4	89293.5	108695.9	103332.5	126293.2	83056.7	102198	77779.5	97918.5	129556.1	99349.6	88219.8	91567.6	92885.9	110302	66497.5	76595.5	109947.4	74623.5	106124.5	71233.8	84399.1	109028.8	104117.7	69972.8	127973.9
141.0668	286.9	141.0661326	141.0669412	685	1	1	1	1	176698.3	83564.7	104253.8	54041.3	72755.3	16980.8	97422.4	62489.1	18739.8	85387.8	64294.1	86083.1	91190.8	65482	92206.6	110838.3	66596.3	70715	110918.7	62800	73119.7	56380	84994.6	82650.2	76597.5	132387.3	126698	123089.2	164840.4	131961.7	80037.1	92434.3	135544.3	102885.4	142542.6	128680.3	59205.7	115332.7	64019.7	72120.9	117777.4
141.0669	31.7	141.0655324	141.0671892	685	1	1	1	1	84892.1	14617.7	14965.8	14593.7	24321.5	19264.9	21844.6	17625.4	35871.6	16742.1	27379.5	22182.8	23704.2	12735.2	29957	66365.1	29198.5	30227.3	22986.2	17336.5	23093.5	28208	45184.6	10638.2	31819.8	15408	61566.9	23381.3	29573.9	8134	17282.8	17633.1	11161.7	28853.3	35300.3	16249	28062.4	18276.2	18114.1	15212	23050.8
141.092	281.3	141.0911955	141.0922282	685	1	1	1	1	267848.6	185451	134892.7	151483.9	66179.4	52047.7	92134.4	61599.6	82121.3	98072.5	137920.7	161515.6	90845	72948.4	90951	88763.1	107199.1	112156.6	151552.8	82243.3	90656.8	66460.4	100782.5	84739.9	30483	72875.6	54533.7	160277.8	114465	103711.2	114533.9	141274.7	116635.1	78127.8	112710.2	156739.1	121557	124862.6	119813.9	63396.2	145725.2
141.1284	215.1	141.1276222	141.1284566	613	1	1	1	1	220669.5	92485.3	114655.7	185818.2	86977.3	11427	13015.5	33521.1	0	12601.5	83167.3	16255.4	8767.1	11004.2	29163.1	6481.9	12030.3	71390.9	8609.9	19579.5	6189.1	8135.1	9572.9	14792.1	10727.5	15653.8	25345.4	12516.2	16835.4	15119.7	13976.3	14333.8	13720.6	11634.3	23368.5	57771	168587.3	8098.2	10212.1	19503.4	10664.7
141.2092	201.8	141.2084728	141.2092291	684	1	1	1	1	217843.1	74051	51840.2	59145.5	22896.6	76396.1	37229.8	75745	11407.3	49467.8	58859.8	68507	100379.6	44940.4	79696.9	94686.5	80269.3	40906.5	38538.3	175210.9	45877.2	66138.8	79325.1	60189.4	88897.7	95508.3	114086.9	98216.2	142729.1	90848	85844.8	72410.6	69972.6	68122.7	52463.5	66760.4	38610.9	87215.5	69183.8	31374.5	50623.2
141.7131	225.8	141.7124341	141.7131279	375	1	1	1	1	124455.3	44675.2	24129.6	39233.8	10570.6	30087.3	11582	31467.8	0	860.3	18.5	62091.6	36074.8	21339.7	49734.8	11704.3	24216.9	20473	18685.8	70855.3	11760.4	8696.1	15977	39000.6	9516.8	22252.7	60308.2	59170.8	124455.3	27593	57485.9	47584.8	30175.1	28297.5	32327	71464.6	20492.6	7525.1	7644.6	20763	2560
142.0116	26.1	142.0106229	142.015973	656	1	1	1	1	143124.6	71183.7	49033.6	14000.7	15499.7	15870	7889.3	18980	10464.5	44245.9	81505.2	18274.1	16056.8	10703.1	19146.2	54942.6	56923.8	19698.3	15274.3	85386.9	12103.4	115577.9	12967.3	23254.2	6576.2	17956.5	29216.7	17827.3	24420	38908.7	24000.4	21091.2	31364.5	4288.5	71143	13124.6	57211.5	87916.9	28086.2	42248.9	26076.6
142.0144	291.5	142.0115528	142.0156895	686	1	1	1	1	186147.9	97545.9	108850.6	34483.1	37954.9	36708.3	90867.2	38279	5920.2	66828.4	69149.2	51178.3	58805.5	76629.9	55402.2	79696.6	75997.3	38424.5	64858.8	66858.6	70851.9	77926.4	57300.2	52115.3	13474.6	89610.2	35461.7	71892.8	70217.1	90979.4	76325.5	61479.5	67525.8	58089.5	76618.9	71887.7	67913.2	62471.2	92410.6	61394.7	79067.4
142.0257	291.1	142.025061	142.0257327	686	1	1	1	1	165122.9	158905.6	165122.9	44189	70488.9	63621.7	41241.6	52190.1	66296.4	95538.6	86778.3	87610.3	86369.5	100613.6	90227.7	96311.6	86733.8	88326	77055.1	80393.4	88220.8	112993.5	92183.3	90732.2	90338.9	94251.7	95955.9	95637.8	96493.8	98832.4	87614.6	92152.5	96859.6	102594.8	101097.9	99099.4	113463.2	120923.8	119259.1	133291.1	106646.7
142.0409	290.9	142.0402596	142.0411209	683	1	1	1	1	1004992.5	980546	1004992.5	218895.1	395971.6	422121.7	421850.6	373831.3	412107.3	420005.8	436741.5	416759.2	418379.4	449696.3	461188.8	479737.7	345846.1	466874.1	463242.4	468225.9	433386.1	531816.8	546041	544198.8	572766.5	634737.1	638947.8	640012.8	635539.8	630443.1	636459.1	630766.8	619955.6	642065.9	635423	594099.9	580571.8	675170.2	762241.7	686912.9	729154.8
142.0508	289.3	142.0501981	142.0509415	682	1	1	1	1	491958.8	97623.4	78293.1	99135.3	50364.7	186447.6	310581.3	72032.7	120322.9	241700.5	304403.3	126700	108650.7	307868.6	267840.2	291653.6	118465.6	273908.5	339285.1	267062.5	121857.7	340973.2	316144.2	235721.4	296246.6	243974.1	229701.1	301658.4	136064.4	311942.3	318479.5	131638.4	330009.9	307355	286274.2	246211.4	141213.8	191227.4	33701.1	149890.3	156657.9
142.0662	25.7	142.0655002	142.0662482	637	1	1	1	1	418066.2	59665.5	55636	58399.3	54254.3	0	27360.9	22691	30814.3	324314.7	89940.7	29125.6	128596.6	53318.6	32465	69945.3	0	8022	21454.1	40424.5	10979.7	22594.5	165898.6	36868.7	0	31030.7	16817.8	61092.4	42393.9	15639.4	36418.4	36646.5	59140.7	63397.7	26041.4	73784.3	3015.7	101467.9	28909.6	25084.5	16110
142.2168	177	142.2161168	142.2168403	221	1	1	1	1	82285.4	0	0	0	0	0	0	0	0	0	0	13991.1	0	0	0	13286.1	0	0	0	0	0	0	0	0	0	0	0	0	13146.4	0	13146.4	0	0	0	0	0	0	0	0	0	0
142.8197	206.5	142.8190568	142.819797	350	1	1	1	1	262207.4	67655.3	48719.5	118649.2	0	45326.8	105347.9	83555.1	0	0	20371.1	0	112793.6	0	11524.9	15124.6	11862.6	82746.8	0	27564.9	0	119921.2	11323	61678.6	16503.3	22761	28187.5	24992.7	32841.6	24828.9	22032.4	21550.1	23986.8	22395.6	18863.3	29002.8	141125.5	27689.3	26777.3	17118.3	16490.8
142.9154	19.1	142.9146907	142.9154705	635	1	1	1	1	244408.3	0	0	49988.1	36047.5	34858	26608.2	10616.3	19235	24586.3	29999.6	35209.3	21631.8	11463.4	20947	26924	20294.7	20890.9	9459.2	39967.3	18960.5	27139.5	22800.6	21835.4	44462.6	166294.1	25702.1	1870.6	37006.8	19078.6	0	0	5454.5	94557	4106.8	84578.5	4170.2	85338.9	9788.6	8245.6	9384.1
142.9491	135.2	142.94838	142.9491819	683	1	1	1	1	118458.3	0	45888.6	9681.2	42972.7	33887	19773.5	31077.8	22307	42349.7	30726.5	29559	17792.6	15576.6	36085.5	44086.1	28425.4	2094.1	15106.3	26632.3	34904.5	45158.9	32011.5	16465.7	60483.2	11143.2	57552.4	47816.8	11058.1	42298.4	58376.6	46168.3	7516.2	51848.2	16660.5	29605.7	36024.8	37486.9	47891.1	27801.5	56473
142.9492	48.2	142.9483374	142.9494486	685	1	1	1	1	251943.8	123720.2	56115.9	160026.5	77640.1	94043.2	62587.8	94984	135542.6	116636.5	81364.3	91680.4	107734.1	251943.8	97900.4	83332.7	60822.5	63123.5	109102.6	97460.9	95406.9	102205.5	105778.8	93413.6	100056.5	74073.9	97521.4	66883.4	61398.7	95308.3	55766.7	48213.8	59348.1	117996.2	69879.3	155234	139725	78045.4	78454.5	87601.6	63882.4
142.9736	25	142.9723493	142.9760043	569	1	1	1	1	1476803.4	1133086.6	369978.5	1074232.4	818237.5	418623.5	264955.7	626587	743140.6	823434.4	770180.2	131711.8	177161.7	568323.1	863272.7	706786.2	590361.9	266286.1	1012057.5	161088.5	851468.2	91235	204530.3	250788.1	382249.4	0	885872.4	604297.6	224906.9	228659.2	349963.9	313088.8	231307.3	895146.6	866819.3	103159.4	778038.8	1012064	803927.5	1057091.9	883649.4
142.9751	245.2	142.9743075	142.9751796	682	1	1	1	1	353432.7	43192.6	60001.1	124093.5	99158.8	138878.6	130569.9	169778.7	153776.3	193496.9	191552.8	167112.9	45332.9	118939.3	84621.9	172000.9	121244.3	126950.4	120912.5	115621	97932.5	53474.4	144677.6	64420.8	131239.5	121220.4	101160	71765.6	87251.9	120418.5	105282.8	115766.8	52344.6	124428.4	181718.4	101324.1	133084.3	149288.6	155409.1	128415.8	126895.3
142.9961	58.2	142.9952045	142.9962067	686	1	1	1	1	383639	210964.7	177957.7	281377.2	309161.6	323783.7	263448.4	300586.2	274214.2	261196.4	271836.2	258352.9	263349.9	235657.7	241927.8	242947.7	277060.8	232777.4	227172.5	230410.6	234244.2	260055.5	215869.5	224351.6	200952.2	142742.8	177965.9	188258.3	166331.8	179285.1	169598.6	153382.6	232713.2	210235.1	175667.5	190815.8	188245.5	198057.4	236965.2	222178.9	223997.4
143.0097	292.1	143.007658	143.0097739	626	1	1	1	1	413617.3	143466.5	155114.4	113199.5	111608.3	56063.4	86783.4	77000.7	125782.7	7710.7	117432.2	43410.7	0	2712.5	21910.7	0	0	53993.6	75276.2	45688.8	42069.8	82821	0	109854.5	5390.6	7825.8	139560.7	18120	38869.2	14387.8	55948.3	90749.5	48652.6	57069.1	56574.1	51201.4	72637.7	61331.4	56552.4	63400.6	64625
143.0351	24.1	143.0341783	143.0364554	637	1	1	1	1	5577420.9	869388.9	602413.8	632328.1	1441353.2	1233527.8	1645199.8	1081107.6	4977749.4	1177039.7	1248932.9	1221942.1	1086367.6	934432	1017907.6	1027210.5	4716869.9	559104.9	531390.5	908052.5	1132138.2	1025782.9	1146438.5	1074337.2	1046700	923273	951150	1023455.4	877336.6	862186.8	610848.4	610415.1	570630.5	677149.3	682070	48995.8	0	933058.2	1086086.4	1533992.1	1160727.5
143.046	85.5	143.0453033	143.0495712	684	1	1	1	1	66983.4	61331.7	49719.5	53124.2	42131.4	31256.7	41131.1	26364.7	13660.5	34855.5	21325.7	36892.3	13617.1	32269.1	45943.5	27719.4	23228.8	27563.9	20541.1	22112.7	30135.9	31190.4	47621.2	40075.3	43400.5	42726.8	32791	26833.6	17563	7312.6	42693	31829.2	30780.9	33242.5	41478.8	25325.3	43680.7	38029.3	16292.6	19440.4	21848.3
143.0463	292.6	143.0436129	143.0488134	679	1	1	1	1	150298.9	100424.5	49723.5	107445.1	57075.5	30943.2	71418.7	113583.2	110976	75362.4	29262.4	37368.7	28428.5	99633.6	56485	45894.2	26864.9	81969.2	30065.3	23235.1	74589.8	86122.5	41218.1	68154.2	98170.7	110154.8	104809.5	82158.7	145789.4	150298.9	105998.7	88353.5	83910.2	62580.1	104200.9	74901.1	50621.4	64433.6	137327.3	86653.5	144800.6
143.0541	123.6	143.0531904	143.0553561	686	1	1	1	1	124623.5	50570.1	69042.6	40089.9	39883.1	54179	36452.6	49015.1	63780.5	103008.4	60280.2	113630.8	39343	64816.9	57347.6	55928.7	52051.9	19082.9	22396.3	76192.2	52338.8	48843.7	30191.2	28482	81541.3	80224.1	40213.1	52749.8	78621.7	38789	32874.8	53946.4	43516.3	48103.7	71792	50903.4	63224.2	32608.5	81868.8	41062.2	53283.9
143.0712	276.9	143.0705201	143.0713272	676	1	1	1	1	1390049.2	563606.2	591363.1	191242.6	198208.6	177548.4	213144.9	734995.4	704512	194762.7	382418.5	250656.3	849077	766338.6	749348.5	863132.9	761178.7	763129.3	781541.7	807214.6	318568.5	824969.5	479067.1	758050.5	885826.3	858880.9	206473.3	241050.4	881139.6	665892	783722.1	765180.3	319498.7	790317.7	193189.3	810865.3	824264.2	451939.2	941288.1	447584.6	721937.8
143.0827	19.4	143.0820487	143.0827236	681	1	1	1	1	659987.2	0	142344.7	188964.1	155453.2	190755.5	189887.6	45138.1	155844.1	220220	235043.2	167829.9	188628.8	323582.4	207140.2	322858.2	194491.5	244260.6	223298.8	258447.8	208391.3	244208.9	401281.4	170067.7	165247.3	133032.5	182553.5	282680	169768.8	167780.1	109232.3	87601.9	127250.7	142100.9	211108.3	143952.4	112840.9	67137.2	127853.1	110078.7	162743.1
143.1076	264.2	143.1069487	143.1076723	682	1	1	1	1	521946.3	159565.2	182416	137487.3	96892.4	278279.6	265404.1	272813.2	74690	197460.8	253936.2	224455.5	150561.2	228144.6	157443.9	60014.9	103208.1	53767	118683.1	31588	90831.8	285200.6	273079.4	148012.3	284468.4	185066	290802.6	290439	175943.7	141318.1	108685.7	134034.8	272121.1	292891.1	173042.7	220050.2	202651.8	316203.2	129679	323264.3	329799.8
143.9154	122.4	143.9147165	143.9154846	680	1	1	1	1	236442.1	5459.7	19701.2	30732.8	45832.5	8859.8	30417.9	25860.3	22346.7	37747.2	29222.1	29259	32886	50519.2	10898.2	111044.3	21055.9	21114.1	62316.7	57777.5	77507.2	100858.2	70612	117182.1	60112.4	75531.2	47716.2	138199.7	117631.8	68384.9	50085.1	121084.3	60534.6	80008.3	74154.2	60100	26206.1	66334	57971.5	60459.9	63507
143.9785	54.8	143.977727	143.9786056	679	1	1	1	1	79325.2	79325.2	30160.9	14665.4	17372.6	14324	15865.4	23902.4	12471.4	17826.4	12884.5	28995	13392.8	20098.6	27107.4	17534.7	25300	59519.1	18018.7	15622.7	34159.8	17997.5	16064.2	13502.8	18800	31296.1	12732.9	27514.7	20833.4	22179.3	20049.7	19213.8	5201.4	12964.9	17187.3	31578.9	24437.4	23270	39293.2	22222.7	15444.3
143.9912	150.5	143.9905437	143.9911849	684	1	1	1	1	58354.2	55927.6	25487.6	26553.7	932.7	36472.7	28645	12710.1	16618.8	31050	34323.4	39391.4	23639.5	14618.4	19028.3	23783.8	21234.5	24456.7	30110.1	11217.7	27566.4	29762.3	32045.7	14332	24872.7	38841.3	37058	27633.4	37073.9	1835.2	25944.5	34468.9	35266.1	23604.9	20119	17159	36091.3	34504.2	50648.1	31568.5	1820.9
144.0124	30.1	144.0118202	144.0124324	245	1	1	1	1	256238.4	113227.6	0	0	0	60513.2	0	0	0	0	0	0	0	40690.2	48449.3	23860.7	40935.3	0	0	0	0	0	43138.4	0	51754.4	0	0	0	0	0	48895.3	0	0	57382.9	0	0	0	237766.9	34308.9	0	0
144.0202	288.5	144.0195143	144.0203747	686	1	1	1	1	334750.3	334750.3	144117.7	91989.7	150923.9	127435.6	118748.3	152830.4	122650.3	130216.9	133477.3	138170.7	124416.9	143651.3	127688.6	155613.1	157956.3	165219	120558.7	150085.8	156357.9	160464.8	165438	160227.4	164224.1	196375.6	205058.6	199145.6	193601.4	195530.5	225200.4	204736.4	204536.9	181724	193251.8	168588.1	184786.4	227267	224375	237853.3	218463.7
144.0303	23.9	144.0292768	144.0313464	685	1	1	1	1	385190.1	49361.8	55587.1	38422.1	75655.4	41279.1	52909.3	377	48616.5	59409	153299.7	64527.9	10351.9	57727.7	63095	54371	35550.7	57242.4	45126.9	116805.9	126656.6	14014.9	44552.1	33181.9	20994.2	31538.2	128872.3	58542.3	59966.5	32924.8	39069.2	88533.5	37409.7	33667.5	104643	47201.4	42840.8	39683.7	40211.7	37867.2	37990.8
144.0308	291	144.0293902	144.0315155	665	1	1	1	1	126255.3	84176.3	0	95500.5	87793.9	75300.3	34912.1	55717.7	37623.4	76660.2	93714.7	46798.7	104208.8	95785	86735.2	64001.6	107616.8	65617.7	80305.5	71194.1	47368.4	75085.8	84513.6	99384.6	93490.8	59291.5	104724.1	72737.6	102810.2	0	48804.3	69285.1	81741.3	90485	80066.5	84118.8	68675.4	96671.9	104162.7	76270.1	76289.5
144.0375	193.3	144.036238	144.039728	610	1	1	1	1	242992.6	115990.4	45064.5	43222.5	52352	68012	157131.8	69599.1	30115.3	64807.5	51927.2	72028.3	41309.2	77816.8	103453	31456.6	47194.8	76079.5	30776.1	112876.9	40622.6	41665.7	86501.8	57152.8	0	53021.9	0	81889.2	72806.7	76920.1	75050.8	62533.1	50950.7	37953.4	58891.6	80513.6	45514.9	43621	57404.7	72327.5	0
144.0398	294.4	144.0388262	144.0414422	618	1	1	1	1	131893.7	0	73011.3	83819.7	0	52157.3	0	11111.7	0	0	0	0	0	83964.1	0	62991.3	0	53448	87551.4	77662.8	72064.8	0	93624.1	47265.9	0	85637.1	49862.7	0	39456.9	0	75095.3	69270.8	114254.9	96110.5	96897.6	75136.7	78906.7	95829.2	16168.3	0	78574.7
144.0453	141.2	144.0446023	144.04534	674	1	1	1	1	8485941.7	2451750.8	482989.2	190294.8	2703887.4	4131918.3	3099674.2	2396722.5	615781.7	1126229.7	14060.9	3354995.2	3091383.7	3291000.8	0	2392984	3319696.9	445673.4	3035810.8	3594772.7	3094388.8	2666232.1	3081394.7	3056148.3	2628246.7	0	2717720.1	2673491.8	3671791.5	3021759.2	665226.4	372882.7	521402.6	1147681.7	2760547.7	3486197.7	2213266.8	3406666.8	3520035.4	2991476.3	3492179.5
144.0454	259	144.0447079	144.0454694	673	1	1	1	1	2475549.3	605610.9	1652325.6	1763741.9	1919506.9	1908598.6	935140.7	1955269.9	1984663.6	1962269.1	2090770.7	900498.6	912722.8	998069.6	866182.9	2174410.2	2051332.7	1965420.2	1022711.1	1033113.8	1968884.6	932416.9	2141827	2058353.8	196008.7	731800.3	1928448.5	916066.2	1880319.6	817860.8	1344330.5	748967.3	1042307.5	986942.3	922710.3	1474060.6	864694.3	2166667.9	2087830	1896544.4	1803945.4
144.0566	294.8	144.0559911	144.0566483	685	1	1	1	1	2926671.5	2926671.5	877056.4	1271072.1	1315398.4	1323561.6	1311641.3	1384126.7	1451747.8	1440524.9	1426874.2	882705	1505864.9	1476624.3	1503306.4	603074.1	1505009.2	1523142.2	1535137.8	1574535	1664212.1	1708444.1	718468.1	1748904.7	1857942.1	2006386.2	1995280.5	2043029.6	2089784.8	2048838.2	1726375.1	774040.2	1852582.7	1921442.4	1943819.7	1804678.9	1916731.1	1998275.7	2126416.6	2008666.2	2116012
144.0665	279.2	144.0657333	144.0666495	685	1	1	1	1	300173.6	54971.8	149752.2	211678.7	151322.1	57413.7	129273.5	66965.3	174435.8	167533.6	207578.3	119721.9	136991.1	216117.2	168160.4	192262.1	127761.6	206371.2	181648.4	169689.7	92079.8	119610.2	203874.1	217943.9	204859.3	155419.6	206733.9	117187.1	141346.8	116526.9	198647.8	195116.1	193103.9	60399.1	203647.5	183507.5	199912.7	197334.9	195150	48661.6	115976.8
144.0745	155.8	144.0737011	144.0756684	686	1	1	1	1	69487.9	52419.9	65810.8	42069.5	36191.7	52173.8	54724.7	46713.1	44949.8	32925.7	37684.7	24056.6	49013.3	31356.6	27723.6	47807.7	55154.3	49033	33198.7	52087	40564.9	25000	31746.9	20725.2	51295.7	36983.8	36483.5	11617.1	36150.5	14800.8	24369.9	39457.8	41921	38457.8	44221.3	32395.1	37815.5	47718.5	41216.7	20116.3	38879.9
144.1028	173.4	144.1019613	144.1039156	683	1	1	1	1	537956.9	106255.5	62857.9	46348.2	217286.1	90971.1	38176.2	98710.9	78157.7	38478.3	82422.7	120147.1	31748.6	92591.6	94741.9	33677.3	28558.8	24784.9	21334.9	329474	149183.6	107485.5	73407.9	79592.3	73508.6	82173.2	51474.4	84021.4	47398.5	104618	85988.9	64752.6	29792.7	75464.2	36869.5	38537.5	76640.9	107875.8	45650	243538.6	89584.4
144.1585	204.9	144.1578752	144.1585748	592	1	1	1	1	184795.2	108502	9698.4	32137.7	7397.2	0	11536.3	8239.1	0	10084.8	7616.6	11231.5	50906.5	8934.2	10176	30026.8	0	32003.1	5536.7	14012.8	120734.7	6847.1	11050.3	8867.5	64765.8	43781	28675.6	9885.4	42969.4	9046.8	9566.4	9858.3	13711.5	12534.1	14650.9	16533.4	13738.8	101941.1	128340.4	13373.4	50235.3
144.1663	204.7	144.165713	144.1663529	504	1	1	1	1	194302.2	43700.9	0	1436.5	48683.8	0	114058.5	1910.9	0	1726.8	46751.6	125922.8	62948.7	2864.5	65915.6	361.1	0	57999.8	0	105763.9	4644.3	50125.4	64207.6	0	0	0	44278.3	2231.3	75980.5	103787.6	52191.7	0	70468.7	87619.6	189996.9	15592	31232.9	92631.7	0	101763.6	0
144.8698	19.8	144.8691437	144.8704726	677	1	1	1	1	4266773.6	0	1252920.9	2678437.6	2217795.4	2775457.8	2046443.6	2129584.9	1922754.2	1433353	1119970.8	1504086.2	1637525.5	987531.3	2030533.1	1098595.4	2019101.7	2415863.8	2738176.6	1667131.2	3322763.5	1588577.4	949479.6	2108729.3	3219627	2421383.9	2732991.3	1590041.9	2091935.3	2394277.5	2612665	2565297.6	2112705.9	1906746.9	1568216.1	1250770.8	1566413.7	2304206.4	2476584.3	2364481.8	1871667.6
144.9232	182.1	144.9225006	144.9233728	625	1	1	1	1	101482.7	0	0	48973.4	9299.5	0	7747.9	0	0	0	0	11436.3	0	0	0	0	0	0	12913.6	42256.3	12977.8	25841.7	0	12656.9	0	0	7753.1	39668.1	10409.6	8800.6	51589	32834.5	13439.3	8723.8	44172.9	50176.4	15448.2	12545.8	8282.3	14809.1	4649.7
144.9463	30.1	144.9450835	144.9465586	643	1	1	1	1	129723.2	66384.5	67681.2	69074.5	13167.5	17917.3	75769.2	25774.4	69308.5	19932.7	21446.5	70804.8	21385.4	38868.1	21330.4	67233.1	6137.7	41414	16840.3	11672.4	7526.7	25866.8	58829.3	69578.1	28684.7	42983.3	21521.4	16479.6	76460.6	27071.1	40438.1	18311.6	24683.7	38715.6	67514.9	58812.7	30799.7	9067.6	11321.7	16391.7	13920.8
144.9544	67.9	144.9525849	144.9553778	679	1	1	1	1	3380474.4	0	1261307.9	1209195.3	664303.4	0	0	1564873.8	592616.2	1620950.4	851335.8	1662739.3	1452653.8	2007612.2	1497007.3	1755084.9	1239276.8	1470337.4	1466294.6	1800837.7	406424.8	836307.7	1724105.2	1664697	1890657.6	941700.6	786882.2	2016173.6	1938448.3	2061964.1	1353494.5	2046877.8	540122.3	1662171.6	2289330.3	1891194.6	1125681.6	831399.9	889743.1	1891747.8	1228695.8
144.9608	23.9	144.9585513	144.9617016	386	1	1	1	1	9049998.3	0	180670.2	227207.9	211286.9	196691.3	183227.7	183049.9	188777.4	185840.3	173757.2	179607.2	170074.7	168262.7	0	172031.6	162939.1	167641.5	182603	172048.8	160801	166095.3	0	151825.8	0	0	0	0	0	153095.9	0	170300.7	0	0	0	0	0	103717.6	91966.9	88822.9	0
144.9685	21.6	144.9667641	144.9704417	681	1	1	1	1	2551819.3	1123063.9	0	216487.9	447634.5	534891.7	407761.7	791004.8	669176.7	121274.9	292030.6	368613.7	148714.1	111091.8	270293.7	137747.8	592929.7	54877.7	172859.3	169109.4	506186.9	501858.2	44682.9	327811.5	532039	540879	418175.6	307132.7	21189.5	425041.3	200044.3	164526.4	136012.2	75530.4	224306.4	0	275879	445552.6	348550	388014.7	325858.5
144.9748	56.6	144.9721095	144.977248	631	1	1	1	1	234384	148319.2	234384	40492.8	49853.9	17525	31793.3	52514.7	21700.7	42854.4	34445.3	16221.2	53382.2	50639.7	42363.4	61448.3	48942	35869.4	45960.9	66605	48748.6	56260.3	47978.2	61938.6	83870.4	0	56654.3	63129.3	111107.6	83341.4	75105.3	57314.6	104134.9	78453	57950.7	78781.6	112277.2	45337.9	73621.8	100928.5	137173.4
144.9916	149.9	144.9909025	144.9916745	662	1	1	1	1	188989	41380.6	7420.8	84087.6	115821.8	0	50850.6	19388.7	50352.4	39259.6	41064.4	6357.9	37709.2	77639.9	27913.5	30297.3	26874.3	46135.2	47588.1	43444.7	50461.8	39919.4	39373.7	28354.6	34478.8	53502	30262.8	43414.9	28109.6	11856.7	36479.8	21046.1	38208.5	10553.9	75648	21995.1	34810.2	42953.4	26253.5	11144.3	78931.5
145.0028	34.8	145.0020623	145.0029187	686	1	1	1	1	204187.2	111017.2	103966.3	190389.3	120602.8	189073.2	159212.3	167831.9	164967.6	162941.1	121007.2	172186.4	150215	156560.1	165048.5	148869	152336.9	144803	149132.3	153267.7	142558.2	143003.8	135763.7	140006.7	137851.3	101588	110583.1	111109.6	112621.1	111156.1	113060.6	113137.6	126017.6	122520.9	126091.9	132377.1	163247.9	108988.3	141094.4	113374.4	102070.5
145.0143	22.1	145.0130304	145.0155403	684	1	1	1	1	16515392.6	1484111.4	2889725.1	2762093.5	470730.8	953764.7	1884561.6	1093499	2597989.8	416596.4	724091.2	809912.3	771785.3	680072.9	707306	789539	3032429.8	2680417.2	2579824.2	622522.1	875642.2	1556327.5	997927.9	516949.2	1080626.1	513860.6	986404.7	1257770.5	655951.4	958607.3	2647952.6	2935402	1503835.3	1526215.9	439240.5	1451975.5	648335.7	1034941.9	707511.6	420550.7	565337.7
145.0153	292.7	145.0134747	145.0155939	276	1	1	1	1	175037.9	122813.6	144298.6	0	87670.6	0	58257.6	105814.8	71880.9	85215.6	54496.2	0	83876.9	0	60534.8	97102.1	127647.6	56840.4	0	43844.5	54458.1	102897.3	119820.1	68819	0	69112.8	92579.3	103505.4	0	122528.3	89618	98697.1	0	97254.5	128619.6	88297.7	80646.7	0	111345.7	91115.2	123808.7
145.0383	19.3	145.0361242	145.0407936	468	1	1	1	1	140486	0	23305.8	13759.3	22943.6	17519.4	9222.7	10350.7	93780.9	28823.9	28903.4	21500.9	21681.4	27473.8	28170.8	26703.1	109488.5	33570.1	16798.6	10577.5	24546.7	35853.6	51424.6	19232.9	19022.7	13428.6	22335.7	38378.1	28654.1	34781.3	26965.5	23450.7	36287.2	17736.4	39455.9	30288	27186	6684	28306.2	41629.5	38150.4
145.0401	291.2	145.0372671	145.0408867	597	1	1	1	1	125263.9	93082.2	0	56016	33444.3	50313	0	0	22221	89965.2	0	0	0	0	0	0	0	0	0	0	59526.6	41276.4	0	0	0	0	72752.7	55459.2	49143.9	0	83575.7	86290.7	0	82165.6	0	99804.1	0	95971.2	0	0	77643
145.0519	294	145.051164	145.0519386	683	1	1	1	1	18566262.5	18202778.2	18566262.5	8378295.6	8066231	8388971.4	8439024.6	8464464.1	8808827.7	9086710.1	8674660.8	8922630.2	9104959.7	9433623.8	4388954.4	9430000.6	9273319.3	9621514.7	9221092.4	9362975.1	10190079.8	10598505.9	10338426.1	10663683.1	11242637.3	12344258.1	12481975.5	12475744.3	12587189.7	12650422	12616527.9	12748479.6	12365360.8	12710672.2	12398360.8	12238495.6	12587105.2	13701194.8	14182536.8	14022806.5	14260688.9
145.0619	22.2	145.0610483	145.0620293	684	1	1	1	1	5777337.4	3133174.8	526354.5	449216.9	1325267.9	3603728	2417782	2815253.4	969264.1	4177902.3	4072762.3	3204959	3195961	3083296.5	3865681.6	2819621.2	1963988.3	350345	368550.9	3710900.1	3058649.4	4015274.2	3115432.7	3561327.4	3389698.5	2853176.2	3206024.1	3516204	3372420	4325360.6	457274.7	496759.6	1092685.4	1164648.9	3602824.9	1724818.2	1892912.1	3003251.3	5339525.4	2938368	3959323.4
145.0697	127.1	145.0688961	145.0699761	686	1	1	1	1	111121.7	37951.8	39924.5	24994.9	70172.7	83171.2	76545	29686	53965.2	40671.1	59273.9	48774.4	14898.6	41536.6	44530.2	9874.4	75081.2	32487.6	64055.4	93326.4	52005.7	55598.7	23476.3	33194.7	65964.1	48623	33140.8	73096.2	42716	38763.4	44720.2	19475.9	63130.6	63852.1	24525.5	42862.9	40022.8	25150.7	59653.4	54345.7	33888.5
145.0869	282.6	145.0860281	145.0870233	686	1	1	1	1	240633	48776.4	41903.2	101820.7	112110.3	82947.3	71840.2	126194.5	95412.6	75399.9	78085.8	205707.8	112588.2	111339.4	77783.2	99556.4	136570.9	135681	115863	156413.1	119591.7	185815.8	74949.3	132383.7	102276.1	147126	153835	155214.2	174201.8	149605.9	198871.7	163252.4	67576.1	191220.8	188049.9	170470.7	140075.7	113854	58184.3	85446.8	66959
145.0983	31.9	145.0973948	145.0983536	597	1	1	1	1	1795384.3	0	116457.8	167101.3	139740	187020.5	171566.5	0	215041.6	179252.3	228159.9	170726.7	223413.5	353310.2	231860.3	346977.8	156153.8	228617.3	173201.2	193465.3	144156.5	247723	362416.8	130734.6	122111.6	75168.5	156120.1	253704.7	110691.7	141659.6	49164.4	37050.9	42813.3	153291.3	216093.5	111135.5	10720.7	0	39650	0	107243.4
145.9496	63.2	145.9487221	145.9497363	686	1	1	1	1	72303.6	34664.1	48968.9	34565.6	34334.3	28134.8	22541.4	27475.3	25710.7	29188.4	31299.9	19714.7	17252.1	42193.4	37452.2	12958.5	23723.5	23678.5	31276.3	28017.1	19800.4	64203.1	29828.7	50941.2	26432.4	17941.6	32711.1	35925.4	22984.7	51885.5	27728	42677.4	9809.1	31596.3	19467.4	21770.6	18821.5	11590.3	22879.7	39364.7	22655.7
145.9577	53.9	145.9570343	145.9577663	631	1	1	1	1	78607.3	0	15483	27034.6	32314.3	9294.4	15657.4	26601	20982.6	16746.9	37927.7	15888.7	11184.1	24518	8120.2	14887.6	29624.5	61800.7	25172.7	11066.6	11524.1	19153.6	9155.4	39112	14531.2	22034.9	18022.3	23992.2	23720.4	15829.3	29812.8	16400.6	27487	8721.4	32613.9	25438.2	27648.4	20067.8	14419.9	16384.1	7963.3
146.0176	18.7	146.0167013	146.0186295	670	1	1	1	1	856796	59810.3	105053.1	104041.2	18727.9	30648.6	70726.1	3256.8	67073.4	66622.1	0	33797.1	48118.8	22049.2	32090.6	0	88097.7	105430.4	95004.7	0	124667.1	39794.5	21083.2	23551.2	30232.6	240060.5	278459.8	29731.9	21439.3	83676.3	114276.6	111572.3	60548.3	51596.1	21060.5	48293.9	22179.4	32965.9	28553.8	13506.7	15550.2
146.0246	267.2	146.0238402	146.0248226	682	1	1	1	1	657110.8	469178.2	297219.2	277098.5	196738	185683.5	252609.3	185223.3	215368.4	237684.1	212403.8	252287.5	481890.2	282355.2	225640.8	270962.7	254685.7	215668.6	324964.3	155809.9	239043.3	260618.3	354350.7	299435.9	284962	255039.8	282509.8	315950.2	273668.4	9082.7	389482.8	296635	224349.4	290255.9	178090.2	427679.6	252967.2	323843	246001.1	344287.5	374194.1
146.046	20.6	146.0449556	146.0471111	672	1	1	1	1	16598445.9	3374144	7944220.4	7752264.7	1570615.7	1039373.5	881649.5	888805.3	1163447.5	987149.1	1353924.3	1262175.1	661161	1246181.6	1104887.8	956543.9	1101668.9	7267631.5	6849394.3	1135610.7	1102728.2	1433900.2	925135.2	1209952.4	1292284	855634.6	1028661.2	1103825.1	1942320.7	1065871.3	6781183.3	7232686.7	5397550.6	5186678.5	2081001.8	6158595.6	4187243.3	27010.2	70573.4	418011.4	307220.6
146.0471	290.7	146.0463021	146.0476524	281	1	1	1	1	999912.4	999912.4	0	0	296738.9	0	0	311307.5	358771.8	380134.5	353082.8	364039	386779.6	394697.8	391257.6	0	388327.7	0	0	430283.5	0	446811.2	450295.5	492233.3	503438.9	579096.9	610611.9	573301.4	0	599867.7	656331.3	0	561688.2	603037.2	0	484417.6	0	635320.3	651873.3	631057.7	627475.6
146.0611	26.2	146.0604504	146.061201	231	1	1	1	1	465165.4	0	232560.2	192365	124706.4	0	0	113831	0	0	0	0	0	0	0	0	0	106883.3	97635.4	0	265052.4	0	0	140810	0	0	0	5000.6	62658.3	0	328643.1	281190.3	138347.7	169620.7	0	0	0	264088.3	0	465165.4	0
146.0653	21.9	146.0645561	146.0653349	664	1	1	1	1	250393	159136.2	23746.1	15537.1	57007.9	176053.4	95467.9	91794	34912.1	159634	168798.9	96726.5	97659.8	119573.1	160065.3	114439.8	22371.6	4904.3	13823.2	149723.7	88127.2	173563.1	117481.6	116968.3	139223.8	121170.4	109149.6	138477.2	142525.8	146107.8	29276.8	21813	49620.8	42695	134960.8	61403.5	75230.7	88783.6	233380.1	95664	152075
146.0722	285.7	146.0715942	146.0722804	685	1	1	1	1	1812524.7	1122100	1812524.7	723656.9	616912.2	631119.7	778992.3	630415.6	668011.4	819048.1	841962.7	850306.1	690156.3	899399.6	674003.6	732101.5	916392.1	685403.3	936568	727633.7	983799.1	759988.8	798385.5	851141.5	961992.2	916362	984135	1271722	1303715.4	1072447.7	1258495.3	1310873.5	1237210.6	1286520.5	1006828.8	1130475.7	922698.4	1045366	1087931.9	1339468.7	1045718.5
146.0823	23	146.0815508	146.0824143	686	1	1	1	1	180234.7	64058.3	65451.1	55909.5	62644.7	55817.9	52223.4	50724.5	180234.7	69845.1	56614.6	63678.3	58627.1	69235.2	60421.2	72857.3	59369.6	54427.4	47941.2	60568.7	53566.1	58883.6	63848.4	53016.1	55883.6	59638.6	60163.5	74487.6	71848.4	64329.8	60721.5	55791.3	49100.6	44331.4	89886.9	72528.5	76401.9	46570.2	60555.7	47652.4	53447.8
146.0951	109.9	146.0944564	146.0951092	686	1	1	1	1	4243851.2	3716196.8	2511854.5	2347493.1	1609827.5	1439259.3	1928635.4	1917313.3	2226297.8	1863411.2	1772138.7	2003262.3	630908.1	2091236.6	2341797.8	2055919.1	2738332.4	2965061.9	2961412.9	1497849.9	2461493.4	2610925	2700109.9	1711262.2	1712391	1016423	1413331.2	2154043.2	1401470.9	1732453.1	1740675.4	490470.9	167568.2	1894030.1	1794074.8	1606009.9	919157.7	1843644.9	1374115	1435728.7	3622240.7
146.1014	64.8	146.1007164	146.1014968	686	1	1	1	1	206729.6	206729.6	88377.7	86428.2	41868.6	64989.7	48358.5	20377.6	45309.3	74258.1	68348.1	61933.1	58083.4	66197	20935.8	58833.5	53273.2	87192.7	83298.4	54269.6	57337.8	40773.4	65970.2	64385.8	43072.5	48617.6	44622.5	94144.8	39892.9	75343.6	107246.3	52576.7	116276.9	47635.5	96909.6	103255.4	74280.4	54043.3	53118.6	41662.5	67019.1
146.8668	19.8	146.8661432	146.8668998	678	1	1	1	1	4394491.3	0	1207090.8	2633941.6	2324581.9	2706679.2	2141999.7	2251656	1845399.4	1416980.7	1199338.9	1451511.8	1595126.5	945504.5	2110351.3	1027689	2096531.9	2343223.5	2687252.4	1668532.4	3336352	1482801.8	924574.1	2185323.1	3197463.7	2354121.5	2660617.5	1629721.4	2157966.7	2467056	2575346.9	2578557.6	2162623	1875861	1587738.1	1290273.3	1615195.4	2278110.6	2526461.5	2404583.9	1869075.2
146.9463	54.3	146.9456604	146.9464145	681	1	1	1	1	90436.5	0	24601.6	25104.9	16694.4	40029.9	0	22074.6	23232.9	23015.1	23907.5	20823	38237.5	33727.3	35115.5	25394.9	43203	41071.1	34609.2	29959.2	24289.1	51281.5	19356.7	22905.4	44789.6	12036.9	34906.7	11858.1	18027	4442.2	22463.7	24652.7	45282.3	33792.3	18594.7	27122.1	49635.4	27200.1	18102.5	40513.6	19148.8
146.9525	58.8	146.9517218	146.9526422	684	1	1	1	1	168217.2	0	69795.1	19058.7	48040.9	44775.8	51612.4	54782	50318.9	57841.4	42347.9	44147	55850	80833.4	63136.3	68473.7	43384.1	18395.3	56027.7	69344	35268.6	56128.6	55640.3	63936.3	77495.4	62075.6	50240.6	79194.9	111706.2	98477.5	87894.2	89646.8	63275.7	70967.6	97467.2	66457.6	79526.5	55979.8	44315	77036.5	83935.4
146.9606	23.1	146.9578617	146.9614274	660	1	1	1	1	5882441.5	0	0	396750.9	240306.9	279621.3	362444.8	0	404114.9	471339.1	666307.1	492366.9	566897.3	658387.9	682827.8	783097.4	341235.8	466261.4	508548.4	672298.5	651536.7	730497	950313.6	528257.6	453060.2	77578.5	498092.3	589490.4	347801.7	460401.1	246086.3	176853.4	381332.9	309659.8	321193.4	223195.7	61222.5	70248.5	500101.3	232243.6	447379.2
146.9654	15.1	146.9622896	146.9670711	684	1	1	1	1	820985.1	252145.5	29349.7	60880.2	256497.2	169916	54336.8	137112	236837.9	144784.6	38333.3	220086.5	57929	140380.9	18457.4	42075.7	248261.6	67897.3	41850.5	171804.6	209459.9	254770.4	235529.8	191911.5	241074.2	329255.1	332446	266078.6	119641.6	232662.4	122153.9	121475.3	97946.6	96200.8	126219.2	78429	71681.8	136636.7	173323.5	155436.6	134600.1
146.9705	19.5	146.9698006	146.970584	356	1	1	1	1	227776.9	0	0	9565.2	0	0	0	0	0	0	0	0	0	0	0	0	0	14493.8	12590.9	0	0	0	0	0	0	0	0	0	0	0	11875.7	103756.3	11839.1	148882.4	9321.1	16082.7	10612.7	0	0	7474.2	0
146.983	23.5	146.9823296	146.98312	684	1	1	1	1	31199044	9408654.9	23151308.2	19850891.2	4633580.4	4968636.7	5550515.5	7796859.3	6854453.1	4386507.3	4701784.7	5305451.9	3419080.4	5534928.3	6538693.6	5047113.5	6236941.7	16589960.9	15847487.1	5609931.7	4566619.6	8430532	3703570.3	5761221.7	6358362.5	7602122.6	6827670.3	6274729.7	6494466.5	7151193.3	20415720.6	20001949.6	12141294	12122459	11248764.5	15272049.4	17669330.9	3883763.3	3647508.8	3917116.1	3635343.4
147.0199	291.6	147.019204	147.0214785	658	1	1	1	1	120837.9	89174.5	94257.9	68545.4	72347.4	67991.6	46438.2	71783.7	88364.9	71963.8	94118.3	93205.2	25535	71666.6	76169.2	36135.9	77162.5	86677.3	96106.6	30622.9	29949.4	37627.2	89822.8	31154.2	92477.5	76987.8	36825.7	87415.7	100049.1	100405.7	51499.6	38263.8	67290.3	92858.1	45197.4	92915.2	83627.3	82604.8	106036.5	80025.7	96305.6
147.0215	113.5	147.0177646	147.0224897	237	1	1	1	1	24278.8	24241.1	13405.7	3391.7	5099.7	9548.3	10949.9	0	7477.9	6572.2	11968.7	12586.5	14419.1	13394.9	2879.5	12979.4	12523.1	11142	7981.9	12192.1	11809.4	11345.6	13264.1	16300.2	16782.4	19848.4	13156.5	11914.3	13766.7	0	7712.9	16586.2	0	21902.3	0	0	0	12318.6	0	2855.9	13548.4
147.0296	127.9	147.0289797	147.0304878	453	1	1	1	1	1823413.4	0	0	0	590453.3	113964.2	738919.9	731221.1	761887.1	710504.7	730772.6	679344.2	696835.7	185289.7	0	0	530881.7	0	111324.7	56457.6	84405.2	0	494818.8	0	394376.9	454903.6	470302	0	98485.3	569533.1	238171.7	70248.6	0	0	154949.3	185471.3	226004.9	448785.5	467714.6	208853.1	0
147.03	19	147.0290659	147.0313351	670	1	1	1	1	1266555.5	170807	97644.5	143752.2	169258.9	273751.8	569694.3	533712.2	540664.6	244374	350211.3	267719.2	277420.9	209455	416722.7	366965.9	484851.2	194887.7	213743.8	128709.6	241452.5	514733.4	320777.7	169640.1	377724.3	506810.9	509980.1	296137.2	161648	252863.7	293692.1	0	212669.9	265959.8	206291.9	499364.4	347161.9	780606.9	253101	212644.3	293140.4
147.0311	289.8	147.0293392	147.0312361	628	1	1	1	1	2194659.1	2194659.1	846674.8	729830.9	422861.8	0	0	0	515452.5	870795.7	905353.5	946500.4	1019751.9	996456.3	990723.2	1057521.2	682450.2	1030332	1060758.5	1021635.5	1046134.4	1260659.3	1176767.9	1136359.2	1299793.3	1428392.8	1239041.8	1447758.4	1375899.9	1483226.3	1421611.6	1457311.4	1347752.8	1414076.8	1366079	1268331.9	1359505.3	1360837.7	1570563.9	1541183.5	1587363.6
147.0392	148.4	147.0385177	147.0393205	675	1	1	1	1	562213.6	162118.4	204992.8	111749.7	146545.1	142294.3	184995.8	236112.6	196052.7	140994.7	20271.3	88630.2	210478.8	176357.5	209760.6	0	104527.2	244703.8	101360.7	93233.1	208280.3	171899.2	150212.9	100766.7	205340.1	310377	247694.3	203284.6	229430.7	243474.9	339793.3	90024.1	176100	248356.6	15524.4	164222.1	139003	110455.6	168635.1	153079.1	152515.1
147.0392	284.7	147.0385085	147.039484	686	1	1	1	1	270825.8	234592.6	204760.4	136728.2	119950.3	75058.7	73873.8	136605.4	133993.5	145781.2	137183.4	117976	125337.8	94450.2	87729.5	107252.2	62560.1	128178.1	158097.4	80417.2	203524.3	195477.2	137984.7	40597.6	101765.9	156066.8	152882.1	158230.3	172024.7	168843.3	154576.7	174254.7	127939.1	192373.4	160233.9	107823	194643.2	156122.1	173899.9	117604	185751.2
147.0449	164.1	147.0427299	147.0450841	686	1	1	1	1	51159.6	30343.1	26303.9	39962.9	29170.1	31259.9	27803.9	26125.3	20376.1	23370.4	25800.6	31658.8	25274.8	35231.7	11328.2	29662.2	21905.2	34587.9	23652.4	28398.2	33864.3	15593.2	9654.1	21306.4	22428.8	40088.8	25388.2	28805	27712.9	41280.8	21255.8	31246.4	10951.8	30301.6	20906.4	28379.8	36669.2	22884.1	29569.7	25508.6	41875
147.0493	20.1	147.048593	147.0500481	617	1	1	1	1	833729	91143.2	304113.3	271330.4	25173.3	5372.5	0	172241.9	96066.8	80751.9	23384.7	258647.5	6647.1	14883.8	23177.8	197549.5	50400.6	286546.6	311153.3	26069.2	44525.4	14358.7	346687.5	8540.8	4147.2	202910.6	11715.5	17546.1	37504.5	50675.9	246111.1	267509.6	242292	244498.1	80231.4	305607	172845.1	0	0	0	0
147.0563	287.4	147.0554435	147.0571787	685	1	1	1	1	191845.9	191845.9	118469.5	70585.1	67169.5	84910.8	68453.5	107123.7	103574.2	67122.9	75838.1	60619	69596	89129.8	109734.1	61102.1	70675.8	120519.7	80039.2	112035.1	77268.7	115209.9	123842	95521.9	123457.2	136157.4	139834.8	145398	138293.2	134972.6	119655.2	144885.3	135067.6	112611.6	127905.5	106629.9	116119.5	145452.7	158796.8	143013.2	130438.5
147.0675	293.9	147.0668394	147.0676369	674	1	1	1	1	6104185	6104185	2974277	2746120.5	2588802	1228699.3	2673909	2836635.9	2891752.3	1920967.3	2874027	2945501.6	3028865.6	3069737.3	1961896.1	3077230.7	3035117.5	571366.7	3139801.5	3168936.9	3321428.7	1578559.9	699886.5	3580430.9	1234671.4	4135759.9	4100958.4	4230865.5	2236211.3	1920185	2548610.2	4357293.9	3063888.1	3853344.6	3945418.3	3777824.7	3341260.8	4053362	4248956.1	4110949.1	4123042.7
147.0755	292.3	147.0748069	147.0756526	680	1	1	1	1	168135.7	64952.8	61185.6	101319.7	8460.2	58657.2	93996.5	51371.7	45281	38825.7	62468.6	48977	63556.6	27621	23294.2	61972.7	39414.4	10586.4	33181.3	67447.8	67285	14807.6	12869	108139.3	48847.7	19140.9	16554.3	8930.3	29994.1	11996.7	62205.6	6730.8	25022.7	21514.2	19768.6	72578.1	78246.9	26639.3	22873.8	19849.5	20927.5
147.0985	63.6	147.0974741	147.0985694	685	1	1	1	1	149208.9	3079.7	91304.7	77995.8	57066	45839.7	65898.5	63305.5	78423.2	67141	62760.4	67487.5	29754.7	78353.2	83737.1	22317	25447.3	116410	111080.6	50831.6	97552.5	101001.1	99615.2	58456.3	54064.8	53617.1	89588.4	82789.7	47768.1	27096.7	61784.1	59455.2	50453.4	61745.7	59489.9	57267.5	47219	59794.1	31326	45389	149208.9
147.2092	203.8	147.2086127	147.209251	227	1	1	1	1	186039.3	0	0	0	0	0	0	0	0	0	0	0	0	0	0	0	0	0	0	0	0	0	0	0	0	0	0	0	0	0	0	0	0	0	0	0	0	0	0	0	0
147.9284	22.1	147.9278178	147.9290984	429	1	1	1	1	347358.9	31195.2	0	57828.9	276508.5	50451.1	54856.9	39099.9	236969.7	0	0	0	0	0	0	54076.8	0	0	0	0	156216.8	0	0	0	41920.7	0	0	53043.9	74162.7	0	0	60207.3	0	0	0	0	0	0	0	53565.7	0
147.9864	23.2	147.9857368	147.9865028	679	1	1	1	1	914906.1	232350.3	709692.4	534418.7	127830	108571.5	135906.4	171560.1	139990.3	115796.6	130316.1	121589.3	95166.6	117714.2	150608.9	114293.5	146714.4	461526.1	455977.6	136558.4	103721.5	192175.8	91167.8	137404.7	154442.3	189437.6	147011.5	157100.1	144654	167028.1	581627.3	533270.5	329843	330364.3	296556.6	387472.3	476978.8	70580.9	64677.6	73470.7	69877.2
148.0151	288.9	148.0144575	148.0152334	686	1	1	1	1	418878.4	418878.4	157974.9	117269.4	135923.1	140896.8	128349.8	117371.5	136846	140622.1	145066.2	165647.9	136309.4	154001.5	185218.7	163742.3	157096.6	165491.8	161303.6	148040.4	170107.4	163484	168718.3	168757.1	191441.7	184611.7	198729.7	188440.6	200898.3	209561.2	189281.3	200236.1	203783.8	213547.8	202344.7	191354.2	213556.7	219484.7	253726.4	238558.1	12406.4
148.0263	294.2	148.0257095	148.0264816	682	1	1	1	1	161079.6	50453.7	48470.1	30350.6	62730.9	34621.3	68285.4	130270.4	33127.1	59977.7	66376.8	76985	47930.9	47035.2	48132.6	93516.2	67605.2	70105	98997.6	65722	60772.1	58783.8	62094.2	72554.2	6225.8	55870	51965	64156.2	62839.8	56748.6	51025.3	36765.5	78401.6	74827.7	37116.9	50613.3	52568.8	29598.5	78228.8	0	71600.6
148.0334	19.9	148.0325484	148.0345927	475	1	1	1	1	96780.4	17354.2	0	0	0	21617.7	17581.1	18048	53768.9	10461.2	52466.9	24429.6	8895.9	0	20442.7	17546.2	55139.6	0	10504.3	0	0	20311.7	23909.6	0	30619.2	17837.7	0	12746.8	0	0	0	13267.5	0	0	6388.6	20920.4	0	19540.6	0	0	36994.6
148.0344	295	148.0337895	148.0344945	631	1	1	1	1	99127.2	36157.5	37301.8	12481.9	37097.3	38622.7	37718.2	72515.5	31578.2	45468	46886.3	70782.5	46380	42613.2	40259.4	53408.4	23539.4	73468.1	35412	47711.6	71100.4	61988.9	71962.1	0	71726.6	68590.2	63540	66863.6	99127.2	26293.6	57083.2	37943	36698.8	63267.7	9034.1	58804.2	52789.7	75504.8	75160.8	70094.3	54361.4
148.0401	283.4	148.0381302	148.0413791	686	1	1	1	1	137442.6	50677.5	70513.2	47341.4	33006.7	42627.7	26980	30258.6	59771.6	87417.6	56348.7	34511.1	68573.5	71880.2	74020.5	25195.2	11363.9	80404	34783.3	45420.5	59143.8	58074.8	64308	70530.8	82558.4	58911.4	55723.2	23287.2	30569.5	25184.6	30147.1	69013.5	41021.8	22630.9	16348.4	39562.2	71459.9	110556.3	48307.3	60887.8	82985
148.0402	174.6	148.0394541	148.0402888	680	1	1	1	1	117638.7	117638.7	80709.9	50219.1	29134.8	26007.3	19131.2	17378.8	45553.9	20155	23076.9	26612.1	20539.4	24771.6	30118.4	43226.9	25865	27252.8	27555.5	28442	34073.2	27514	41051.3	46623.4	43276.2	50840.8	22006.7	51654.7	44819.5	52593.2	39893.1	49745.2	41452.7	47930.5	52349.8	41716.4	39985.1	57560.2	48695.5	68048.7	62154.6
148.0437	25.1	148.0430576	148.0438087	686	1	1	1	1	343500.3	178529.8	206818.7	118384.7	86308	95452.9	42501.7	66290.2	95718.7	153364.1	110906.7	84687.6	87669.5	160351.5	75568.1	83840.7	251216	104599.3	116887.4	97651.5	73573.1	74905	77461.3	122648.9	42709.5	62945.7	56518.9	126189.3	68118.4	56056.6	154130.4	167522.7	103857.5	130046.5	171521.7	234387.5	113344.2	61042.1	97827.9	56038.2	80419.1
148.0517	19.4	148.0508581	148.0517767	686	1	1	1	1	406709.7	333863.5	225171.8	187426.4	176436.5	142705.4	199669.7	178243.2	127551.6	140063.4	174307.6	160776.4	145207.4	168326.4	173198.1	86606.1	119917.2	205663.3	105498.9	137025.4	124920.2	176029.9	94256.8	93019.7	153001	210266.4	136298.5	240205.8	238363.6	181744.5	198300.3	246469.8	227397.8	218032	236872.2	231715.9	214755.4	230832.2	211925.9	190281.6	159910.5
148.0708	285.6	148.0699507	148.0711832	686	1	1	1	1	256407.8	256407.8	248289.7	115991.4	108849	113791	119641	154047.4	120034.6	146388.5	130111.3	122912.5	123315.2	107828.2	129351.8	110458.1	118148.8	132378.3	140283.2	130373.6	162659.5	154900.1	143992.3	128378.2	157790.3	168952.3	174501.1	173656.6	162402.3	154214.5	166699.6	172839.7	154087.3	194769.4	190070	185442.1	180197.2	184826.3	189330.7	195846.8	201732.2
148.1412	244.5	148.1329848	148.1558539	604	1	1	1	1	771551	250255.7	35975.9	14021.5	103120.9	6943.7	216823.7	19689.8	35526.5	99468.6	0	94746.4	258559.6	132459.9	66712.7	140227.2	116398	193586.7	305683.8	64332.8	70092	113021.1	88329.8	330244.8	2656.8	162046.7	127836.5	31413.7	0	194688.1	351178.7	143857.5	109951.2	74295.9	102309.3	36548.2	46316.3	270024.7	61148.7	0	103290.5
148.8639	19.8	148.8632401	148.8639305	675	1	1	1	1	1445768.9	0	367929.2	809320.8	689382.7	833915.6	660358.9	694098.8	575629.4	420366.1	335877.5	438409.3	536812.8	272125.4	622239.1	298179.6	635530.9	749799.9	828432.2	467772.2	995285.4	436932.9	282156.1	666158.5	1003294.9	757285.3	911531.9	520114	681990.2	734970.3	880761.6	864939.1	673058.9	605462.2	430608.3	399768.7	452427.7	728564.6	797041.6	754810.4	534255
148.9498	18.9	148.9487877	148.9503065	667	1	1	1	1	102212.2	0	32250.7	41749.3	70256.3	74609.1	53047.3	25518.8	42560.1	48039.2	80069.3	62318.2	60087.9	62621.4	53016.2	94078.4	46713	39115.9	33539.1	80586.9	75958.6	68635.8	69756.5	38221.8	23440.7	31684.8	43476.5	42048.1	39033.7	58486.3	13621.1	9362.7	35087.5	35561.7	37258.4	31940.4	26573.1	26667.5	41184.6	51947	47074.4
148.9619	76.8	148.9609968	148.9621119	682	1	1	1	1	74476.7	20227.2	48902.3	53911.8	48619.9	44553.3	46814.1	63065.7	29800.2	17738.9	36440.9	29468.9	6479.8	36381.1	49897	31370.6	35069.1	19183.6	23949.6	42176.7	22385.2	41215.9	31933.3	39118.8	48020.3	20370.8	55423.3	43905.8	48179.9	24013.5	20749	41735.8	16392.1	19583.2	44120.6	39295.3	45800.8	36472.8	45966.1	58514.5	50110.7
148.9801	23.5	148.9793909	148.9801497	684	1	1	1	1	10165967	3018869.5	7527006.5	6438122.5	1503004.2	1553378.6	1704808.9	2494459.6	2052376.4	1406654.3	1447740.1	1628810.2	1083234.9	1686781.4	2064839.3	1569416.6	1950146.7	5390533.3	5207356.5	1737928.8	1468058	2625191.8	1183871.1	1785406	1973954.2	2395087.4	2132389	1933113.9	2048688.9	2225794.3	6758084	6555170.5	3895055.5	3973800.8	3572866.8	4971949.6	5758919.1	1168335.6	1099626.7	1183533.5	1095117.9
148.9872	23.6	148.9865833	148.9873815	473	1	1	1	1	232955	16871.3	46497.8	40329.1	0	0	0	20780.1	0	0	0	0	0	0	0	0	0	33383.2	34177.7	0	0	42784	0	0	65119.2	76887.8	0	0	0	13126.5	42926	36461.8	34703.4	45493.5	37201.1	48268.9	68374.4	0	18493.4	0	0
148.9913	20.3	148.9905208	148.9914221	645	1	1	1	1	355661.9	6918	21377.6	24392.9	16715.7	164572.4	150125.3	88293.8	14167.5	6985.8	21580.6	11473.6	0	0	4433.8	0	0	19181.1	21908.7	194930.1	0	34277.7	29530.1	65145.8	13931.8	9338.6	7750.2	6820.3	0	145950.7	16809.5	26936.7	25773.8	30860	29887.4	345722.9	44885.8	33572.5	96793.7	96609.9	15087.3
149.0094	18.4	149.00846	149.0103978	436	1	1	1	1	790745.6	38650.5	0	8691	25491	51261	5323.8	11142.3	20501.7	0	10705.2	8266.6	0	6692.3	0	16355.7	38052.5	7370.2	0	66563.6	0	19137.4	0	18983.4	61693.4	0	8108.4	0	0	367754.1	0	37060.8	13107.8	13507.1	101818.6	0	0	0	0	55265.5	17632.8
149.0103	294.1	149.0091299	149.0103663	651	1	1	1	1	166167.5	48989.5	64807.3	52344.9	68284.9	60772	56705.4	84836.4	0	56804.3	62116.4	37076	57922.9	43533.8	0	59834.4	55819.9	59725.2	89226.6	60864.6	53741.8	75844.7	0	75048.7	73869.7	78545	80368.1	81379.6	57376.6	0	69727.2	54031.1	64840.6	89758.3	59361.2	61058.2	61936.6	5168.1	12597.7	10459.6	71248.3
149.0242	130.1	149.0234549	149.0243268	686	1	1	1	1	204295.3	49986.6	80951.7	46699.6	85651.7	54940	87001.9	65844.9	121297	33589.4	42240	60155	77760.5	70035.9	41389.9	102000	92653.9	82437.6	89097.4	60279.7	75015.4	31733.4	26492.5	86998.9	90601.2	20880.5	89297	51204	49860.8	78334.3	21073.1	46736.5	68718	82123.1	89437.5	71844.9	64725.1	47412.9	49408.4	40480.3	63933
149.0243	290.9	149.0226393	149.0245185	686	1	1	1	1	151879.3	64128.7	44285.5	106284.9	62132.4	106389.2	104234.6	107784.3	71020.8	82472.4	124733	105575.7	74614.7	60469.8	72608.5	86470	99368.3	116703.5	93007.5	112975.8	74800	85641.8	119904.7	99627.2	61420.7	127985.8	25253.4	116350.1	110716.9	11288.9	58111.5	133190.7	97450.9	79295.5	102298.3	84956.2	69157.6	81713	13097	85745.9	94403.4
149.0355	288.8	149.0348131	149.0357392	686	1	1	1	1	542174.5	522522.4	542174.5	232484.8	202779.3	218825.2	220091.7	218203.4	231435.2	238563.6	241247.9	242410.4	234892	239104.2	239673.6	261589.3	272131.8	267385.8	246794	256569.1	269919.7	290113.5	275447.9	267218.5	281989	324914.5	320843.8	339775.1	318944.7	338181.9	325453.1	326899.8	335611.1	326410.4	339334.3	303081.6	332568.2	352821.6	380267.3	379519.2	403590.7
149.0365	16	149.0338768	149.0378013	437	1	1	1	1	110664.8	38816.6	0	72702	18838.1	0	44985	52493	12923.1	0	0	31297.1	0	0	23723.4	22647.1	17790.8	0	63175.7	32970.3	58566	0	56744.7	0	17115.3	0	22028.8	22115.8	25972.1	36077.8	0	0	37267.3	0	67009.7	27606	0	26047.4	17957	29301.4	51631
149.0457	21	149.0447599	149.047	686	1	1	1	1	2491513.5	567578	438365.6	389942.6	579165.9	409591.3	524748.7	352807.8	1481866.6	521542.9	848869.2	614094.1	296693.4	433267.3	543299.9	443411.2	1544980.2	398940	402144.6	520746.5	200170.1	617524.2	461823.4	605039.1	808231	436398.7	736349.1	523002.5	518373	874592.4	447405	429449.8	385853.2	406196.9	416922.9	253328.5	125229.7	706249.2	496005.5	630683.1	940852.7
149.0551	25.5	149.0543594	149.0552134	686	1	1	1	1	3371401.2	1199100.6	2323640.3	2000794.3	1550629.9	1171597.8	2044818.7	2037412.3	2240648.5	1672117.2	1523644	1465336.8	2275781.3	1996342.6	2144602.3	1794019.7	2705651.8	2364929.3	2440610.6	1426140	1903525.5	1785836.5	1741406.9	1634696.1	1728849.1	1646298.6	1723093.5	1575797.9	1317501	1140887.7	1468661.7	1461782.4	1300492.6	1343850.6	1561216.3	1235117.7	1140542.6	1375678.9	918700.9	992882.5	2396900.4
149.0606	173.5	149.059842	149.0607179	686	1	1	1	1	119328.9	72600.1	91534.3	39141.9	11785.4	49784.2	70787.5	59730.9	70997.3	34151.3	32095.3	47321.9	62202.3	53004	60750.2	61255.3	44233.4	42709	47023.6	83035.6	45266	64903.8	60273.6	30319.4	59448.8	70466.8	47183.4	79633.5	53285.1	71012.6	42339.4	58450.9	75283.7	63163.2	50350.9	50575.7	10136.5	56142.6	90625.8	71524.1	77817.3
149.0718	292.4	149.071208	149.0719014	676	1	1	1	1	225872.1	0	47691.8	0	46884.4	58355.7	84621.6	75415.8	60249.1	52797.4	84757.6	78899	106575.1	38552.4	59294.8	71140.4	56916.1	135799.7	112187.8	149432.1	105177.9	70857.5	54975.9	67944.5	0	19894.9	18099.4	13284.3	65577.8	0	42401.2	39059.5	93018.2	56005.1	101310	48698.8	41154.6	1997.1	16110.9	39509	9248.6
149.0831	288.1	149.0823993	149.0833216	679	1	1	1	1	203530	203530	92483.3	53729.8	55539.4	117709.4	133730.9	52164.7	71829.5	58209.3	56871.1	103818.8	53070.4	76376.6	50319.9	88845.6	65884.8	53157.5	55956.1	54022.4	80194.9	64480.9	97733.4	125094.1	116292.4	129369.9	127191.7	121679.5	127364.9	130425.6	152223.2	111810.1	111816.4	101550.5	127200.9	102212.5	102950.3	129621.6	135177.7	131124.1	164181.4
149.9835	23.3	149.9827174	149.9835841	623	1	1	1	1	298069.8	37322.4	61481.5	57096.4	0	0	0	24810.1	30319.3	0	35870.7	0	0	219363.5	19624.9	0	70260.3	50433.6	43280.1	52087	68053.3	46618.5	0	144396.5	67478.3	21403.5	22936	0	21574.3	22528.2	59916.7	53203.3	66631.1	74318.7	52812.6	101119.4	109727.9	15226.7	139398.1	9112.3	11734.3
150.0195	294.6	150.0187656	150.0196056	630	1	1	1	1	154821.8	27163.8	23487.5	43404.7	33138.5	0	0	10549	22870.6	45191.2	0	51344.3	13764.3	41371.4	89577.5	99663.1	33191.4	55338.3	40151.4	82045.1	26180.3	13890.2	57009.9	63998.9	37866.3	31322.5	0	23994.6	35529.9	74994.6	8492.3	0	0	153741.8	60425.2	0	26170.6	65519.8	77949.1	27327.8	32845.3
150.042	290.8	150.0413347	150.0420486	686	1	1	1	1	200632.8	200632.8	177606.7	67814.7	80693.7	73365.4	60775.2	64455.4	87357.6	105824.5	85654.2	71840.5	106145.3	100725.7	105982.3	108801	108351.2	107751.7	91473.2	104124.2	107233.8	119263.7	113142.5	120671	115029.5	116178.9	95425.7	109510.8	119561.9	120532.7	118967.6	108514.2	99157.5	125647.2	130334.8	100578.4	119766.3	130566.9	159775.4	111832.9	146765.6
150.0491	21.3	150.0480941	150.0501314	525	1	1	1	1	132822.8	13816.4	10727.7	21144.5	0	0	42429.9	0	50882.3	65051.4	0	0	7654.3	21646.4	0	0	48876.1	0	6739.4	0	9883.2	0	15853.7	0	0	0	29431.4	33234.4	0	24573.2	22294.8	41502.3	0	0	0	0	18055.8	22539.7	0	19529.5	0
150.0501	291.2	150.0491653	150.0502867	677	1	1	1	1	128994.4	92397.3	124914.2	72048.8	84641.1	26226	61413.4	69408	54087.6	34820.1	58100.3	28535.5	27900.2	62939.4	31778.3	83412.3	29822.2	64399	26902.1	32112.1	37209.7	64598.3	69496.6	65315.3	69028.2	66423.2	84660.7	88163.3	91023.7	79661.1	79385.2	78866.5	74580.6	83850.3	73763.6	69942.4	77297.3	79322.2	80905.9	79926.6	97328.4
150.056	21.9	150.0551148	150.0561845	544	1	1	1	1	4358443.4	881840.6	14167.2	6650.2	372950	4479.7	24663	32421.9	728903.6	6946.1	78459.6	27170.8	12811.4	200116.1	5240.3	578	5975.5	29341.2	11824.9	34452.3	7410.8	123100.2	12575.9	2447042.8	25445.9	123663.5	30767	233659.4	8623.3	91803.7	55844.9	32399.6	0	0	613513.6	161176.8	449825.8	0	0	0	0
150.0671	277.3	150.0664209	150.0672148	681	1	1	1	1	3362504.8	2569405.7	1387807.8	1246733.2	939758.9	1286177.1	1273477.8	1381066.5	1474976.4	1557280.4	1043757.5	1471545.7	1430383.4	1637805.8	1625873.7	1119712.4	1643678.1	1645546	1652472.4	1727429.6	180170	822937	705172.7	1479679.4	1499877.6	1565242.5	830723.9	2374013.4	2394907.8	2538349.1	2378034.9	2371479.9	253599.3	2173876.3	876853.3	1990691.4	2141016.5	2289495.8	1823646.2	2297196.9	1523384.5
150.8605	19.5	150.8581328	150.861141	633	1	1	1	1	189863.9	0	25154.3	66688.2	58766.2	61926.9	49261.2	59333.7	63211.2	93672.9	21241.7	9739	29699.5	60992.2	62158.8	19497	42755.3	61401.6	75899.8	28522.4	96937.3	18808.3	13706.2	48217.6	113974.3	50901.3	73587.7	21972.5	60173.5	61463.1	77565.4	69434.3	40746.4	42231.6	27205.5	17623.1	34169.2	75876.4	69102.1	67516.4	35208.7
150.8867	21.9	150.8859916	150.8867619	686	1	1	1	1	10418427.3	9143191.7	7600308.4	7577373.5	7610089.5	8112418.8	7932506.6	8208557.4	9128362.4	8159506.8	8348098.7	8740097.3	8570553.8	6813621.5	7489897.2	7228695.8	8645757.7	5803850.3	6774246	7232289.8	8300896.8	7607795.5	7553381.4	7243546.6	7784048	6415657.8	7685171.3	5992387.3	6439180.9	6312211.1	6306462.7	6620876.1	7220887.1	8279177.2	7965690.5	7439323.4	7933996.8	10418427.3	8503762.5	9303442.6	8730405.1
150.9413	119.4	150.9404824	150.9414765	673	1	1	1	1	80797.1	0	8758.4	8826.8	0	0	23691.9	15631.5	28192	41129.4	19644	31784.6	35602.3	28895.4	31868.2	41632	49891.8	26424.6	13474.4	58345.7	60750.3	56585.1	40662.9	14606	48356.9	55343.6	39409.4	29536.5	22211.2	48117.6	46761.8	22300	59733.6	38090.2	35575.7	19009.2	40371.3	33725.2	31078.6	29884.5	24870.7
150.947	27.6	150.9457492	150.9475936	640	1	1	1	1	82748.2	0	19138.7	14257.5	26888.7	19334.3	16096.8	4254.3	0	29521	33976.1	25907.8	23502.4	31577.7	16102	33259.5	12438.3	14387.1	0	11971.3	8136.3	28247.9	22613.7	8362.4	0	12732.2	14273.2	16783.7	958.5	19992.6	14540.1	5344.8	6508.9	13143.7	19152.9	1271.7	2909.8	14383.5	12027.1	10914.7	13123.4
151.0071	20.9	151.0047719	151.0072716	684	1	1	1	1	721660.2	54929.7	44239.1	48151.6	29162.5	110647.7	276968.2	55608.3	80373.1	63977	288497.9	239822.4	27745.9	38961.3	147241.8	29828.9	15718.3	47389.3	34805.9	87851.3	0	74771.4	425346.5	39842.2	432533.3	174903.2	126975	275588	19165.3	25133.9	34627.8	66555.2	28355.2	23149.4	98096.9	163309.9	23361.2	346764.6	234695.9	34141.3	109338.6
151.0148	288.8	151.0140872	151.0149057	686	1	1	1	1	346857.2	346857.2	311953.9	114803.1	126968.2	135152.3	144334.4	144537.4	148512.8	170729.8	137957.7	137018.2	161141.6	159105.7	156903.7	161030.2	172239.7	178487.9	156528.8	155876.3	170244.4	175030	170117.9	166030.1	171299.2	183661.6	188797.6	185079	185123.4	193350.9	186445.4	186206.5	198450.2	213310.4	198712.7	185182.8	221849.3	216356.7	242972.2	230530.5	232821.4
151.0261	290.8	151.0253428	151.0261831	686	1	1	1	1	561423.7	555475.1	561423.7	171194.1	176882.8	186530.6	173603.8	175334	213175.2	274183.4	253828.3	221639.1	234253.1	249998.6	273918.3	268991.7	256893.4	259949.9	257354.5	259205.8	271257.2	295216.1	311803.8	264457.2	289172	299087.5	310249.1	295210.1	324071.7	313054.2	300034.5	307954.5	329241.6	372295.3	336061	333903.3	352720.3	389561.1	420997.8	419381.4	370482.8
151.0261	24	151.025177	151.0263323	323	1	1	1	1	8983746.3	258371.9	687081.2	596139	251524.4	153292.4	304703	459750.3	257503.7	588513.4	156290.2	230891.8	266939.4	201388.7	446464.9	297994.8	401956.2	440076.1	504820	378751.7	400416.3	368386.3	396554.4	203784.5	320687.3	454045.4	204783.7	266370.2	256131.7	515697.4	739764.3	738740.4	108874.3	175359.3	524876.9	1121759.2	668081.5	0	0	0	0
151.0341	292.3	151.0333978	151.0342355	681	1	1	1	1	114663.9	80263.3	48866.2	37247.1	17178.7	72777.5	78343.2	21818.1	18379.4	56404.4	23732.9	53826.2	21469.1	30326.1	21929.1	23279	18211.5	51394.6	22942.4	55438.2	49610.4	88998.7	25556.1	52930.1	63439.1	68478.2	56581.1	81815.7	87325.5	96470.3	71186.9	65507.5	63976.7	76227.7	82739.9	50840.6	53361.5	68884.2	93931.9	70296.6	55148
151.0399	150.4	151.0392152	151.039979	668	1	1	1	1	1375781.1	431875.6	579475.3	31683.1	45609.7	459181.1	567771	491049.4	551463.8	498612.6	586011.7	633425.5	467793.7	79617.7	616893.2	683499.8	1172190.4	541687	650494.3	589086.9	594506.1	457496.1	636979.8	29382.6	619132.9	588889.6	578548.5	552005.5	579641.4	518555.7	110523.5	27625.5	659962.3	300526.3	559599.3	532502.8	479990.3	356335.3	663928.8	518139	476543.5
151.0512	291.5	151.0504426	151.0512489	685	1	1	1	1	532115.5	276924.7	257021.5	185107.1	203798.6	172023.1	240126.1	241419.7	259537.8	255208	237438.1	245858.2	262055.6	275757.2	241008.5	278226.2	313182.9	298019.1	283890.5	303738.6	309823.7	315916.6	291488.2	341247.8	340160.6	370820.6	369793.3	373727.6	415763.6	425675.8	394488	394432.8	337265.6	334037	354679.5	322417.9	360116.2	359077.6	382956.4	383575.2	402426.9
151.0512	87.1	151.0500639	151.0531542	686	1	1	1	1	82163.4	64193.6	82163.4	53235.6	36138.6	22177.3	39340.1	17197.8	34595.7	37025.4	17757.4	31487.2	52806.7	50699	27746.2	26779.6	59110.7	53111.1	15832.1	47602.7	53175.1	55130.2	53549.6	37248.2	31152.1	47998.3	50896.3	28176.9	52305	54761	66382.9	44202.9	37683.6	40672.7	54958.5	36309.1	42248.1	48831.2	52605.6	55390.8	59805.4
151.0513	27.4	151.0504225	151.0527814	686	1	1	1	1	128798.8	39882.4	32250.9	74036.5	22751.2	17301.5	24492	34350.5	27384.6	26617.6	63709.6	19816.1	29507.5	10580.8	26295.8	16800.2	28061.2	13514.5	5525.5	29518.5	20138	18167.1	24697.4	92948.2	42025.8	35143.5	60445.8	36855.5	39007.2	48587.7	49550.5	59758.3	47482.6	43014.1	48134.6	20503.2	24216.9	54685.6	20053.2	18895.1	29443.6
151.0624	291.3	151.0617353	151.0625434	683	1	1	1	1	661583.3	661583.3	269301.9	238674.1	248153.9	266923.5	259391.3	243303.7	284599.4	297924.2	285125.8	293980.2	309195.8	318116.1	304148.9	318558.4	310923.9	304968.6	303295.1	284273.1	371513.3	351372.5	229160.3	362548.6	366765.5	109763.1	426875.1	430351.8	437455.3	433119.1	285146.2	432333.5	337658.1	370359.1	185817	380295.6	405141.7	475622.8	474097.1	275178.7	486072.2
151.0624	22.4	151.0585039	151.0629135	686	1	1	1	1	782275.5	617084	550135.4	497216.9	286285.8	269450.2	283073.4	228465.2	240810.9	306888.7	276635.9	244885.6	331989	306785.2	363659	284808.5	329629.4	570098	555078.8	265675.5	374324.5	328123.6	327009.8	311642.9	284838.1	246573.2	372103.2	314170.6	265214.8	263413.1	320087.2	333898.5	286704.9	287102.7	238765.9	211622.9	198953.2	261091.8	189124.1	174754	519454.4
151.0705	288.8	151.0697085	151.0706789	683	1	1	1	1	169489	67532.8	136149.9	100979.2	20123.7	54821.5	22752.2	22168.1	45909.9	26477.4	63568.7	56771.1	32319.5	21737.7	102850.5	115196.2	23823.7	27349.7	21353.8	65629.6	79579.7	22935	34680.1	26773.3	116632.3	106409.3	60378.3	98327.5	93675.8	107586.3	106673.4	88551.3	82311.8	117260.7	62919.2	77007	87465.3	102768.9	107040.1	124062.2	72391.9
152.01	290.3	152.0093532	152.0102134	686	1	1	1	1	570417.8	534327.4	570417.8	181482.3	185432.7	175835	185359.5	182101.2	206588.8	242566	259753.6	217407.5	257290	270320.4	271294.4	268780.2	267114.1	263007.7	263141.3	269494	284753.2	290488.5	282101.8	293225.6	286576.1	309475	317984.7	312078.6	318207.7	326648.5	300082.7	315275.7	328856.7	334708.6	338124	345039.7	355825.6	375296.2	418721.8	386146.1	370076.5
152.0351	163.6	152.0342205	152.0354363	686	1	1	1	1	55481.9	19882.8	25174.4	27499	15701.5	16517.6	43268.7	42116.8	26338.8	34136.8	28554.2	36836.7	41379.7	42865.3	29037.6	31391.2	25560.1	37828.4	33192.9	22197	26315.9	26884.6	34123.3	22975.6	38406.5	6580.1	26302.4	36044.5	30829.8	33441.3	32502.6	27982.4	29886.6	26597	32379.8	37809.7	37614.2	29840.8	31957.6	40321.9	36677
152.0352	293.8	152.0344313	152.0353227	686	1	1	1	1	131343.4	39.7	42335.9	72750.9	43261.6	48374.1	61709.2	107434.1	71225.2	105021	85257.2	90442.8	75663.4	81138.8	74762.8	67315.1	109256.8	77967.6	78984.3	94184	73083.8	62863.6	73894.6	54883	117746.5	96493	87707.5	68451.6	65016.9	67545	75664.6	89881.1	39002	60494.3	55119.7	59921.2	73100	100620.7	94141.2	101857.2	102061
152.0433	34.8	152.0425155	152.0434934	479	1	1	1	1	590672.6	64750.3	0	108248.8	5004.2	0	7738.3	6499.9	0	0	27152.6	0	0	102200.7	0	0	51844.7	14802.8	2632	3299.6	30509.5	35147.7	0	1203.4	0	114878.7	9185.5	0	30093.6	37741.8	33806.8	10811.7	0	6251.8	0	0	54334.8	0	19254.1	0	0
152.0828	288.5	152.0817919	152.0830893	680	1	1	1	1	157220.7	128720.9	67687.7	53680.8	32019.1	48221.9	61783.6	42126.9	29768.5	30098.2	64927.4	29776.6	29507.8	48929.7	28303.7	54012.3	68808.5	54757.7	70862.9	22364.6	102587.6	69615.7	71523.2	123672.3	102430.8	79454.8	115997.8	101127.2	152725.4	119863.7	68038	71007.1	74677.8	77754.3	101967.7	82181.3	75566.4	114824.1	106046	59714.8	110468.2
152.8568	20.3	152.8553878	152.858038	351	1	1	1	1	194092.4	0	0	0	10291.4	10867.7	19811.8	10409	93484.3	0	0	0	53472.8	155527	0	0	50942.1	86127.4	13193.7	0	14661.5	13549.8	0	10285.3	9812.8	0	0	8053.4	10937.2	13162.2	10461.2	93611.8	22349.7	0	0	0	0	18218.5	40256	13314.1	0
152.8838	21.8	152.8830271	152.8838607	686	1	1	1	1	10517694.6	9468476.4	7074793.3	7841241.9	8050701.8	8432632	8542102.3	8211388.6	9461686.3	8490697.7	7957698.2	8508740	8341248.7	7168488.5	7915095.8	7917752.4	7866159.7	6269926.9	6931097.9	7416980.2	7890097.8	7891176.2	7677034.5	7157818.9	8128870.6	4962743.1	7794179.9	6451554.6	6616211.8	6604600.5	6566057.9	6721494.8	7465317	8225115	8442493.1	7539110	7742879.4	10481260	8661420.5	9577582.9	8885479.7
152.9177	17.5	152.9151965	152.9178678	530	1	1	1	1	3608149.5	0	112610.5	157000.6	102703.5	133206.5	76096.1	140667	63815.1	121677.2	40976.2	36226.3	101371.5	75324.3	107114.9	102524.2	110226.5	222746.4	163114.9	48646.3	138145.9	148560.7	183726.9	108384.6	110383.7	0	117421	88925.2	69002.4	71017.7	85047.9	82182.2	82923.9	107986.9	109470	130133.6	46720.4	45011.2	102384.2	69867.3	77393.9
152.9779	132.4	152.9771631	152.9780146	572	1	1	1	1	8901417.3	0	2257734	2396031.1	3346081.6	1617403.3	3319600.5	3534795.3	3238417.5	0	145976	3589577.1	3572011.3	3175173.4	267486.2	89531.4	0	3189424.1	223794.5	3374977.1	0	0	3575557.6	3551463.5	3877699.7	2268312.7	2520416	230027.4	3416856.8	3852282.2	3579866.1	3594173.5	3305219.3	481470.7	383166.3	3353960	0	3486267.2	1512517.5	3926150.4	3726026.2
152.9954	167.1	152.9918889	152.9955681	417	1	1	1	1	403111.7	10713.4	0	77383.4	15252.5	0	0	114834.1	131754.6	0	0	43314.2	0	0	0	0	0	0	0	0	0	0	0	0	4493.3	0	0	0	0	0	0	0	0	0	0	0	0	0	0	18269.6	0
153.0193	24.6	153.018487	153.0194154	681	1	1	1	1	6847775.1	500514.8	532271.6	659982.6	552274.3	861220.9	213560.4	342282.1	910280.5	472285.2	847928.9	1182085.7	659599.1	73610.4	2868208.6	338993.4	2218861.4	319753.8	425456.1	1559476.3	1760759.5	2967763.1	770842.3	4934002.7	1870287.8	1356487.3	2332789.2	1080784.2	3271494.5	1306333.5	782577.2	716785.5	426306.8	426821.3	2906402.7	2868831.7	2434435.6	765020.7	1881613.2	268403.9	78505.1
153.0305	290.1	153.0296971	153.0305709	685	1	1	1	1	842092.6	755943.1	842092.6	320487.5	318638.3	317817.7	311601.1	298709.2	357555.3	422685.5	366419.3	362693.4	388331.6	419329.2	400682.5	414260.1	386131.2	405456.1	406029.5	422281.9	437260.2	469252.3	469888.1	440179.6	489258.8	512304.6	556040.1	541736	528977.2	536133.5	521986.6	500137.6	518003.9	512739	529152.5	513357.6	538834.5	586456.9	658114.9	582269	578660
153.0305	24	153.0296293	153.0306935	685	1	1	1	1	63875.3	36301.1	28299.1	32740.6	31894.5	25239	21485.7	27575.5	19442.3	41000.6	16313	37341.2	28780.5	31762.6	21634.1	32169.8	21693.8	18276.6	19727.7	27167.1	29559.3	28674	30109.8	33521.9	21465.4	22430.7	23477.2	32287.7	22312.8	37378	26813.2	25064	21687.5	31150.5	31344.3	31514.2	30935	31007.5	33024.6	26111.5	31566.2
153.0417	291	153.0409078	153.0418699	686	1	1	1	1	237947.8	236937.3	237947.8	75749.9	92119.4	82646.2	77133.7	107410.5	98815.9	128794.5	124997.5	117354.6	138754.9	142121.7	131534.1	138444.8	143187.3	143874.2	132724.4	136096.7	128499	142773.3	150125.2	139713.8	146999.7	148335.6	159526	157292.6	170208.5	160088.2	162638	138841.6	142342.8	162913.8	160284.4	149834.2	164573.8	180332.6	194932.4	204084.7	180535.9
153.0419	19.4	153.04103	153.0420818	675	1	1	1	1	135266.8	18252.7	20516.4	3971.3	4529.2	18416.9	3477.2	55844.5	2116.5	18842.6	2870.6	14179.9	4117.2	12173.1	65347.7	5014.2	3764.5	21296.3	10658.9	15739.7	9261.8	11166.7	56673.1	40010.9	10263.7	5681.6	40015.4	42856.8	40485.2	39667.3	41214.9	45106.8	16268.1	10941.3	3735.4	4722.4	49379.5	20785.9	27098.4	31246.9	16353.9
153.0498	294.6	153.0490803	153.0498599	681	1	1	1	1	184823.9	24531.7	35194.1	99843.3	57484.8	132683.1	115928.4	87234.9	64242.3	51073.3	80036.1	35583.9	44256.7	100550.7	51355.8	43316	68413.3	26291.4	42306.4	66102.8	9825.2	66029.4	42333.8	53001.7	30366	17165.3	57649.1	73200.9	77652.2	68113.3	65065.8	61948.2	40597.9	81978.8	58662.2	78988.7	35748.8	2010.7	78637.5	4328.6	48271
153.0555	15.2	153.0547717	153.055896	686	1	1	1	1	48469	15723.4	26196.9	15218.7	16683.7	38362.4	15010.6	22222.4	25867.7	14365.9	12611.2	20565.7	30287	19093.9	15847.1	31369.7	12981.2	19303.4	22090.4	29616.4	21089.3	15874.4	21373.6	14712.7	21853.8	23945.7	24287.1	21853.8	13589.2	26920.5	13117.2	25934.3	21009.8	22140.8	15157.2	31526.9	23997.6	19224.4	11668.3	20941.9	22225.1
153.0556	290.6	153.0547298	153.0559645	686	1	1	1	1	121491.2	28652.7	59565.9	44621.2	68962.3	75895.1	56601.7	43543.3	47411.7	61121.8	54930.8	55402.1	81970	98266.5	24358.1	44897.4	69185.5	65663.3	39904.9	109372.2	53911.6	57960.3	69152.8	63717.2	90776.7	57935.5	57473.3	30561.5	99771.7	52175.2	47958.5	53098.7	44903.6	69531.6	43493.5	79467.1	38471.2	79526	63854.8	48644.5	85187
153.0668	293.3	153.0661076	153.0668584	678	1	1	1	1	149594.9	41476.2	64816.7	24400	0	70752.8	41850.2	62743.2	38525.8	57272.8	64928.6	56508.8	46611	52504.5	67335.7	65915.3	48426.7	25663.7	34273.2	91912.2	46336.1	36261.5	52687.8	47999.4	81574.4	115170.7	99811	85155.7	101055.6	130200	149594.9	90425.8	51032	62220.6	89497.3	57487.2	58278.2	106346.4	123051.1	3977.7	83501.6
153.0919	165	153.0910452	153.0919926	686	1	1	1	1	72450.2	56745.7	49376.4	34714.5	47334.1	49742.7	35287.1	41427.1	34554.5	32594.5	31544.6	24765.4	39860.2	25656.2	24541.6	39723.3	42170.8	17406.3	28517.2	25033.7	29926.8	28389.5	34203	38892.7	30418	48861.2	41597.3	50335.6	43517.6	25771.8	28371	45225.1	46656.5	35097.8	44877.2	28994.9	31428.6	33823.2	40041.7	40823	35579.8
153.0919	291.2	153.0910472	153.092104	683	1	1	1	1	141055.6	54595.8	73697.2	55210.4	25443.8	33839.1	42046.8	34284.6	37956.6	10757.9	74926.4	74857.1	34805.4	64979.5	26631.9	62465.4	82178.5	36535.9	56889	18286.5	14617.4	30124.1	32692	25103.8	14876.4	25252.3	79902.8	29642.4	52760.8	51125.1	56261.7	19173.7	24388.6	31489.1	41137.1	61363	44687.8	31145.2	31385.7	56574.3	22303
153.9813	74.4	153.9804035	153.9831886	686	1	1	1	1	111580.1	71040.2	16972.9	6070.5	22456.1	50831	25347.6	24475.2	16576.5	4155.2	13380.9	28179.4	32142.2	42868.4	24723.8	31461.6	4955.1	23574.3	11141.6	36082.3	21113.4	33699.5	54997	16020.9	56462	46356.7	31163.2	38215	1785.2	40005.4	22993.2	43830.4	41767.9	60099.6	45008.9	3399.9	10278.6	25595.4	47761	47616.9	46473.1
153.992	293.1	153.991263	153.9920422	639	1	1	1	1	212168.8	53157.7	134549.5	48318.3	91295.1	48176.4	36970	50402.9	78460.4	105474.2	110430.1	146662.1	33629.3	98340.8	102083.3	123909.5	58211.2	115230.9	46843.1	128871	21979.3	32067.8	116741.7	90879.8	80487.5	0	24623.6	92913.8	103699	29404.1	71610.7	78250.6	44970.1	142147.2	96947.9	151349.1	75561.4	119077.3	29461.4	91019.4	40165.9
154.0135	53	154.0111659	154.0147138	642	1	1	1	1	119734.7	73010.5	38503.9	53013.4	8691.9	50125.6	33849.9	958.5	0	12120.1	32444	25056.8	22477.2	65484.6	15431.8	54262.1	26451.2	0	12030	53008.1	30190.3	2328.2	26749.7	64096.4	20253.6	32811.4	26834.5	21908.5	14963.7	52306	5260.1	25848.9	37770.7	12085.7	20239.1	27456.8	44927.9	27372.4	46618.6	22105.6	60399.7
154.0145	292.5	154.0132775	154.0147107	684	1	1	1	1	134221.9	77160.5	89986.6	100724.8	68340.4	71146	61497.7	80807.8	64669.2	46320.6	46961.4	77583.4	96851.2	61497.7	88716.3	39982.6	45197.7	90342.6	84957.7	42752.3	40292.1	66210.1	38094.1	93000.9	59195.1	38163.9	53006.2	86916	119373.6	42180.6	83073.4	41401.7	69619.7	78837.3	73894.6	83083.1	61495.1	57393.5	100346.5	40627	68470
154.0229	22.4	154.0219778	154.025855	614	1	1	1	1	434583.7	36254.8	53198.1	26394.2	16546.7	30545.9	0	0	33518.6	17251.8	30258.6	45578.5	17240.8	120598.4	151184.9	0	115066.4	13930.8	0	91353.5	82651.1	186676.8	24710.9	315278.6	84603.4	48139.8	123386.6	41567.2	210266.3	61010.1	28610.4	21645.9	9326.1	21078.8	167643.6	172977.1	139195.5	18074.4	117443.6	2837.4	0
154.0257	290.1	154.0243921	154.0257651	686	1	1	1	1	466544.2	448693.2	466544.2	154483.5	165706.7	171048.5	159050.4	163651.4	172999	253775.2	231471.8	186738.5	213874.3	229769.4	229900.5	225664.3	217928.5	230255.8	218080.4	220741.3	257242.9	263963.7	265561.2	230220	251576.9	245637.4	264431.8	260187.6	257848.6	268135.5	254630.4	265229.8	284646.8	281318.2	283185	286778	314980.7	311134.4	350647.7	336371.7	338144
154.0369	290	154.036151	154.037044	617	1	1	1	1	245120.8	78774.9	30570.3	0	109187.5	79378.3	94122.8	0	0	170344.6	48844.6	0	53131.7	53459.7	72342.3	147179.9	101183.9	41108.4	90522.1	0	212661.9	90930.3	0	45802.9	39268.3	81542.5	88438.5	86949	56541.9	96855.3	50234.2	163284	50770.7	86024.6	130651.4	68227.3	48643.5	108141.3	52827.1	52998.5	120244.7
154.0409	290	154.0401478	154.0411445	683	1	1	1	1	157074.8	61811	128995	36259.3	65244.7	73731.8	39142.8	74917.8	100371.3	35268.9	30789.6	68989.1	36495.9	60245.6	77954.9	71928	41236.9	39136.6	85865.2	70120.5	90299.9	76287.7	84513.2	92135	100911.6	124782.7	112819.9	98937.1	121939.3	106442	108831.7	108535.2	98693.8	91946.5	98741.9	98128.4	99541.4	101870.9	99825.7	80708.4	129953.1
154.0507	120.1	154.0499016	154.0513072	686	1	1	1	1	70090	32477.2	43385.1	31317	18408.9	26762	30615	15034.1	48083.6	18831.3	32596.3	12768.4	27127.7	23254.9	18430.7	21225.4	29018.3	68531.3	42513	52015	25573.5	17300.7	39210.9	27889.2	32491.4	29280	33577.9	26191.4	22022.9	38301	61464.1	42803.1	39166.8	14160.3	41205.8	28423.2	32858.4	19149.8	16129.1	49235.9	39893.6
154.0508	292.5	154.049957	154.0511426	686	1	1	1	1	123990.9	32488.7	31276.4	106848.3	54399.8	64835.8	70922.5	53063.2	69141.2	42371.7	64791.1	52324	123212.3	89752.8	99250.1	52226.2	82730.3	35857.4	46816.8	27048.9	70657.5	46643.9	58008	16768.7	71010.9	59263.9	67032.2	67911.9	62421.8	15621.1	77930.8	74224.8	49140	66188	87194.4	62069.7	57417.1	51135.8	68450.9	106057.9	54333.7
154.0576	25	154.0568636	154.0576098	686	1	1	1	1	315390.3	169558	315390.3	192133.2	116639.2	65773.5	112549.1	161245.6	124843.3	159760.3	129032.5	114460.8	175454.3	194379	185938.5	161555.9	156358	184677.7	185050	102528.3	128845.1	152083	158586.6	141489.2	154495.1	154741.4	161137.4	151351.6	123789.8	123723.8	155650.4	192155.6	113066.6	109938.2	149503.5	108066.3	94667.8	113260.3	82280.9	85511.6	234733.7
154.0622	289.6	154.061451	154.0622671	680	1	1	1	1	494214	484154.2	469031.2	200722.9	200883	273351	215502.1	237744.2	101735.6	313817.4	327799.2	303760.2	296280.4	311916.1	251590.9	314001.8	320771.5	319373.2	245144.7	317273.8	345587.7	333946.2	344605.9	99315.9	360270.7	359429.6	358676.7	102228.1	348414.1	357151.4	96191.1	289599.6	100986.2	357338.2	339672.5	323631.5	366182.2	379402.4	387149.2	383289.8	397233.2
154.0622	25.7	154.0614081	154.0622933	686	1	1	1	1	3160566.3	1986063.4	2446292.4	1993548.6	1263089.9	848660	950390.7	1342507.3	1000162.6	1243880.5	1532299.6	1133549.3	1494794.7	1324923.2	1723108.7	1472481.3	1340775.8	1724951.9	1815123.7	1343288.8	1382518.6	1297332.2	1419664.5	1004038.2	1308355.9	1795017.9	1338326.3	1981224.7	1244727.7	1397486.8	1767608.5	1881012	2057687.7	1872859.7	1598816.8	1588979.4	1341606.1	1589495.2	1488941.4	1034062.8	1890528.3
154.8808	22.1	154.8801028	154.8808896	686	1	1	1	1	3524742.5	3097088.6	2342432.1	2371055.1	2818957.8	2779326.5	2802283.2	2830348.4	2988013.6	2618532.1	2750849.9	2989203.1	2804784.7	2274057.8	2511863.7	2385432.5	2741832.8	2031077.4	2214620.2	2402866.6	2726818.5	2444520.7	2388687	2447429.7	2614369.1	2097673.5	2480584.9	1906397.4	2190987	2112634.4	1938001.9	2047072.9	2417010.5	2682655.3	2697812.7	2309792.8	2534189.2	3524742.5	2931335.5	3109525.8	2918305.6
154.8986	19.4	154.8979458	154.8986576	684	1	1	1	1	1600727	0	315091.6	1071192.6	1012286.2	1265412.6	1002061.2	822262.2	1037822.7	930345.7	943941.6	952651.9	991284.4	859183.3	1389788.3	1047637.9	1027220.8	1162027.7	1090327.2	1072830.2	1471112.8	1067660.4	932760.5	1096936.7	1211310.1	948420.4	1352502.5	856876.3	975802.2	983836.3	838869.9	869473.8	912939.1	832660.8	797976.8	680207.9	687784.1	839361.7	1079558.9	962580.4	977361.8
154.9062	18.9	154.9054566	154.9063498	656	1	1	1	1	130118.7	0	8967.2	65492.1	68548.1	87756.8	17551.8	23331	28833.6	27042	8132.1	37520	26688.4	9868.8	15726.3	22537.6	23619.4	59035.7	47667.8	38957.9	74048	38625.2	22456.7	37086.8	37837.1	16052.5	34371.4	17234.7	19361.6	36352.1	35702.3	19253.3	15516.5	26297	15418.2	28113.7	10610.6	44772.7	35065.6	51964	33649.5
154.9152	75.7	154.9144275	154.9154169	487	1	1	1	1	93972.5	0	25080.9	0	34913.8	80791.3	40146.2	24995.5	0	28709.7	21675.7	29021.6	23159.1	26667.4	0	20649.6	27373	26779.7	17400.1	15791	0	44544.3	77775.5	26977.3	13080.7	30887.2	19491.1	22553.6	28873.8	21706.9	19678.4	23211.3	29009.9	42940.3	44799.1	33761.6	39330.1	26849.6	18552.1	37730.5	40607.2
154.9187	16.9	154.9178992	154.9189386	685	1	1	1	1	779224.7	762621	186474.5	210005.6	154981.4	150173.1	145232.8	152272.1	166566.1	142102.8	126163.6	163220.7	175909.4	166295.6	157130.7	155460.8	146465.9	180471	208255.9	130360.6	186920.7	135965.4	124445.3	159026.5	181944.3	161548	195858.6	122629.2	152138.2	162881.8	161053.4	236945.6	214322.6	121402.2	141076.7	268062.8	145252.2	214728.9	164196.4	219701.3	231646.3
154.9282	35.3	154.9271539	154.9283473	680	1	1	1	1	1348484.9	30141.5	276988	288284	235390.6	150551.4	147737.7	10271.2	109822.2	306224.6	237466	198229.3	199560.1	243679.7	331826.9	455902.9	289339.2	525285.7	559880.5	178149.9	388285	302884.9	374425.6	147588.7	261126	30638.9	261436.5	290895	104537	251236.8	288334.7	300384.9	51814.7	139251.1	230198.3	391673.7	165695.5	72720.1	47121	116248.6	210860.1
154.9471	131.3	154.9464441	154.9479356	681	1	1	1	1	1734636.2	389003.2	323668.1	1372484.2	1424624.4	1459560.1	1352724	1409448.9	1383832	1370163.4	1352035.3	1301148.6	1401020.9	1314730.4	918011.5	1347763.7	1314164.1	1287016.1	1255146.8	1195628.7	1317735.7	244607.5	1234056.2	1154550.2	1261225.6	1196755.6	1174252.1	346639.8	1143731.7	280887.8	1125491.2	1129158.1	1434138.8	1385598.1	1318394.5	725938.8	1271879.2	953611.8	1473075.3	1432318.5	1488279.1
154.9472	42.9	154.9462866	154.9473416	686	1	1	1	1	375653.1	186865.1	30150.5	150739.5	145067	148848.2	57376.8	80001.3	79938.7	150349.6	166841.9	166670.2	150585.3	106933.7	95175.5	85286.8	54181.9	45537.1	63589	132120.2	134884.4	117296.6	80519.2	69952.6	128408.9	156270.9	37881.6	110847.2	131056.7	119441.1	143682	133388.8	67815.6	114058.7	108570.2	101867.6	109845.9	71662.1	60524.3	110350.2	64021.5
154.9472	291.4	154.9462796	154.947458	685	1	1	1	1	298053.9	0	90234.2	86236.2	110111.5	115128.4	65993.6	30599.9	99210.6	130884.1	112226.3	104073.2	100250	137534.7	114081.3	170028.8	156094.7	85423.2	200845.5	150709.8	115823	179329.4	135188.3	187132.6	160710.2	94438.2	55527.5	83568.2	109447.7	87761.8	67897.4	130220.3	128550.9	62135.9	136299.9	80736.4	168111.5	108103	214928.3	110552.5	166004.3
154.9823	57.8	154.9814693	154.9823285	647	1	1	1	1	144719.1	36250.2	107577.5	47284	4728.8	20774.6	30282.5	26628.6	14055.1	46286.9	8922.1	99204.7	12894.5	9430.7	9987.7	18126.3	2201.6	58615.1	46106.4	6022.2	18124.2	18966.2	34597.9	61596.8	21898	31604.5	25881.1	12712.9	6412.9	5971.2	39265.8	17679.8	26270.5	28282.4	10868.5	91228.8	35763.6	6055	11773.3	11987.6	22635.4
154.9962	31.7	154.994851	154.9992267	676	1	1	1	1	1227221.3	263453.7	0	140774.2	117831.1	344876	316093	258138	254642.8	249909.1	290413.3	360688.2	144707.9	308112.4	0	296973.2	296476.7	182541.9	0	239912	249225	380138.9	182437	195236.8	479925	202196.7	113936	136956.3	123726.2	120818.6	0	22980.1	105499.5	7029.6	0	0	90432.4	133602.1	153617.9	122002.4	135512.3
155.0016	289.5	155.0001971	155.002221	683	1	1	1	1	396645.4	137084.9	152137	166828.9	213040	219611	82262.6	194942	235808.5	204151.3	210174.9	166598.9	116719.9	145505.7	247514.7	175728.8	191060	148554.8	147055.6	159252.1	180637.2	182742.4	184235.2	175114.8	85099.2	158493.8	45444.8	155700.1	222515.8	109198.6	155424.1	124479.1	228358.8	122580.4	195389	177200.5	208782.6	192628.6	668.7	146357.3	203570.3
155.0096	165	155.0080314	155.0096876	685	1	1	1	1	225129.2	90807.7	81743.3	58032.8	36751.4	85495.5	85304.4	33729.3	124587.3	104045.8	117840.8	30138.9	88390.1	40905.4	48720.1	56206.6	43564.8	129649.5	120714.2	163675.7	41535.9	65888.4	105226.8	53313.6	77626.9	44082.6	52313.9	89878.3	76715.4	88264.3	29320.5	56394.4	52643.7	35510.1	86340.5	57803	71522.1	76360.3	63875.6	17678.8	48080.8
155.0097	289.5	155.008873	155.0104714	686	1	1	1	1	315598	300088.2	285995.1	146249.6	174390.1	156414	124172.5	133173.9	160765.2	190857.8	184853.4	182926.5	190037.9	185517.5	178227.5	202265.4	179805.9	187847.4	193875.3	173594.6	189628	178973.4	196121	182618	177517	187130.5	190491.1	183449.7	149019.3	200702.7	178977.3	179286.6	213623.7	201107	200177.2	183208.3	225287.9	217423.4	210144	221407	210935.7
155.0105	17.6	155.0087836	155.0117867	607	1	1	1	1	148910.1	44337.6	37832.8	24971.7	41360.9	32259.3	39262	40920.2	137984.3	66001.9	32584.4	44352.2	44830.6	31812.5	29512.8	50149.6	107526.4	24467.7	22116.8	26509.3	31237.9	27172.9	46458.3	39933.5	28146.2	41722.5	29260.8	36685.9	33486.5	35733.3	35971.3	20634	34992.6	32717.9	29208.1	23705.6	34127.9	48451.7	46279.6	37120.4	55921.2
155.0363	290.3	155.0345342	155.0364104	685	1	1	1	1	1029315.9	934006.9	1029315.9	334198.1	361826.7	346149.8	356652.3	373059.8	369547.4	385583.5	375239.6	374018.6	352154.3	401648.8	389175.3	391372.9	397805.4	407099.1	409651.1	414017.2	464209.9	482416.1	460861.7	474405.8	521341.8	592432.7	605795.5	523791	630807.3	592423	608466.4	603894	601605.9	644842.6	621093.4	587535.7	650519.1	648322.4	715732.3	687671.2	733482.6
155.046	85.3	155.0452175	155.0462042	686	1	1	1	1	148857.8	148857.8	114073.5	46327	60569.9	49886.8	45999.5	63620.1	38011.5	63523.8	88908.4	56018.6	41026.1	57076.1	38270.3	67728.8	46308.3	66395.5	62505.5	58521.8	58942.1	56949.4	64412.6	64597.3	57398.3	50545.4	81229.2	66986.3	82969.4	68665.8	85809	81125.7	89395.3	59866	58946.6	72475.6	59131.6	99648.8	76987.7	68715	115325.7
155.0461	291.4	155.045409	155.0463135	686	1	1	1	1	339528	338230.4	339528	123329.4	154573.9	169133	162076.1	153637.6	176031.5	178497.3	180531.6	173908.8	194869.4	189225.6	174623.6	196254.5	185821	171416.8	181700.6	178890.1	214400.3	216201	80390.5	198414	202057.5	205179.5	235914.8	204067.4	209304.3	226885.7	218389.4	203858.3	208831	84129.4	218479.3	213903.6	237341.2	244047.8	257864.9	252713.9	243650.5
155.0655	35.7	155.0645616	155.0657682	685	1	1	1	1	162369.4	85660.4	93359.4	64529.8	33624.7	23286.2	47107.7	34417.1	8840.3	26960.8	60327.3	39625.2	88867.2	48726.4	89421.3	21429.3	28796	44087.8	72652.9	62272.8	26223.1	46065	46098.9	54330.1	36145.1	84188.2	52109.2	53120.2	44896.6	111390.2	70578.4	75401.7	67488.4	71415.9	43663.3	52671.1	91769.4	57017.4	57162	56886.8	47104.8
155.0712	283.3	155.0704535	155.071491	686	1	1	1	1	290107.8	56930.3	57751	109831	113466.7	74959.1	115266.8	110782.2	79178.1	73866.9	151548.4	169715.2	94335.4	94805.8	50746.6	102936.5	151612.3	77075.3	108575.6	158217.4	132233.1	172907.3	125129.3	167628.8	119329.9	126214.1	77471.5	143365.8	159855.7	71963	62697.1	110718.4	96064.6	161670.2	136041.4	104466.7	97428.2	280.3	102256.3	146260.6	101533
155.0713	30.7	155.070438	155.0714883	686	1	1	1	1	151517.1	81730.8	53754.3	82911.7	74710	72893.6	62101.9	51096.7	73817.9	79493.3	69494.8	27597.1	68732	48158.2	84011.3	74087.2	59677.4	50219.4	52413.8	73287.2	51573.6	111936.9	58519	85727.8	39494.3	105234.3	49732.7	59356.2	32945.5	38082.3	68791.7	60627.2	63527.4	44215.1	86162.5	48746.8	58694.2	76062.7	43827.1	65766	30832.8
155.1076	285.1	155.106697	155.1078451	686	1	1	1	1	151091.7	61164.6	36845.4	66019.3	70340.7	38203.3	36488.2	30938.8	64911	51911.7	76204.4	32217.9	47199.4	64087.2	41736.9	50018.6	36543.5	28880.9	45579.4	102692	83890.5	30118.1	63369.9	47070.4	52344.6	69334.8	97216.2	74372.6	72464.1	45325.7	110667.8	32000	64629.4	59565.5	21165.9	75313.2	21078.2	69330.1	58043.5	55759.4	90168.2
155.8871	19.9	155.8862342	155.8871419	499	1	1	1	1	177104.2	33211.6	138213.1	0	0	0	4938.8	61732.3	116038.6	0	16737.6	0	22072.3	0	10578.3	9756.1	8829.4	36452.2	0	82332.9	7741.1	38722.9	0	10353.5	77390.5	1410	61076.8	49326.6	31444.5	10015.4	963.5	14781.6	13464.4	14558.7	10798.9	23181.3	27570.4	13281	16681.3	109181.5	25008.8
155.9467	120.3	155.945953	155.946879	686	1	1	1	1	93144.2	32137.5	24256.3	46960.9	59623.8	73850.6	53511.9	55010.5	56364.6	50153.8	58365.3	27097.1	18827.9	52950	54807.3	32164.7	18664.9	90253	57937.2	81036.2	46215.4	23584.7	47877	30235.7	52722.9	69112.3	41351	36797.5	38359.2	46696.8	30105.2	21625.3	86651.2	27276	57462.6	44414.8	52445.3	32944.2	48310	38839.9	64263
156.005	294.1	156.004285	156.0049982	679	1	1	1	1	183743	41164.5	82836.8	105701.5	32439.8	45395.8	41509.3	116495.1	91714.8	79744.7	86268	34187.8	86072.7	57681.2	67122.2	40728.2	35008	39753.7	70230.4	6518.3	72244.2	19762.9	76322.1	57397.3	100666.2	10807.8	57082	72541.4	14030.3	5944.9	92010.1	69023.5	18244.2	13706.1	88326.5	70654.5	17999.9	15216.1	69698.4	10967.1	20699.1
156.0225	184.2	156.0218046	156.0225256	426	1	1	1	1	136551.4	0	99672.7	0	46795.7	2355	49092.5	15198.3	28965.1	39702.8	2920.2	0	54466.3	31078.9	0	54006.2	76341.4	26160.3	49864.9	81235.3	22627.6	0	22131.2	52828.1	1730.5	31164.1	78	50576.8	18887.1	6296.8	0	18488	30162	22692.5	0	0	37344.4	33082	38344.7	39783.6	27639.9
156.0237	25.4	156.0229937	156.0237314	287	1	1	1	1	220771.4	0	0	0	0	67130.5	0	0	0	0	0	26771.5	0	0	14865	0	0	0	0	79401.8	0	140039	48391	71575.4	18877.8	33164.8	0	0	0	20517.5	0	0	0	0	31395.2	28064.2	29657.1	0	13574.9	0	1383.7
156.0289	33.2	156.0270525	156.0318482	654	1	1	1	1	172530.5	94381.6	87806	40510.1	0	0	25137.4	24319.3	0	70376.6	47851	83073.4	18728.8	34173.9	23723.7	26997.9	22716.3	27455	35054.1	24240.9	29116.1	91396	48056.5	67015.2	29993	51567.4	33032.6	57183.6	35363.8	25552.5	56210	48961.1	73943.7	42537.4	45535.9	59538.6	48306.5	22091.8	64617.6	26719.7	31852.1
156.0305	291.6	156.0292649	156.0317712	684	1	1	1	1	132096.5	94180.5	64717	97783.9	72248.4	99018.9	55460.5	35489.4	66315.1	72314.9	96107.7	73007.1	93124.1	53702.5	67320.1	74420.7	59088.4	63745.9	113558.6	83392.4	82186.6	50152.8	91479.4	104386.1	73157.7	125920.1	99145	131992.4	82322	81655.5	87734.7	68438.4	59637.2	67008.2	63408.2	69919.3	55349.3	130117.5	92909.9	66351.8	77161.6
156.0413	290	156.0388775	156.0414763	686	1	1	1	1	214661.4	214661.4	204048.6	88917.1	105115.3	83111.6	90750.4	96876.5	103106.1	125117.5	101166.8	93411.5	115747.2	123632	96113.6	109860.2	121794.8	111721.8	102859.4	120249.2	102567	139823.5	115072.6	124138.3	132220.3	122387.2	140428.7	147646.6	134052.2	141423.9	118391.5	136350.1	120156.4	137291.4	150214.3	107520.4	119408	160671.2	163326.3	141066.2	153350.3
156.0414	27.9	156.0378449	156.0416601	433	1	1	1	1	598318.7	39039.2	0	0	0	84722.4	1515.2	0	699.3	0	0	0	1657.1	1615.8	196682.2	0	6469.9	0	4093.1	71212.3	215537.3	2541.1	5240.1	101691.4	0	0	0	1479.8	101546.5	134721.8	3862.5	0	0	0	105694.3	55593	90275.4	31502.8	53014.7	0	0
156.0566	291.7	156.0557749	156.0567528	681	1	1	1	1	1123386.5	1112683.2	1123386.5	486353.9	514481.6	517121.2	502492.1	548162.2	553975.5	517132.7	547420	552534.5	582774.3	585607.2	572102	599961.9	207025.9	587069.6	588897.3	603872.2	317477.4	681444.3	633332.9	681951.5	729639.4	749733.7	796639.3	811959.1	807883.4	781607.1	748745.7	364918.8	777606.8	804632	739598.6	749921.1	737432.6	0	737350.4	201462.1	842132.9
156.0665	286.1	156.0656258	156.0666363	686	1	1	1	1	212443.1	54790.6	65220.5	65135.4	94746.5	83518.3	77165.4	103354.9	99477.1	82771	91570	104718.4	101851.8	139725.7	77318.6	86294.7	108521.3	99472	105135.5	82956.5	106090.4	8856.4	43800.7	86015.5	45057	134715.9	168526.6	118135.8	55674.1	88311.9	143915	139245.7	97014.6	101105.7	121056.5	156710.7	68522.8	123582.3	46629.3	115534.3	18224.2
156.0777	64.3	156.076923	156.0778128	678	1	1	1	1	71270.8	66797.4	20528.5	16896.2	8242.8	19051.8	20713.9	9819	6118.9	19053.9	38908.3	31082.2	38748.4	22003	1180.5	27233.8	33372.4	10109.3	13360.2	34356.5	3688.9	29352.4	17381.3	31591.8	32922.2	13043.5	34462.4	8488.5	25013.5	18698	41632.8	36765.4	23634	25639.5	15266.4	53421.7	20177.5	19480.6	42567.3	25073.6	47434.4
156.8779	22	156.8771411	156.8779318	686	1	1	1	1	324382.6	282033	216512.6	194038.1	244542.9	257336.9	231381.4	246097.2	277627.4	256387.3	282449.4	230237.3	265519.6	186323.3	226231.9	192916.6	231717.6	188882.4	201874.6	196672.4	238068.8	226930.6	214985.9	219308.7	237820.4	185544.9	247454.5	160937.3	150883	197510.4	201878.3	188935.1	208128.3	226776.8	225701.2	218732.7	228675.3	281117.7	273438	277460.7	262290.5
156.8955	19.3	156.8939417	156.8957498	686	1	1	1	1	1212186	505198.3	667734.2	770550.4	715672.1	821014.6	721005.1	609280	708760.4	837328.6	728311.4	803178.5	715668.2	641189	895304.6	691902.8	807470.7	806820.6	1015167.5	765537.1	925923	790603.5	834129.2	798341.9	900975.7	912357.1	849934.4	902285.4	876042.7	915080.3	888776.1	930812.5	781170.3	744718.6	682005.7	752798.2	887805.8	716720.3	791051.3	794857.5	848223.1
156.9034	18.7	156.9025848	156.903565	518	1	1	1	1	204829.8	0	162949.1	28706.1	34049.9	35591.5	6811.4	10961.2	14355.6	17916.2	9751.8	23625.1	11142.8	172214.7	12249.8	50314.9	19430.8	36233.9	21264.3	15766	28138.1	21069.1	20692.4	23047.4	16007.4	13019.7	20360.1	21121.3	19457.9	18855.1	12068.2	8045.9	8435.4	8796.2	10098.4	11134.8	123957	14712.6	13186.7	17625	10641.3
156.9158	16.5	156.9142639	156.9160484	676	1	1	1	1	313801.7	313801.7	104408.7	101709	93952.5	95202.5	39463.5	74990	36101.8	65317.9	18321.1	82452.9	58891	42412.3	112677.4	107464.5	92514.1	66495	90873.1	23040.6	54361.8	56487.6	112778.7	89075.8	80727.5	77559.1	82167.8	45063.7	42393.3	92518.9	108511.8	108551.6	91905.9	30381.3	146063.1	75313.1	66741.3	107382.4	64336	118490.8	129000.5
156.9253	25.8	156.9243706	156.9254603	678	1	1	1	1	461752.9	35344	34611.7	75724.3	20666	57628.8	0	116338.7	166088.2	31337.1	19362.1	188587.4	88481.2	23014.8	41438.6	63949.7	25683	43810.2	54062.5	142118.4	68728.6	36185.4	74092.9	2431.7	44675.5	112492.6	152432.3	44326.2	292548.8	124781.1	93780	97894	20634	54496.1	39544.7	130789	149563.9	56453.4	70481.2	8369.1	32704.5
156.9428	94.9	156.941944	156.9439555	667	1	1	1	1	639872.9	39156.6	43879.9	260198	234166.3	258318.2	235789.5	263176.7	243011.5	210263.1	222353.7	212129	197162	183463.4	221767.5	193171.4	211151.2	190014.6	206707.1	0	167071.5	185485.9	154893.9	179079.9	140722.8	194318.5	149120.8	113148.7	134304.2	118512.4	0	95744.9	195577.4	48051.3	162071.9	161406.9	136979.8	154283.4	174437	48710.6	145279.7
156.9545	48	156.9536769	156.9545149	668	1	1	1	1	71359.2	0	15654	11535.7	8803.9	50836.5	19526.5	9369.8	37884.3	23667.1	6208.4	23644.9	13984.5	28167.7	16612.5	25418.1	14442.2	16073.3	20064.2	26486.2	7433.6	17342.9	14577	23991.5	11504.6	15726.6	15704.4	23585.6	20301.3	11067.5	13938.5	5744.8	15501.2	16909	15641.5	10509.3	8137	9415.6	9435.6	25800.2	23687.3
156.9907	249.6	156.9899367	156.9908748	675	1	1	1	1	347322	0	73747.2	73386.6	97872.7	80019.1	43876.1	85187.7	129395.1	162771.2	89127	85447	92451	150586.4	82255.1	146251.2	80723.5	31674.5	67444.6	111641.2	70176.2	46363.7	88726.5	146295.7	142832.1	133736.5	70521.5	141263.7	130513.8	121249.4	0	124073	108148.8	90227.3	145498.5	99354.3	133171.7	156172.7	128131.1	146875.3	144037.9
157.0118	22.2	157.010962	157.0119869	676	1	1	1	1	23913515.5	10203147.2	22232694.2	23913515.5	6768884.2	9494960.1	9483736.4	10749603.2	9760895.6	7147343	7810185.5	6934279.2	2971012.4	7354961.7	8008019.9	5259477	8074161.5	16698648	17909273	6708632.5	6583851.9	8604313.5	4900207.5	6477593.2	6085051.7	6859154.7	5928889.8	5544618.1	5724220.1	5698863	16326466.8	17976369.8	12448858.8	12548372.7	11431370.4	13872613.5	19225273.8	5461895.9	2882095.4	3999898.1	4278953.2
157.0254	291.6	157.0242284	157.0255397	684	1	1	1	1	117614.4	37.8	73750.4	59592.6	50761.1	44889.9	4696.5	38307	27697.6	46007.8	66340.9	58188.8	45597.2	98729.3	63329	59692.6	62027.3	58728.4	74670.5	59006.8	58506.9	72962.5	66093.7	77511.5	82999	74441.5	69464.7	67549.2	59650.6	78233.9	59774.3	70002.1	62507.9	74559.2	68357.2	68321.8	63409.1	59002.4	79568.8	58307	88706.8
157.0367	23.3	157.0358592	157.0367751	612	1	1	1	1	380285.4	208410.1	8503.9	19314.9	0	108950.3	0	0	0	0	0	160046.9	86456.9	0	0	12366.3	0	0	85609.6	0	0	66381.6	0	97430	78213	0	0	136830.8	218483	70189.4	26634.8	24065.2	34560.5	21279.5	36359.5	41394.5	37343.3	50039.4	239712.8	15611.7	0
157.0519	293.6	157.0511679	157.0520144	684	1	1	1	1	7300446.6	7099822.6	7300446.6	3266520.2	3229546.3	3323070.1	3296712.3	3390451.8	3532553.3	1483479.1	1090235.5	3466140.6	3620452.1	3730671.3	3706991.2	3651573.4	3737875	3756503.1	3814403.3	3789718.8	4175731.7	4244753.6	4194221.2	4206704.2	4450930.9	5012230.6	4996970.9	4973849.7	4955347.5	5273551.7	5066046.1	2488557.3	4975372.2	5090291.6	4926563.5	4834097.4	4922536.6	5289038.1	5501506.2	5300206.2	5512571.9
157.0616	124.1	157.059595	157.0617865	684	1	1	1	1	208261.8	6820.3	108911.3	102891.2	56289.1	27912.8	107245.1	78242.1	89436.8	136393.9	140254.5	83072.1	158241.8	155950.8	102179.3	169758.4	119994.3	86231.2	121751.3	102834.4	88282.7	117599.1	155441.5	86284.3	97803.7	30906.2	78246.8	149571.9	104191	52605.5	20166.9	79702.8	134831.8	147574	134146.2	95421.8	95643.9	71463.7	97944	97760.1	153741.6
157.0618	42.1	157.0598984	157.062424	679	1	1	1	1	191437.7	56692.7	28787.2	58091.9	51455.7	51632.3	65968.8	37508.7	43815.4	74491	84595.9	56248.9	83392.5	118548.8	78365	0	49557.3	102874.2	61060.2	57498.7	53541	68178.6	88060	57924.4	69558.6	69043.5	53151.6	83221.6	63745.5	63822.4	28631	40619.6	50875.1	0	50465.5	56382.5	47966.8	30833.6	54630	33097.4	65703.1
157.0698	86.2	157.0689386	157.0698219	686	1	1	1	1	50300.5	39968.5	24965.6	18648.3	22549.5	33869.4	22744.2	27694.1	25288.1	5760.3	22697.5	28538.1	32905.8	34417.1	18257.8	27059.2	30523.1	17290.2	19468.9	8821.5	19050	15447.1	8226.1	25337.8	36004.5	28615.1	27458.8	34751.8	26782.3	28943.8	39462.4	23270.6	21694.2	30320.6	17980.8	34437	28711.9	32986.8	39907.4	16869.1	30540.5
157.0869	261.4	157.0860107	157.0871056	672	1	1	1	1	1861168.6	468976.8	488150.3	421728.9	1458349.6	1355807.1	1274672.2	502312.5	1446445.8	1373412.9	128708.3	851292.7	985765.4	1206781.7	604211.7	1356120.7	340098	245883.3	1262191.2	1027546.5	377697.6	354446.7	518695.2	457985.2	1042891.3	1035028.4	475222	426142.9	509678.1	187549.2	236087.7	21872.1	555323.3	218675.7	207964.9	332525.2	488580.7	1372608.5	1067192.1	559948.1	1595682.7
157.0984	19.8	157.0976185	157.0984116	684	1	1	1	1	3354364.6	0	790487.8	974562.5	810019	1069581	1041064.1	368306.5	865469.7	1205667.2	1293154.8	957991.7	1034114.4	1726719	1197851.1	1702772.6	1036840.1	1239953.2	1083622.8	1338330.9	1037497.2	1421957.4	1895271.7	879495.3	838288.6	564054.8	910781.2	1328594.2	948832.7	957600	665638.3	556513.1	744596.3	750785.3	1057217.8	763602.9	551119.4	349114	682284.2	542523.6	876977.4
157.1233	267.9	157.1225112	157.1234153	683	1	1	1	1	1071748.3	442878.7	459696	312942.3	283021.9	259854.7	310497.3	96257.3	352233.4	456476.5	440926.3	79721.8	316149.7	253628.5	333123.1	259388.4	206002.8	460827.3	328790.5	254396.9	674692.2	284860.7	354860.9	370826.8	380400.2	650821.6	384836.1	317990.6	409937.4	445779.9	382462	398028.5	380589.1	367248.7	418154.3	328039.7	245707.7	428702.4	565993.8	220137.4	440164
158.0151	25.7	158.0143444	158.0152468	686	1	1	1	1	805873.5	360363.8	784157.1	773988.8	376266.2	332079.4	342201.3	388824.2	368894	281438.3	296579.6	261017.1	259398.1	267201.3	311055.3	220480.2	297784	557630.6	510324.4	249021	260084.1	280670.4	202327.2	256775.2	191311.9	180628	183801.9	143955.2	173495.9	174195.6	541695.5	519180.6	431659.8	421825.9	333016.2	450180.7	579437.6	210205.2	134211.7	147763.5	122448.1
158.0359	289.3	158.0351397	158.0358779	684	1	1	1	1	802867.3	802867.3	317539.1	283381.4	282278.1	300287	301694.2	316899.5	318591.3	330996.3	334098.3	323661.2	287409.8	352659.5	338712	340911.1	344604.8	363414.3	340207.6	363892.9	377497.2	405230.2	398125.3	397629.6	402011.9	500021.8	490378.8	446028	504742.1	509486.8	501074	511912	438727.6	495601.4	464540.4	432371.4	490043.4	481333.8	576353	564069.9	542403.3
158.0552	287	158.0544564	158.055422	685	1	1	1	1	415592.1	407338.8	415592.1	154721.2	167051.2	161470.8	172273.9	179918.8	169515.4	173430.1	174605.8	169766	172707.1	180816.9	175893.3	209189.6	196393.7	186984.3	181955.4	200103.4	233741.6	204544.5	213145.3	219113.3	211846.6	251136.9	243895.4	248433.4	251997.8	274561.7	243752.9	252753.3	260487.7	272595.6	249419.7	265144.1	289439.3	288327.9	265974.7	284461.1	270607.2
158.061	232.9	158.0593041	158.0611597	685	1	1	1	1	353394.6	318026.5	305362.5	47587.8	160758.3	71677.7	134372.4	160033	215482.6	243496.2	192402.9	162975.7	210612	192165.7	218045	257523	165889.2	105402.6	130365.7	219044.4	188316	180308.6	223317.6	208266.7	239675.7	266175.5	311943.9	122122.7	220254.7	204611.1	197795.5	275471.8	208450	206700.3	232286.9	153008.8	150631.8	277016.1	281424.7	193580.1	185324.9
158.0722	286.5	158.071541	158.0727844	686	1	1	1	1	707361.7	698983.9	707361.7	290991.1	265320.8	279420.9	292206	307291.5	247707.5	307823.8	308272.2	296981.9	306492.7	325480	130824.4	250819	321219.2	338969.7	329456.1	328759.1	363709.8	338000.4	354159	382232.4	342125.1	226383.6	221374.5	417539.2	435406.8	449453.5	437908	425711.3	418787.8	462518.3	444105.5	420009.8	329790.3	517517.1	519306.5	194277	475391.4
158.0821	140.7	158.08132	158.0821956	672	1	1	1	1	1549920.2	441765.8	386732.9	88867.7	23440.7	49592.8	48903	754813.5	674931.3	709315.6	613609.4	650700.4	590703.4	750453.5	678794.7	690661.9	552822.5	636300.1	723595	742849.6	511639.5	1364296.1	1366599.6	501825.5	498800.2	392263.3	626138.9	524009.8	525002.9	62337.7	115867.9	591751.3	698591.8	542783.6	692381	0	588039	622931.3	496848.3	506140.2	0
158.0822	274.6	158.0812496	158.0823587	683	1	1	1	1	357229.9	69346.5	149377.7	221923.3	172352.8	202361.9	76581.4	269605.3	96431.8	252030	169746.7	69530.2	220568.6	229887.2	229003.2	68606	121280.2	252008.9	110191.6	184702.4	147399.2	55205.9	107874.4	221638.2	163504.9	180332	125459.2	190331.8	256771.6	122214	235924.2	115861.2	228046.5	203601	167869	75214.5	124927.9	79534.1	194341.4	119534.8	118883.4
158.1017	19	158.1009657	158.1017929	674	1	1	1	1	220310.8	0	28377.7	65613	37987.6	53848.4	56366.6	21525.7	48255.5	77499.4	72361.4	39332	61019.2	107848.1	77391.8	114166	48432.1	67335.1	50844.8	77517.7	59163	70891.1	126255.5	31584.4	49331.8	42131.5	53675.7	70377.3	47205.5	51401.2	35262.2	26139.7	39989.7	34653.1	60187.2	34451.8	23523.4	16520.9	38595.9	37782.6	51912.5
158.3019	190.9	158.3011726	158.3019971	449	1	1	1	1	110531	5286.8	8169	9615.8	5539.7	4412.6	11246.9	6736.9	3059.6	7575.3	7314.3	11476.9	5370	7454.6	3569.3	6136.6	53521.6	7030.5	10798.3	6418.8	8973.1	6567.3	5629.4	8759.4	5973.5	6857.6	100109.8	9085.7	13368.9	6064.9	8668.1	11082.1	6193.4	6815.1	4215.4	6427.2	53950.8	3209.4	4064.2	28921.7	3884
158.8861	17.4	158.8852249	158.8863104	494	1	1	1	1	173747.9	0	1023.3	36221.8	46384.3	0	31965.5	46449.7	0	0	0	0	69127	19999.2	0	31546.5	7096.5	11476.8	2935.6	0	19188.6	7116.4	51122	5391.9	98220.4	13656	5413.7	8184.7	7354.1	10486.3	2482.8	6539.3	10403	19140.4	19443.4	17629.5	21038.5	11394.1	846.5	19159.1	1670.3
158.939	295.8	158.9378853	158.939328	686	1	1	1	1	97958.4	24824.8	45281	26172.1	31606.9	21767.9	57572.9	40007.2	9481.4	25588.2	23896.8	51854.4	17312.4	35414.4	13131.4	20250.3	18643.1	45383.5	17901.8	32414.2	12124.6	32306.2	39201.8	31306.7	38638	82929.4	17784.6	8190.8	27993.5	47342.1	37157.1	4086.8	20740.5	19067.1	15451.3	18344.7	16757.6	36723.7	19828.6	27698.2	10172.1
158.97	67.5	158.9688322	158.970365	684	1	1	1	1	163597	3067	61093.9	58105.1	97409.1	33435.5	65462.4	55496	76902.7	46068.5	67804.4	34373.7	55970.8	67950	43773.6	52846.6	40687.3	24291.4	48340.5	57446.8	47253.3	21800.3	66790.5	40035.9	122160.1	89036.2	40400.6	65148.2	53850.2	111034.1	67483.3	62328	40783.7	57346.6	94727.4	70848.6	41483.2	47210.3	47226.9	66083.9	43687
158.9787	19.9	158.9776471	158.9788463	683	1	1	1	1	312072.4	112414.3	66068.7	97971.1	115167.9	95264.1	91075	28149.4	74711.9	92988.5	157629.6	111622.1	118213	155162.3	79420.8	169503.3	74878.4	92038.7	108120.4	114948.4	86845.4	137434.4	152826.2	61706.7	39869.2	55561.1	46579.9	66300.8	65928.7	61433	18809.9	18015.2	59146	71754.8	81250.4	65588.9	48878.5	36022.9	55243.8	53746.6	71565.1
159.016	26.6	159.0153402	159.0161066	674	1	1	1	1	180526	100143.6	39113.4	48984.8	75330.9	66607.5	90676.6	56024.6	72723.2	101410.6	99592.8	54663.1	62933.1	48541.7	109103.3	72751.6	118713	93004.6	83643.4	39158.7	110421.3	77152.5	58238.3	33445.5	48158.1	65412.3	34730.4	47392.8	69083.4	40716.7	33167.7	38453	42256.8	45453.2	38996.3	50556.2	67616.9	62074.3	36731.4	65645.9	59770.9
159.0251	23.3	159.0243319	159.0252826	656	1	1	1	1	181290.8	0	4185.9	21004.1	17247.8	26059.2	62900	79775.7	54566.8	33489	35838.4	56284	35015.4	31502.8	42702.6	50212.9	60674.8	48530.1	58987.5	44921	53868	56442.7	40116.5	31656.8	20086.9	15591.5	27953.4	3227.3	20293.8	9972.1	23298.3	11121.5	23069.2	0	30133	0	0	23685.8	0	0	31703.1
159.0297	150.8	159.0288889	159.029813	509	1	1	1	1	783136.8	0	0	212355.3	220646	171192.5	271002.2	470717.2	325570.4	333586.7	338816.6	290189.8	196877.6	187597.3	196741.7	234774	351968.4	62476	451665.5	262731.8	10503.1	124637.4	174715	159102.5	5911.3	383731	732147.7	263642.4	285903	372598.9	0	0	0	0	0	0	0	177467.5	0	0	0
159.0311	289.3	159.0290161	159.0312455	623	1	1	1	1	1227198.3	1213167	1227198.3	439497.3	0	0	0	435079.6	0	423592.3	438278.8	467545.6	462599.1	509458.8	504639.1	508104.3	494224.2	433928.4	0	468317.4	596736.5	582684.9	586755	585654	621783	686138.7	816997.7	749147.3	806786.6	807020.8	812881.5	845870.8	709299.6	789997.6	763055.2	740246.1	834975	874323.6	978618.4	883128.9	892283.3
159.0418	293.9	159.0401829	159.042578	668	1	1	1	1	134892.4	26434	87314.8	44520.4	19251.1	41030.5	53080.7	50880.9	84404.7	29432.8	36997.1	20033.3	22451.9	51272	20437.9	102346.4	22768.8	28850.6	49404.7	41176.4	71964.7	81349.1	64090.8	63534.9	66882.3	112673.6	27989.8	28627.5	39944.2	26215.5	25485.1	31793.1	55045.3	44181.9	78594.4	75877.8	66304.7	24368.3	20649.9	25303.4	27115.7
159.0505	294.9	159.0496568	159.0505107	682	1	1	1	1	132617.2	46176.4	49353.5	28896.5	44154.2	132617.2	47545.8	90229.7	66297.9	24987.6	70991.8	62551.1	105152.5	52339	70091.5	36014	41841.8	56361.2	53349.8	59697	53461.7	43552.3	23026.1	66118.9	44530.2	39993.6	69150.6	67113.6	68706.7	56592.6	58487	68503.3	42183.6	68673.1	5792.4	57800.8	66117	82739.6	23057.6	68512.2	18214.4
159.0676	292.8	159.0656043	159.0676158	683	1	1	1	1	5988080.6	5988080.6	5345083.7	2340223.6	2326883.4	2354433.8	2404809.8	2529273.5	2562314.4	2639135	2580964.2	2713541.4	2726000.8	2784901.7	2799425.3	2807043.5	2745832.9	2897022.3	2886200.6	2922729.3	3163664.8	3299040.6	3229014.5	3400567.8	942631.3	3883682.6	4053170.7	3920786.2	4032601	4138864	4016466.6	4075392.2	3853860.7	3946786.8	2762405.6	3763295.9	3904848.3	4047535.2	4289776.4	4194070.9	4313413.4
159.0773	122.9	159.0763961	159.0775463	685	1	1	1	1	98456.3	68673.8	63436.8	18795.4	45821.2	24859.1	34901.4	43573.8	47728.6	45911.5	78508.6	24396.4	50189.1	19101.6	24931.1	38638.7	23341.1	34097.2	31576.1	41494.2	49066.1	26552.1	47960	37014.8	30652	64610.6	19819.7	48792.4	40911.5	76275.3	43669.7	37632.8	27362.1	47418.1	54656.7	21677.9	12675.4	27575.9	51434.3	47708.2	33500.2
159.0776	19	159.0766281	159.0780602	684	1	1	1	1	76185.3	16841.9	30433.7	6239	21690.2	8343.6	7685.2	12291.1	3577.9	22885.7	8591.5	14580.3	19753.6	44163.1	12296.6	13627.1	31100.3	10679.6	10335.3	24723.1	13858.5	8269.2	3594.5	19125.6	37989.8	14665.7	28885.5	27464.1	25750.6	31711.8	18789.5	32174.6	16460.4	8009.2	14592.1	25049.9	12353.6	16764.9	8192.1	31039.4	24051.6
159.0854	118.3	159.0845602	159.0857174	686	1	1	1	1	131270.9	42807.7	53473.6	73953.3	48226.9	50974.6	91923.8	72602.9	28539	67107.5	11752.8	46094.8	28574.7	70619.4	25844.5	30578.4	39926.9	29228.9	45435.2	75657	55159	51827.8	87978	65332.3	77548.7	75657.9	59764.4	63071.7	33336.2	41250.8	58449.8	77623	66016.1	67827.1	53198.4	74049.1	76276.2	85030.6	59084	51542.2	75884.4
159.1026	23.7	159.1017752	159.1028824	686	1	1	1	1	282109.2	98390.7	192105.1	111829.6	63205.2	77253.5	43893.7	198490.2	97493	89450.8	69527.3	60540.8	37569	40478.9	43227.6	56618.6	134498	143927.7	77355.4	44549.7	65202.2	92461.4	74548.8	78306.1	72239.5	239753.7	181256.3	85662	92569.7	83406.9	194813.5	191466.7	172130.6	168368.3	204563.8	215665.2	159075.2	88982	49115.8	52540	50592.7
159.114	20.5	159.1130796	159.1140771	685	1	1	1	1	5861687.7	0	1362755.6	1760117.2	1465932.4	1725865.5	1787947.7	579753	1451636.8	2073298.3	2221025.3	1675295.8	1814680.4	2967072.2	2134312.2	2970715.7	1975839.1	2226306.3	1885454.9	2486399.6	1889496.2	2498591.7	3303350	1606344.9	1431505.8	1197298.7	1539900.9	2382071.6	1533479.7	1596648.7	1010279.5	872911.8	1310153	1320509.1	1746156.4	1261512.5	976618.3	649067.5	1192478.8	927812.8	1576949.1
159.885	19.1	159.8840978	159.8850303	502	1	1	1	1	170994.9	24294.1	20763.1	16570.5	12730.5	0	5883.7	4628	5997.3	0	62935.8	7406.4	0	2730.2	0	0	21635.5	19365.3	17908.5	2948.9	21549.5	18069.6	28479.4	13190.4	15542.2	17527.4	14326.6	7409.7	161451.7	86514.3	8393.6	10617.8	9467.8	19640.5	15249	17980.3	33829.3	15492.9	100144.6	10966.3	35204.9
159.8937	135.3	159.8929175	159.8937833	681	1	1	1	1	1400990.1	0	0	0	763990.3	690955.4	703524.1	685584.6	682234	692418.3	750754.9	749048.3	778944.9	816913.7	835685	366142.5	846913.4	885275.1	885700.8	860232.4	925000.8	836174	853848.1	943059.4	1052385.7	465539.5	1028242.3	1054305.5	1027188.3	1080731	1049561.7	1032131.4	844709.7	821726.7	877015	800210.3	849439.4	819634.5	960145	886474.6	958415.6
159.9929	18	159.9915802	159.9941128	668	1	1	1	1	86584.9	0	18671.7	13286.9	12248.1	14456.9	69120.5	10788.1	14320.7	36066	11775.8	12878.5	15674.8	15863	14564.8	17225	13183.6	12913	14408.3	13768.3	17243	15246.6	15949.9	16548.2	16625.6	15344.1	17407.4	17851.4	15820.6	18900.5	16557.2	17013.1	18907.2	11160.9	24986.6	14098	9887.3	2769.2	24953.5	15949.3	23057
159.9999	296.2	159.9991367	159.9999357	651	1	1	1	1	290735.5	10314.6	7855	0	0	156580.8	40045.8	0	17515.6	0	65521.9	20180.5	0	32561.5	0	15455.6	42984.4	160088	0	0	98830.6	11948	27208.7	7632.1	23040.4	42787.5	41268.1	13826.8	38940.4	32209	92163	30180.3	40750	36317.2	33685.8	30165.9	27028.9	36275.3	30824.8	34083.5	29870.3
160.0152	291.8	160.0143141	160.0152877	686	1	1	1	1	156058.9	137069.1	145828.3	76375.8	87961.3	88385.4	39923.9	102799.1	55289.4	64438.1	41415.6	39173	50582	58343.7	87120.7	52350.1	59161.9	65402	57250.9	89496.9	80204.3	93622.4	50772.5	105357.4	47115.9	117333.4	96911.1	84537.2	103575.3	105576	94654.5	114465	84687.3	106411.7	79720.4	96706.9	86033.3	99251.6	111251.8	92527	109421.4
160.0218	30.6	160.0208721	160.0219566	677	1	1	1	1	113591.5	53966.1	40892.1	106320.4	97413.6	88353.3	62364	74799.6	75482.1	73867.8	74514.4	77888.3	81933.4	81570.5	61215.2	40580.8	54709.3	51738.8	61962.1	55300.5	79926.2	70764.9	41608.3	64907.9	47386.8	5027.6	14030.9	45583.9	43578.2	46432.6	43088	16228.3	88375.7	84359.2	43578.8	75427.3	100241.2	48534.6	66712.1	64203.5	105485.4
160.0253	20.2	160.0241946	160.0265491	600	1	1	1	1	1176006.1	0	81192.2	43540.5	180037.2	156331.6	253676.6	137923.7	242337.2	399963.1	356021.4	329552.6	274695.1	425130.4	173254.9	346380.4	207276.9	61805.3	43876.4	296774.8	178327.3	243947.8	368883.7	261802.3	257073.4	272284.9	223742.2	352113.1	247531.7	250321.7	35376.6	40750.5	18766.9	7866.3	51121.1	529260.8	202287.9	124447.3	180462.3	215640.1	254953.1
160.0263	291.2	160.024142	160.0266689	511	1	1	1	1	145598.4	83119	76645.1	59359.3	0	0	0	0	0	37796.6	0	0	93680.5	38748.6	20915.6	86342.2	48594.2	102763.4	83721.3	0	56802.1	67954.5	92949.9	69023.4	0	0	0	17206.5	70235.3	72121.9	83702.9	63656	50258.9	56177.3	25343.2	64038.8	0	67883.7	0	87991.2	26620.7
160.0345	294.4	160.0338273	160.0345941	629	1	1	1	1	121183.1	38191.5	21186.4	0	43872.1	16708.8	0	0	40081	41919	0	80163	0	33072	0	33939.7	31407.2	43414.2	57938.7	26253.9	8823.5	33480.3	37292.7	39898.3	31619.8	82182.9	12468.3	67276.2	18517.6	59398.7	43239.6	34118.3	30075.8	51404.8	43413.1	20411.9	36866.3	71987.2	81065	58693.4	44207.2
160.0402	26.2	160.0392899	160.0405286	686	1	1	1	1	58773.4	15842.3	29458.9	21830.2	17174.9	12091.5	34098	15569	15504.1	12797.8	17377	14212.7	33248.3	28327.2	13163.4	11450.2	20253	13682.4	45531.1	12629.3	25598.4	10850	24671.3	13185.8	9784.5	16599.6	15263.3	43059.3	12337.4	13631.3	21560.7	32800.4	28653.5	18555	28646.2	31015.3	16996.2	10280.5	25818.2	22349	19045.3
160.0617	20.7	160.0608064	160.0627787	685	1	1	1	1	455215.9	225013	129221.5	161130.1	165547.8	117546.6	177993.8	138113.7	136948	148865.6	201286.8	188169.6	81599	214814.5	131444	99099.9	161808.2	145062.4	142941.9	166015	163050.9	128060.3	255744.6	184024	166867.7	123479.3	88862.9	209843.4	176537.8	174315.3	181343.4	212732.6	110289.9	130376.1	240388.1	145044.3	150297.3	152622.8	117620.1	171439.2	158241.8
160.0709	284.9	160.0700642	160.0710223	686	1	1	1	1	301078.6	301078.6	157214.5	153655.2	86617.3	143698.5	148888.1	150435.9	120840.6	151196.2	131043.9	149834.2	139939.4	164983.7	144098.2	155294.2	170166.8	151145.1	154754.4	126746	150603.2	167136.4	175236.9	178227.1	150517.3	163422.9	183902.2	180808.8	187885	201858.3	208820.5	199939.1	192176.6	195744.3	195236.5	180871.9	194300.4	222885	168594.7	222774.6	205225.4
160.0879	290.6	160.0871324	160.0881025	680	1	1	1	1	130250.3	48729.3	100028.8	63693.3	34639.1	62144.8	57210	25177.1	37576.4	22512.2	44047	10925.6	6203.6	65000.9	54022.1	50366.1	43742.2	88506.2	23658.5	77154	75664.1	83178.2	73787.4	18218.6	43117.2	78628.4	58626.8	22482.5	18400.8	22737.7	112862.7	103257.3	110793.4	21999.7	22855.3	55140.6	47176.5	65393.9	19241.5	45152	120958.8
160.1058	104.2	160.1050575	160.1061491	686	1	1	1	1	57059.1	24445.4	53500.6	43111.3	26811	23265.8	20182.8	25406.7	26810.2	14645	11797.1	7697.4	31336.1	9548.7	11712.1	31955.6	18665.3	20925	20887.3	17883.7	13841	9086.5	1830.7	24637.2	5777.9	18324.3	8250.3	14512.6	3124.2	14560	17996.1	21685	19689.6	8999.7	18818.6	12325.5	7367.3	15674.7	34701.4	7898.9	28494
160.1174	19.3	160.1162897	160.117414	677	1	1	1	1	379778.2	0	81451.3	118672.1	88104.7	115688.7	101317.3	40741.1	96761.4	121719.5	153379.8	102037.8	120335	196644.5	133451.7	209441.4	108320.6	137191.3	108971.4	160749.9	112438.2	161143	204595.8	87980.5	81075.1	74484.8	98174.1	121520.1	82963.7	91671.2	53570.1	52932.4	76693.8	79840.4	113175.5	89781.6	55385.4	31630.3	75708.1	52247.7	96033.3
160.8878	19	160.8855216	160.8886719	426	1	1	1	1	180511.7	10510.6	0	13753	18787.3	81655.3	0	43803.8	0	0	137845.8	31382.6	9683.1	0	20190.2	0	9966.2	25502.5	0	0	72132.2	0	0	0	0	0	0	0	0	20408.3	0	16791.2	45941.3	0	0	0	0	11321.4	73218.7	24618.8	0
160.8925	138.5	160.8917566	160.8925961	645	1	1	1	1	1474530.8	0	0	0	0	0	0	0	0	0	0	0	0	0	773567.1	831660.5	823410.3	0	634518.1	847740.3	894983.2	878524.6	882259.8	917071.3	0	395864.5	0	1069874.7	0	1077948.2	1042429.7	1058620	0	889194.5	468750.9	931436.1	933963	991131	1034488.1	1013978.5	0
160.8926	16.2	160.8918053	160.892689	686	1	1	1	1	739808.6	465410.9	588423.5	382269.8	434986.9	423417.3	429487.8	433641.5	455799.1	434150.5	437096.2	456224.7	476110	464674	429236.1	474575.9	484225.6	489303.6	477423.4	505470.4	504148.1	517866.1	511906.1	533301.8	482891.7	657069.9	599321	574516.1	550538.1	593341.1	574446.8	578540.8	532665	526332.5	493916.9	497664.2	518565.8	521582.5	508025.1	560185.6	551985.1
160.9155	24.1	160.9147279	160.9155589	686	1	1	1	1	1514184.8	1140207.4	655059	892549.9	972037.8	822577.4	1019015.7	896649.3	1413372.8	833529.2	861818.4	913198.4	933660.9	762588.6	1023607.1	945382.1	1451494.4	650737.2	659035.4	789129.2	1074277.6	929920.9	802986.9	818006.5	851366.4	837343.2	918149.3	676789.1	628488.4	716039.6	546132.4	467611	792236.6	707802.9	676506	587077.8	529147.5	1076959.6	885950.7	966304.7	1060017.1
160.9218	112.3	160.921019	160.9219464	665	1	1	1	1	57279.4	36266	26928.1	7383.1	32188.8	29628	12246.6	33192.6	12451.9	7865.4	40050.5	8630.4	43915.8	36368.1	33127.6	9665.7	21439.8	30412	39283.3	32364.9	7516.6	8019.1	22987.7	26019.6	31427.1	12505.7	26381.9	19552	14643.6	33581.9	22572.7	12611.2	11941.2	16992.3	31573.5	13300.9	18520.6	15570.8	10498.8	21313.2	36944
160.9342	114.2	160.9332997	160.9343101	600	1	1	1	1	86573.4	35880.1	40508.8	22974.8	28386.3	36048.8	17127.4	24266.2	36006.7	24139.6	20965.1	11780.4	30213.2	29227.7	20533.9	11302.3	15202.1	38051.5	33748.5	27588.3	33334.9	35852	30890.5	12442.5	12383.9	44162.5	35958.6	38113.6	15853.6	30209.6	32520.5	36299.6	39484.8	5562	37745.2	20687.7	37884.7	40501.5	27494.5	25799.6	28818.5
160.9767	44.3	160.9754638	160.9775371	680	1	1	1	1	100834.4	0	0	26418.8	29313.5	40377.5	35240.3	32837.5	26933.7	60730.4	30722.5	19957.6	34709.1	34012.8	29168.1	34808.8	24733.6	30201.1	24460.7	31659.1	14651.2	38373.6	42610.3	15666.2	18543.8	18583	3169.6	21409.1	8228.4	14022.7	0	14169.8	13112	26662.3	26820.4	16343.5	37380	7211.7	2837.5	19237.8	21893.1
160.9988	23.3	160.9973352	160.9988859	684	1	1	1	1	685749.8	557385.3	211668.4	156914.6	146275.9	55497.1	95691.8	44166.1	134076.9	69381.9	118714.2	64270.6	37627.2	132590.1	17895.7	64616.8	70181.8	96020	97594.6	73474.6	99031.2	63011.6	63286	46528.1	29189.1	75384.6	35607.8	73178.7	45706.7	45814.3	198780.7	158989.6	208647.7	210046.1	86011.2	98029	90756.5	78236.2	66828.8	65860.1	53799.6
161.0094	19.4	161.008338	161.0119945	663	1	1	1	1	284189.9	89714	73233.5	74193.7	128636.1	36713.5	35349	46852.3	41567.5	37512.5	40496	38049.1	40196.5	36440.7	47732.8	39105.4	41163.5	56991.7	63803.5	45460.6	41088.7	38585	73632.7	35844.2	60052.2	78477	55464.6	37221	284189.9	65195.1	62404.1	63749.3	45551.3	81895.9	54021	72841.5	0	69845.8	9657.2	80424.5	12568.1
161.0104	292.2	161.0081986	161.0118526	600	1	1	1	1	125998.9	70067.2	75615.7	61265.4	53094.5	78756.7	0	0	64045.2	45657.5	24458	25679.3	37377.8	22067.4	77009.6	64261.9	48185	64306.5	75544.8	62535.3	82598.7	75062.8	19462.9	87725.8	18582.6	29602.9	107782.9	84867.5	78351.4	0	46906.1	65860	54574	71223	36344.4	73247.5	26104.4	35224.8	35700.4	32013.8	66244.8
161.0356	290.8	161.0346914	161.0356545	685	1	1	1	1	134008.1	76130.7	75142.5	93378.2	79373.1	102533.5	76032.1	85490.4	75096.6	66533.3	30092.6	30900.3	107470.5	76488.4	92034.9	36050.5	58800.5	100720.8	75848	97293.5	134008.1	89616.2	34519.6	46309.5	86877.7	66653	40799.9	43961.2	54088.1	104772.6	36875.8	79013.7	68833	37321.4	107033.2	82556.1	97060.3	34708.3	81086.2	73684.5	72258.1
161.0357	23.8	161.0349514	161.0360067	541	1	1	1	1	912683.1	61712.1	30887.7	29955.3	49698.6	32169.1	32339.6	38502.4	33783.2	30337.3	29770.5	33154.8	57108	34362.3	32694.8	34013.2	30604.3	33495.7	35003.1	33532.7	32571.6	34569.8	31409.3	36674.7	62180.3	56438.5	65515.4	58409.9	37886.3	33770.9	66813.2	33586.1	0	0	155966.3	60953.8	71244.2	0	0	0	0
161.0454	142.7	161.0446638	161.0454664	650	1	1	1	1	10049488.1	6874648.4	3073941.5	2270223.9	8992024	9036876.7	8688685.4	8489097.9	8901941.7	2443005.1	9211654.5	8718704.6	2170205.9	2163682.2	7610945.4	7979142.9	0	2061530.2	7784516.5	4866675.8	7798417.9	4906525.9	7593593.2	7435034.1	7600932.6	3779377.4	7136834.8	7348018.2	7037589.2	7197138.7	6943491.8	2708638.1	7834141.9	7207771.3	1530317.4	1535827	1469638	4886084.2	7326024.1	7357362.2	1374644.1
161.0549	293.2	161.0540706	161.0550239	671	1	1	1	1	164504	31253.1	33640.8	42736.6	53481.7	164504	27836.6	65123.7	36853.4	64122.8	21743.5	41333.5	68777.5	44680.8	65481.8	65275.4	0	27086.2	63604	43541.7	56247.8	58119.4	55685	47050.6	64867.9	14875.6	72022.9	39916.2	91082.5	76909.7	34288.9	21302.7	53808.2	38121.4	40748.3	44394.1	41825.7	51539.2	39575.6	57881.7	81921.3
161.0661	294	161.0653178	161.0661537	668	1	1	1	1	174499	24047.3	56809.1	147150.9	51985.8	41506	37984.8	64339.4	22184.2	98875.7	41685	27275.9	30460.3	32237.7	74731.2	44283.3	43897.4	8977.1	101102.6	96400.6	4973.8	43289.2	48192.3	75204.1	33903.5	68589	102660.6	51328.6	56558.9	77527.2	65263.2	54327.2	50970.9	48902.1	36991.1	35824.3	47832.6	41338.4	33620.7	49543.3	49252.2
161.0832	291.8	161.0824222	161.0833148	684	1	1	1	1	1953953.6	1953953.6	687692.5	737772.7	754252.8	721367.2	734499.2	755837.7	845739.5	865805.3	813927.3	823113.6	926302.3	914434.3	900449.7	927590.7	885332.7	931540.8	905751.7	898413.3	1013554.7	1047210.5	966177.4	1037958.4	1138361.8	1267089.8	1297596.9	1331373.1	429224.3	459165.1	1244842.9	1242453.2	1121442.4	1190548.2	1172441.8	1117385.6	1181777.7	1288996.3	1335968.5	1266088.6	1258092.2
161.8856	16.2	161.8847201	161.8858156	537	1	1	1	1	105658.7	22210.1	23456.6	24291.5	62963.5	25830.4	28030.9	18376.8	26063.5	17503.2	29311.9	20912.5	18433.4	105658.7	38760.3	21362.1	18081.9	29621.3	25981.3	29297.4	50002.8	18747.6	19576.3	28548.2	35233.6	24494.5	19789	21334.5	21041.7	19574.2	44046	38449.6	44594.4	43023.7	24592.3	12596.1	41717.7	36936.7	13621.9	36865.6	20161.7
161.8938	149.3	161.8929944	161.894074	197	1	1	1	1	513476.6	0	0	0	49570.1	0	0	0	0	0	37569.7	21980.8	0	0	0	0	0	0	0	25138.6	0	0	204544.4	0	0	0	0	0	0	0	0	0	0	0	0	0	0	0	0	0	0
161.8964	20.6	161.8951428	161.8965128	292	1	1	1	1	187372.9	0	0	0	15453.3	4099.7	0	17086.9	0	0	0	0	0	0	118304.9	0	8080.8	0	0	0	18581.1	5754.1	0	74777	11516.3	56292.3	10407.5	59727.2	16774.6	8150.5	0	0	0	0	0	0	0	0	18344.3	12629.7	0
161.9444	111.6	161.9436198	161.9445205	679	1	1	1	1	83927.7	62358.2	9961.9	15717.1	53386.8	29791.8	31800.6	29849.3	15650.3	13212.8	18881.2	28627.2	28346.7	30390.2	35084.9	26398	27537.3	26730.6	14919.7	28867.6	23135.1	17055.4	48876.5	16729.5	17520.2	5008.8	54556.8	21675.3	11372.3	20339.7	35425.5	19167	25819.9	52337.6	11969.4	26031.8	16368	47231.3	48308.5	24782	37897.6
161.9867	22.9	161.9860503	161.9877132	172	1	1	1	1	5352977.6	0	1518080	1498536.2	0	0	693709.3	0	0	580687.8	1365913.4	0	0	0	0	0	0	845532.6	964196.9	0	0	0	0	0	0	465927	0	0	0	0	1808712.9	1798895.5	1120792.1	1147847.8	2163978.3	3780733.7	0	332829.8	0	0	0
161.994	24	161.9928743	161.994092	684	1	1	1	1	360131	99075.7	132815	128919.9	18697	84440.8	213359.2	63133.6	56099.7	67014.5	85128.5	50602.2	99465.7	68853.3	164748.6	32502.3	67976.4	86797.2	96974.5	144505	52927.9	55449.8	62994.1	30831.3	62911.4	67038.1	51613.8	59817.6	54816.3	48153.6	120867.4	126157	107227.1	103170	84704.8	234389.7	103949	45643.9	78644.2	49069.1	38946.1
162.0086	17.8	162.0077081	162.0086596	642	1	1	1	1	183837.4	0	8834.2	7126.7	5268	7953.6	6001.2	90799.3	6055.7	9616.1	5775.8	6333.3	13355.5	8116.3	9841	119537.3	6045.2	7644.5	5592.5	4990.5	8186.2	52102.8	7344.9	10264.1	80834	8906	9081.1	7751.7	8953.8	13055	9265.8	6705.6	10814.9	5769	5138.1	13118.4	12271.8	7900.1	11611.6	10671.8	12701
162.0196	35	162.0183752	162.0198293	637	1	1	1	1	491843.5	95742.1	35148.8	155.9	133703.8	29028.3	0	10996.9	0	39024	0	99823.6	3370.5	34820.4	5127.7	42536.5	56638.9	0	0	23385.2	138420.7	73060.2	0	110576.8	48299.9	53555.3	307681.3	51421.2	226170.5	258331.1	37329.6	16891.3	7649	35929.9	9204.6	33882.7	5723.7	52399	14041.3	124812.1	6344
162.0421	290.3	162.0413128	162.0421125	686	1	1	1	1	363810.9	358613.2	363810.9	110364.8	136909.4	134067.8	90065.3	135289.9	140961.8	160366.1	158645.1	148685.4	167595.6	175192.9	166253.5	165989.7	156397.8	177458.7	170447.1	174530.5	202778.8	187861.6	186861.2	177758.3	191432.4	217957.2	211346.8	208050.8	214868.1	219846.6	220561.1	201298	189919.6	238892	209633.5	190827.5	222167.8	235405.9	262378.5	279265.8	238363.2
162.0487	139	162.0478508	162.0488463	682	1	1	1	1	353901.3	46984.4	86197	108289.2	85027.5	79661.7	256165.9	155236.5	95517.7	81372.5	143839.3	144035	114686.2	89678.5	138447	113742.4	133600.8	135909.3	106102.8	258731	139331.8	127384.6	117516.5	159754.9	103388.2	65559	101253.1	115505.3	101253.9	77701.4	94700.8	94193.9	130288.5	123275.3	104149.4	125201.1	104351.4	143411.1	183094.7	93382.6	97143.2
162.0489	26.9	162.0479102	162.0490539	650	1	1	1	1	944850.1	55092.7	88427.1	53030.5	163147.1	107206.6	192374.4	119180.1	753828	123491.3	172107.4	160195.9	131695.5	109112.2	99909.6	118855.8	767683.3	63259.6	67213.7	139013.5	146584.7	157395.9	135769	140277.8	102994.7	118989.7	89512.9	105092.5	66264.6	78004	61637.4	51298	0	29061.7	20210.9	56591.1	51360.2	29618.1	49445.7	103882.4	55658.1
162.0546	291	162.0537074	162.0569505	676	1	1	1	1	148968.6	139293.6	33893.5	42592.9	72347.3	48484.4	54012.3	83609.7	97629.1	64481.5	79160.2	61745.3	97094.6	96015.1	85458.1	94180.5	45965.2	66618.5	77835.9	88259	85160.2	100518.9	75581.1	94209.4	0	102108.7	116982.4	105412.9	81817.9	104614	77106.2	89497.8	84175.9	89719	90333.8	81083.9	91456.1	124939.5	128905	111486.3	118810.6
162.0558	88.4	162.0540651	162.0573196	369	1	1	1	1	64867.5	34604.1	40151.4	27429.1	5816.8	0	22935.7	0	0	0	30537.8	34578.1	0	0	29824.8	38540	20556.2	0	38897.2	0	0	13033.1	15649	29799.9	26420.5	0	24880.9	36788.4	38609.8	0	25709.1	0	47391.4	30102.8	25466.2	0	0	0	0	0	0
162.0674	17.6	162.0664722	162.0675314	479	1	1	1	1	7727426.5	0	0	0	543043.8	0	0	0	2809098.3	0	0	0	0	0	1227565.1	0	0	0	0	1277554.7	0	591137.4	0	1535798.7	0	643684.5	1738285.2	0	5315986.6	1142284.4	0	0	0	0	0	0	0	124253.7	725313.1	0	0
162.0865	292.2	162.0857392	162.0865741	675	1	1	1	1	163925.9	46607.3	12590.6	35968.1	66851.8	91270.4	53185.8	89105.9	48096.3	9537.3	12308.2	38313.6	53481.5	62424.5	74625.4	95511.7	85829.4	39588	5928	8161.5	60406.1	75798.4	40488.3	59333.1	7235.5	27918.2	68208	16356.5	13160.7	55464.5	33440.6	12857	36827.7	14124.4	73044.5	83465.4	46716.1	40809.4	13838.8	17199.4	56257.5
162.6967	196.9	162.6960225	162.6967292	304	1	1	1	1	144732	12608.1	43495.2	17152.5	16664.9	10800.3	0	19648.8	15665.8	17981.7	16170.5	16829.8	17593.7	15861.5	0	17868.4	48979.6	19063.3	23400	0	15801.4	18261.6	17392.9	20275.4	16616.9	16331.9	0	14698.3	19769.8	16762.8	60366.3	14572.2	16212.1	18807.2	0	70493.6	0	39896.3	33274.9	32060.7	13182.7
162.9125	23.8	162.9117976	162.9126176	686	1	1	1	1	998543.5	798646.7	457752.7	550214.8	627105.7	530273.9	616839	576066.9	897354.3	594249.1	567357.6	579332.3	623799.1	466110.2	680877.5	631126.8	885389.2	415852.5	420746.6	515650.2	685110.9	590909.2	527355.5	521615.4	564291.9	560083	628839	406617.3	428137.7	451969.8	314861.8	309205.6	498365.9	481732.1	454117.5	365928.8	328509.2	674075.3	620212.9	630357.1	694558.2
162.9474	59.6	162.9466981	162.9480341	633	1	1	1	1	140525.8	52227.9	58338.6	29058.4	13349.8	24243.9	8754	16369.7	36253.8	34396.8	25602.6	26447.4	24634.3	67695	43267.6	17426	91820.1	32756.9	42198.5	26017.2	27556.2	17065.4	35279.9	9561.8	44756.9	10332.1	7743.1	39253.9	46371.2	23318.2	27371.6	14678.7	28966.8	85568.4	37413.4	33899	41469.3	17905.9	29363.8	22775.9	11510.1
162.9599	124.1	162.9585147	162.9606021	680	1	1	1	1	2287178.9	2287178.9	1275203.3	440575	341983.2	401097.4	433299.8	443501.2	561033.3	450032.9	413866.4	411055.5	450005.6	437174.9	513594.6	481537.2	461456.4	520028	485170.2	523182.9	919037	429899.1	531730.3	545980.9	560325.9	561054.8	554888.7	609223.5	444249.9	597913.6	560038.9	790446.5	540164.5	836374.4	573661.7	617201.2	409397.6	720512.2	900595	947839.6	996277.8
162.9822	128.5	162.9808896	162.9825594	663	1	1	1	1	237717.1	8016	10953.1	82483.7	77215.2	10646.7	64487	101305.4	39492.8	16954.8	63055	33672.6	50885.5	37808.5	60946.4	5750.6	15685.4	30908.7	67325.2	26477	2874.7	18152.3	34461.1	61090.2	13415.3	0	17982.6	30106.1	47189.3	77045.5	35752.9	42847.2	105846.5	31484.5	36776.5	39804.4	4211.6	31648.7	58750.5	58261.7	71868.2
162.9823	286.4	162.9813603	162.9823854	681	1	1	1	1	186920.6	18011.9	10682.2	98481.8	51993.9	77820	68856.1	65934.4	70751.1	8840.9	106387.7	57960.9	79345.8	61255	52801.9	57794.6	84796.7	68207	97708.1	0	77168.7	145871	60066.1	41945.2	65396.8	5604.8	63857	26308.4	12659.8	58472.7	47032.3	52402.7	35767	56765.3	77132.4	95787.1	97660	19023.9	22880.2	61939.7	36956.7
162.9958	23.7	162.9950892	162.9958673	551	1	1	1	1	260670.3	49936.1	14752.6	17087.1	15180.4	121469.1	5871.9	0	173040.1	101154.8	39403.1	0	0	22341.4	0	10760.9	0	12281.7	96048.6	58345.1	9120	2769.9	0	0	0	112902.1	0	15636.1	0	0	18659.4	12660.8	26343.1	27456.8	44970.7	18032.5	37491.4	6781.1	6894.3	30971.4	0
163.0148	292.9	163.0139921	163.015007	678	1	1	1	1	196443.3	37165	31338.3	83570	29619.9	57332.2	0	35340.9	66351.3	42482	46635.5	88711.4	109600.8	24509.9	15526	71239	62823.2	38514.6	35638.2	19440.5	18945.2	16222.8	51812.7	35366.3	47188.1	62494	98425.1	60913.2	62649.2	94720.9	46943.7	20978.4	60355	60939.6	75645.4	40867.6	42717	51891.9	66610.4	42616.3	72283.8
163.0246	140.1	163.0238768	163.0246556	644	1	1	1	1	775378.3	0	105163.5	152736.3	235701.5	242822.2	333586.1	288261.6	378895.5	182045.5	236275.7	32977.4	280407.9	232259.5	227614.9	202305	248661.8	538763.9	285478.8	281221.4	236769.4	274187.7	187361.5	294871.7	152458.6	38354.1	510896.5	133856	233418.1	457722.1	37383	168508.3	191866.6	304390.4	381419.3	184305.1	0	269357	0	158569.1	97902.4
163.0249	20.8	163.0237775	163.0260596	675	1	1	1	1	590364.4	91547.8	77977.1	99791.6	111263.3	94841	117051.8	126384.3	179292.3	86344.6	176332	179237.1	171508.5	66246.2	112542.7	68729.9	188676.7	62978.1	94555	96424.8	143029.1	119597.3	111758.3	136894.4	91231.7	258212.6	529350.3	40431.1	181755.9	223359.4	77716.2	68392	128393	148510.6	136003.9	74297.5	53487.4	225694.7	0	104959.7	53563.7
163.0261	292	163.0240448	163.026263	456	1	1	1	1	520996.9	520996.9	330887	157791.7	190627.6	175224.4	0	169435.8	198917.9	0	0	205416.1	0	0	231052.4	168064.6	246725.3	0	217657.8	0	0	0	279264.2	0	0	0	0	261847.1	306811.8	0	319324.3	257898.6	324755.1	310113.3	297909.2	257233.3	306331.8	329943.9	339800.3	332019.3	355559
163.0312	229.3	163.0305281	163.0313404	452	1	1	1	1	146175.4	0	42092.7	0	17468.4	51567.8	17722.7	46716.3	38338.2	32538.1	26577.8	17896.3	23448.6	19525.8	146175.4	27658.8	26817.6	74411.5	50976.9	25461	66156.6	15954.8	16090.6	19971	17278.9	0	48901.6	35737.6	49905.1	28092.1	0	82641.3	0	41021.1	25305.7	0	100918.4	40889.4	0	13308.6	51963.8
163.0341	89.5	163.0331999	163.0342116	685	1	1	1	1	59186.3	17488.7	27417.4	54209.9	23444.6	20723.7	25411.3	35991.1	7248	47460.6	18851.9	52308.3	31274.9	28848.4	36339.7	9125.3	16973.3	41822.1	32814.4	30617.1	33913.1	31631.7	44136.1	26500.5	13282.6	22729.8	24031.9	34777.1	26983.4	19406.6	33214.6	24720.9	31038.6	35228.6	17641.4	35709.5	30678.9	30865.4	12467.8	45678.7	33653.9
163.0398	141.1	163.0376274	163.0400081	686	1	1	1	1	110739.7	54074.4	33418.7	52882.1	88122.7	15306.6	71971.7	51291.8	54404	56819	23952.4	17129.7	39232.5	66245.3	77862.3	60305.2	71436.6	68459.2	62940.3	51440.3	49349.6	22254.6	59669	27230	33164.9	37355.6	53132.8	19999.7	58511.6	40202.5	27325.9	30944.7	69407.1	22015.2	63770.4	24479.5	76003.9	47776.8	49945.8	43467.6	36158.1
163.0507	26.6	163.0490387	163.051365	647	1	1	1	1	326542.2	12333.6	14713.7	3452.6	0	8043.6	0	88107.3	146673.4	18677.1	8610	112108.9	11629.9	11108.8	20108.4	6139.2	121645.6	7312	49122.3	8194.2	9505.6	120298.2	60428.8	226275.9	63847.1	40253.3	13253.1	48362.6	54943.4	12521.5	7114.8	13902.1	11469.6	28983.6	102626	20914.5	91717	37541.2	22865	21242.9	17693.1
163.0513	289.7	163.0499994	163.0526793	670	1	1	1	1	164893.5	95024.2	141037.7	94396.1	0	101605.3	0	98487.3	0	0	89928.2	104740.4	92991.7	66367.7	85456.3	77214	0	84764.7	109723.8	90927.6	87524.9	127978.3	45472.8	119903.1	107506.9	43712.9	54143.7	102274.9	94458.3	37720.3	86307.4	74363.6	97295.2	73599.5	124959.6	83332.1	137615.7	109690.3	89293.7	84352.3	97846.9
163.0625	294.2	163.0617749	163.0626211	681	1	1	1	1	9268990.9	8807148.8	9268990.9	3264939.2	3484659.7	3513930.8	3494701.7	3491422.4	3873087.4	4002917.7	3851637	3774922.7	2721689.7	4170666.9	4120899.3	4190179.6	4076265.1	4222210.2	4276122.3	4223520.9	4761848.4	4900298.6	4836823.1	5021305.8	5299902.7	5728255	5909166.6	5968173.9	6021501.3	6213238.6	5951086.6	6048486.2	2230327	5959407.4	5724181.3	5783026.5	5964854.1	6478765.8	6593722.5	6479561.3	6565755
163.0705	291.3	163.0694653	163.0706544	684	1	1	1	1	163571	53951.7	46610.8	102841.8	23284.4	79403.8	52201.3	100477.7	65840.8	50244.8	12578.7	120844.2	108746.3	71519.4	47012.2	47359.6	7332.9	29281.6	69339.7	66660.6	26440.5	44860.5	48728.4	13373.3	14551.4	65304.4	95048.3	24222.1	17138.7	56535.4	61469.8	80103	21293.8	17621.8	82300.6	26085.4	68432.8	28970.3	60366.2	19621.5	32869.8
163.0708	22.2	163.0699706	163.0708579	394	1	1	1	1	508566.6	0	0	201037.8	24953.4	0	0	0	161222.8	0	0	65331	0	27392.1	60300	0	0	0	0	63574.6	0	30305.8	0	65449.3	0	20536.1	80131.5	0	380021.3	46035.7	0	0	0	0	0	0	0	0	50367.3	502.8	0
163.0762	167.7	163.0753712	163.0763187	680	1	1	1	1	89317.9	36626.6	42216.9	27799.3	30002.5	18929.3	21834.5	23255.3	25900.8	9216.4	47388.9	26042.6	22856.8	20029.8	18519.3	8994.2	27176.6	14011.8	27647	7719.5	25493.9	44231.3	21859.6	21324.4	12198.8	10405.6	15221.9	11676.2	40325.7	24826.3	11783.6	47290.9	20217.6	3033.1	29083	33578	34480.3	17173.9	19594.8	6456.8	21097
163.8935	20.3	163.8927026	163.8935869	416	1	1	1	1	199420.7	0	0	8861.8	20908.2	11770.6	16447.6	18212	74173	15975	0	9009.2	65751.7	0	0	0	148920.3	12682.4	20072.7	0	101555.4	0	0	15680.2	9995.8	0	11160.3	20521.5	9139.6	31625	20263	32628	37143.3	0	0	0	0	10065.8	82196.9	9766.8	84184.7
163.991	23.9	163.9902833	163.9910745	543	1	1	1	1	265147.7	0	18832.8	91042.9	0	0	0	0	0	22077.3	14661.1	0	16519.9	0	0	99455.6	11900.9	20771.5	0	47729.5	0	72069.5	19121.7	0	9654.8	0	0	17607.7	13407.4	0	18279.1	21863.1	20580.7	26503.9	37638.9	40994.9	24467.4	137800.1	0	0	0
164.0101	291.8	164.0092659	164.0113819	476	1	1	1	1	132967.1	123347.6	0	0	0	0	0	41335.7	99779.6	71512.5	56100	45610.3	0	23473.9	79259.6	68961.4	55054.3	0	0	28589.4	0	0	96872.3	43035.5	52315.5	76967.1	84418.5	99989	90509.6	0	0	0	0	0	107769.1	101700.3	88249.5	0	56732.5	0	36566.8
164.0113	102.4	164.0104147	164.0115932	668	1	1	1	1	400251	18378.1	249093.1	59165.5	75871.9	48080	58728.1	60603.2	58998.8	58540.8	68494.5	72267.7	96620.7	62528.8	79479.9	98093.6	54948	57344.7	63466	59573.1	81768.8	64248	93174	88971.8	136747.8	263498.7	164588.8	185251.1	62672.6	195884.8	146069.2	5693	186942.3	132903.2	132047.2	144732.3	179648.2	220131.2	191208.2	174827.9	227190.6
164.0351	61.3	164.033089	164.0355511	633	1	1	1	1	2684764.3	94982.1	86065.1	65080.8	111564.2	46214.5	68344.6	110879.6	75111.4	56158.5	54792.8	60372	47101.3	80000.2	127076.3	80194.2	60954.7	86139.1	102268.4	81758.3	54714.8	123348.9	96649.8	2684764.3	57656.4	92441.5	41284.6	95258.2	84073.6	54017.8	96144.3	89591.1	262539.3	184366.2	40515	112837.2	70464.3	9742.3	0	0	0
164.0352	288.4	164.0341111	164.0354691	686	1	1	1	1	219713.3	48112.4	97708	140419.1	150549.6	141489.5	125226.3	141643.9	176642.8	156780	142078.4	149040	140420.3	113056.4	130908.8	130350.1	120780.7	124232	161751.7	126079.5	65803.1	162306.8	149761.6	130875	146003.9	88758.8	180521.3	106508.7	159020.9	146517.9	130943.8	158623.9	120464	122168.3	78483.5	143813.7	112646.7	154301.3	129060.5	121349.2	92159.9
164.0465	294.3	164.0457926	164.0465953	683	1	1	1	1	2464884.2	1094901.7	2464884.2	1007481.5	1080179.4	1106198.8	1048025.1	1117971.2	1206866.9	1294951.6	1198775.1	1204560.3	1255961.8	1189801.8	1296278.3	1335208.8	1290172.4	1248908.1	643329.3	1318690.4	1364484.6	1511370	1439197.7	1483399.8	1545923.4	1647786.6	1689950.5	1595046.4	1656484.5	1746461.7	1631633.1	1636293.6	1574109.9	1597360.3	1571790.5	1523516.9	1626330.1	1732722.3	1771490.6	1675242	1751729.3
164.0577	292.8	164.0568524	164.0578127	686	1	1	1	1	489207.5	489207.5	138313.4	149574.3	184265.6	173119.5	175837.6	183539.8	214916.7	214853.1	209620.2	178144.5	219723.6	224576	230309.8	239923.7	206540.9	215631.1	210850.3	238115.4	254769.3	284719.5	254945.3	246468.5	282307	293712.1	329936.8	332422	341072.7	322891.1	320282	340953.4	275397.7	317161.1	308851.8	270281.2	319046.5	329725.4	357346.6	352593.5	341345.8
164.0658	284.5	164.0649771	164.0660508	686	1	1	1	1	435850.8	435850.8	167986.9	155848.9	184766.4	169117.6	177993.7	184657.4	180141.3	181977.7	168521.9	176210.4	180447.9	193301.2	196822.5	193613.5	194910	213542.1	181768.5	211976.7	238610.6	216973.8	237245.6	240261.8	231155.4	269992.9	282850	257683.3	265401.6	269435.7	266434	277959.9	263090.9	253250.8	248112.4	256080.9	281276.6	298011	318456.3	310116.1	310425.2
164.0717	32.6	164.0705409	164.0718377	686	1	1	1	1	2711525.6	1874364.7	2358946.2	921852.6	1197234.1	1046446.3	481442.1	512567.3	985208.6	781145.4	760016.8	886893.4	538016.9	735258.7	614315.3	557563.1	1032044.6	773817.7	789624.3	561872.5	594577.4	493391.3	725975.6	950815.3	1072711.7	1018000.3	699523.8	911125.8	722620.6	754309	1522581.2	1767236.5	985966.3	1050542.4	1362244.8	1489776.7	1046762.2	784545.1	905614.5	1246072.6	743530.2
164.0828	282.2	164.0820252	164.0829759	685	1	1	1	1	393098.5	212742.8	374764.3	137535.3	114048.8	175862.6	167441	189897.5	188294.1	180475.3	128470.7	193939.5	138443.6	204581.9	153075.8	150683	112249.6	204430.1	208775.8	211320.5	219797.8	180623.5	188331.6	195468	213692.2	257041.2	204062.4	254399.5	224738.9	248208.9	265294.4	274691	246712	239886.2	205934.8	240835.1	251762.5	277493	273735.2	265142.2	255475.7
164.8953	150.4	164.894144	164.8953838	219	1	1	1	1	329787.3	0	0	0	0	21302.8	0	0	0	30268.5	0	0	0	0	0	21121.2	0	0	0	0	0	0	0	0	0	0	0	0	0	0	0	212307.4	0	0	0	0	28299.5	0	0	0	0
164.9096	24	164.9088464	164.9097187	685	1	1	1	1	147677.9	102606.6	46430.8	50669	88313.3	42130.3	68832.5	78807.6	108891	49577.4	64334.7	66240.5	72761.4	73360.5	79429.8	58132.1	92204.9	44485.9	40404.1	56149.9	102656.4	73308.9	52341.9	63870.7	62932.1	63299.2	49540.1	52423.6	27428.2	48658.3	35028.1	42491.2	50255.6	60016.6	47242.7	147677.9	54720.6	68942.7	62730.2	61449.2	68378
164.9275	17.6	164.92668	164.9275466	686	1	1	1	1	789268.7	46313.3	200633.5	487477.2	484981.8	559769	496695.6	340615.9	490802.1	597461.2	600508.4	565523.8	588520.3	575389	667822	635096.9	565670.5	582731.7	574545.9	620426.1	648380.6	641382.1	636174.7	539011.7	523074.6	445610.9	585238.3	518884.1	446076.4	469103.4	323235.3	343508.5	433611.3	408023	437850.1	360143.4	327281	351090.4	499518	418426	476538.2
164.9473	113.4	164.9464872	164.9475363	636	1	1	1	1	583340.5	268327	56487.7	60700.3	186806.4	56122.3	194183.6	25240.5	199750.2	181817	40428.2	34055.6	56001.8	63402.6	34014.1	40972.4	199650.4	27201.8	121263.3	100351.9	62007.2	186454.2	76138.3	201454.5	19643.8	46047.5	209326.1	27074.7	99419.7	207661.3	189694.2	178738	45347.3	12437.9	68774.2	192634.5	128259.2	185572.6	10605.8	64231.7	68443.6
164.957	24.6	164.9560718	164.9571189	686	1	1	1	1	3926555.4	335779.2	1216855.6	2115362.3	1018871.7	1443883.2	1450191.2	895887.8	864507.6	2022639.8	1483870.3	950451.2	764775.2	558334.1	785469.2	2071796.1	690479.9	984793	2234887.7	1047877.5	2407158.6	876917.3	1665634.5	681323.7	1071044.7	183405.9	1096031.2	1132259	1095898.9	739817.8	949047.5	1677108.4	1435130.1	1149211	771011.1	1717024.9	1265705.3	987528.3	661163.2	667082.3	899452.2
164.9779	134.4	164.9771371	164.9780624	678	1	1	1	1	322064.5	212177.5	322064.5	74518.8	46092.7	53696.4	42513.1	35755.9	81176.4	53338.7	78130.6	32687.5	58336.3	81038.9	79817.9	55358	95537.4	55589.5	34458.4	46391.7	73760	93458.6	94226.3	99367.8	76957.7	122248	144106.6	143698.3	75170	125658.8	166351.9	170981.3	79089	115419.6	137029.5	145509.3	196958.2	124642.6	176347.2	233642.4	160431.7
165.0056	19.8	165.003857	165.0064823	680	1	1	1	1	788935.9	200355.4	142445.6	191507.3	133842.8	180343.7	112926.3	74491.5	51412.9	122004.5	103609	252085.3	25356.2	130279	232490.7	97456.7	116824.4	148462.9	118762.7	210853.5	229092.6	209004.1	69044.7	267616.3	240385	173654.7	239572.3	182389.3	308578.3	317009.3	293458.3	225930.5	76221.3	91144.8	226656.7	313502.9	396455	77519.3	150061.7	115249.5	68889.5
165.0191	114	165.0182692	165.0193262	684	1	1	1	1	760931.4	435706.7	334577.2	474261.7	516831.3	98788.2	181933.1	524102.4	197375.1	463342.7	493756.3	460687.2	270511.2	460115	476865.3	200498.1	496474.7	442147.2	380783.8	176738.9	339434.5	454935.6	462368.6	215791.1	189417.1	452832.9	437282.6	458532.7	404779.2	202806.4	546570	337792.9	496000.2	470612	420814	486465.2	493769.7	202864.2	302468.2	449771.3	484637.4
165.0192	285.2	165.0184021	165.0193629	686	1	1	1	1	239846.9	134169.4	135916.4	168869.8	158409.2	135750.6	209822.3	191164.8	151623.3	150338.8	128075.8	120075.6	137222.1	134274.7	150628.1	143388.1	157910.5	159936.1	129938.6	166199.9	206806.8	158826	121702.4	122273.4	157571.3	112844.2	151518	181895.1	136340.7	153728.6	180805.2	181628.2	140481.7	158023.5	165153.3	155761.1	183297.9	168595.3	135904.1	169612	194543.5
165.0305	290	165.0297182	165.0306188	686	1	1	1	1	225867.9	225867.9	199025.4	89897.8	122535.9	76862.6	75434.6	114158.5	100792.6	113614.4	110653.4	115210.6	134074.2	139259.2	124881.8	116810.3	109748	130949.5	130736.1	138086.3	117393.9	141383.7	147120.7	127360.8	130904.3	143422.5	147976.4	142225.9	158128.4	148362.4	125115.4	154257.5	142840.3	137083.7	156405.6	131510.3	130166.2	172856	165543.6	149739.6	163576.9
165.0408	23.6	165.0381033	165.0421382	685	1	1	1	1	1091218	240064.2	332061.3	325779.2	418464.7	226246.9	271118	197203.9	734706.2	222518.8	361577.2	579638.8	247227.3	231892.3	245402	351743.8	910591.5	254043.9	270219.7	272445.9	223332.3	374198.7	457910.3	480080.6	418502.1	323780.1	386644.9	252060.6	306588.2	337657.7	276731.7	298935.1	272824.5	270630	370794.4	325299.1	0	258864.4	195747.6	216880.4	257265
165.0417	291.5	165.0403558	165.0419352	658	1	1	1	1	1288887.2	318032.6	1288887.2	465403.4	471620.8	520278.4	522836.7	370880.4	436628.2	604304.8	610798.8	579936.3	616251.1	567400	625435.3	654611.5	652276.4	633377.7	617528.9	641964.8	683294.7	702056.4	570418	744163.9	566089	746874.8	824441.4	752802.1	828110.4	835883	771929.3	787089.4	738424	779465.4	777196.3	700858.3	782584.5	861772.9	942626.7	878655	882494.4
165.0499	284.4	165.0490467	165.0501218	677	1	1	1	1	357614.5	97558.2	214931.9	85821	142938.4	99436.9	126632.5	65929.1	94475.2	194392.7	149124.3	222522.3	106812.7	93326.7	111974.6	209299.5	96220.4	206550	176905.9	125810.4	176754.5	226844	144990.2	123334.9	129394.7	120525.9	182139.9	188107.7	181543.1	152762.7	0	87068.6	205677	125057.8	141807	201740.8	181050.3	217185.4	274211.7	192851.9	189351.2
165.0555	136.2	165.0546657	165.0566928	686	1	1	1	1	109043.9	75193.1	52825.3	46779.4	37239.7	59751.1	40798.3	53236	90407.5	33925.8	35121.5	36155.6	49214.6	84139.2	46919.8	21174.3	37899.3	26252.1	51202.9	41898.4	57177.6	35015.2	52630.7	24585	41959	25034	87345.7	25464.8	64275.7	80971	48363.5	49754	70375	41866.7	61813.3	47345.1	77225.8	34845.1	33793.7	26412	73850.3
165.0668	293.5	165.066012	165.0668958	683	1	1	1	1	150878.6	60367.9	89098.4	39376.1	32878	140160.9	95695	59868.4	74018.5	55860.7	41380	65898.7	83132.6	82215.7	41164.2	68345.8	13789.2	45520.2	71888	62766.9	64942	81846.3	106699.2	40486.5	75820.7	50610.1	74302.3	101732.4	17852	14965.3	60051.3	47818.4	48436.7	82114.8	69662.8	108869.9	59576.8	54698	32067.3	53054	82435.3
165.0752	24.7	165.0742724	165.0782527	677	1	1	1	1	245960.1	134168.5	184556.5	56077.9	78074.4	61072.4	0	29502.6	53456.5	39338.1	41379.1	51864.9	24106.2	33232.6	53953.3	25533.6	53304.2	36936.3	48601.8	37714	32953	35928.3	60108.7	60236	72263.5	53613.7	40667.5	41386.5	35916.4	43169.1	107106.4	117071.6	61703.8	72803.2	94957.9	101486.2	62193.4	52718.6	57484.7	70045.6	47154.1
165.0781	285.4	165.077284	165.078261	682	1	1	1	1	894302.9	631260.6	624711.2	367628.5	394975.2	403488.7	400522.7	428897.8	484159.2	484280.9	452962.6	454329.9	439787.8	494809.2	496118.6	486026.8	439499.6	482023.8	467073	514811.9	581976	594227.3	154033.3	625136.8	576226	645893.1	773901	660212.2	781988.9	585799.3	690295.8	714033.9	605118.2	640993.7	487845.4	593306.1	621904.1	509154.4	815280.4	542021.8	635706.9
165.0919	168	165.0911594	165.0920287	686	1	1	1	1	73921.7	27579.2	32930.8	35478.3	9901.1	34671.5	25135.2	26514.7	26353.9	15521.7	55391.6	22365.8	73921.7	23037.2	27391.1	27078.9	12030.1	22433.5	29053.7	14938.7	22129.7	27555.7	49059.2	5575.4	40029.7	15089.2	17267.1	22458.9	13436	24263.4	20431.4	34663	38607.2	28137.8	29390.1	26857.3	25876.5	31457.1	32248.3	15215.1	32106.7
165.092	49.6	165.0911409	165.0922513	642	1	1	1	1	245287.5	63971.2	135090.3	68049.7	8892.8	0	60027.5	19370.1	10795.5	81683.9	133408.6	0	115309.8	27307.3	7199	10141	32470.1	59852.6	75548.6	15289.2	17591.3	34160.3	74330.7	15915.8	4082.2	0	29456.5	25948.7	67408.6	33594.4	43538.7	99815.5	14535.1	121409.2	108404.4	16157.6	175356	16873	20219.2	25486.7	28638.6
165.9824	17.8	165.9815838	165.9825275	639	1	1	1	1	153691.3	0	6529.5	5407.5	4717	7082.8	3603.7	0	75020.2	12198.5	61937.2	0	8500	4286.9	6682	5201.1	7537.4	2968.3	123258.9	10632.3	8821.7	7731.6	9406.9	7807.6	5894.7	9063.7	8777	10017.1	10142.1	9409.3	7734.1	10011	18681.8	7204.6	8367	19583.6	14322	3003.5	16427.1	14924.8	19257.3
166.0092	20.3	166.0080756	166.0094225	411	1	1	1	1	265942.4	0	0	69190.2	0	0	0	0	0	0	0	0	0	0	0	0	0	0	13242.8	0	0	0	0	0	0	0	0	0	0	0	16190.4	18368.3	66654.3	0	0	8669.6	57195.4	0	0	0	0
166.0144	104	166.0135731	166.0144975	666	1	1	1	1	159464.9	31003.8	50222.3	51533.9	64058.6	65545.4	36499.8	31612.5	59280.8	27669	43219.8	58577.9	66092.8	30283.4	36964	15879.9	34373.6	57581.6	10528.4	28317.1	25641.3	31557.8	25586.6	80301.4	23767	25277.9	92372.9	30465.1	26346.4	24231.2	25420.2	41698	21605.1	36410.2	47005.2	3901	28294.5	48059.3	22631.6	49476.7	35287.3
166.0181	20.5	166.0173034	166.0182934	340	1	1	1	1	201924.7	13075.5	0	12697.7	0	0	0	14614.7	0	0	0	0	0	0	0	0	0	0	48240.6	0	0	0	0	0	0	0	0	0	0	0	66822.7	0	31764.9	12955.3	0	0	0	0	0	96088.4	0
166.0258	288.8	166.0250365	166.0258895	686	1	1	1	1	559486.1	544326.7	559486.1	202795.9	196068.9	211446.6	199079.7	205252.4	208677.3	271837.7	261944.5	218751.8	257215.3	248903.9	248145.2	264723.3	287890.7	276782.6	259106.5	275189.6	303368.9	306111.6	297087.9	276117.5	296345.6	326414.4	339277.1	300705.3	347318.6	325468.4	339807.2	322012.5	339234.2	363822.6	308972.7	325616.6	346672.1	387187.3	414025.2	436279.1	401763.1
166.0455	30.6	166.0432781	166.0484442	346	1	1	1	1	269269.5	4806.2	4476.2	0	0	0	0	0	0	0	0	89490.2	58704.1	0	0	0	0	89010.4	0	0	0	41853.1	0	0	85872.5	0	31482.7	0	0	0	6782.6	0	0	26414.9	50593.9	61946.3	21959.7	10292.3	36016.3	0	0
166.0507	159.2	166.049889	166.0508363	658	1	1	1	1	84367.7	26062.6	48933.2	24856.7	36831	41414.8	32763	38019.8	39456.3	18960.3	34260	20316.3	31324.4	48480.9	38215.2	50436.3	50982.3	35618.1	13554.4	17076.4	27273.5	39615.5	40915.1	51406.4	44251.7	49890.3	22038	40256.2	55511.7	29602.7	19185.9	35580.8	32842.1	38328.3	0	0	43237.5	27800.2	33622.6	16226.9	43539.5
166.0511	31.4	166.049685	166.0524887	618	1	1	1	1	1790060.1	48315	41062	45045.1	45234.6	45710	37915.1	41063.6	43201.5	41101.9	51038	40767.7	47174.6	67093.5	38851	46917	53503.4	35170.4	40930.6	38784.5	46097.4	37567.6	54668.7	1790060.1	54080.2	68770.9	45209.7	43234.7	47033.3	45495.6	38126.2	48526.2	0	0	419483.5	336875	259580.9	0	0	0	0
166.0623	27.4	166.0614125	166.0625311	686	1	1	1	1	631345.5	50871	147665.3	250357.4	200090	132055.6	260568.2	311276.6	370029.9	248162.6	255075.3	250784	317080.4	280107.8	294850	276971.7	415741.4	316765.2	294458.2	232466.1	287458.7	307786.3	321331.3	232179.8	214019.6	212891.8	195405.3	168931.3	145785.7	204835.4	174908.6	136227	108126.8	241746.8	128840	239657.7	226755.1	130262.5	142452.5	139162.1	286792.6
166.8607	22.5	166.8599161	166.8607799	684	1	1	1	1	1547969.9	0	634061.3	668496.6	650424.6	388343.8	752017.9	726496.9	939583.2	751302.7	868101.8	810311.3	654165.9	866203.6	647871.7	783542.7	784736.5	534710.4	646593.3	735204.2	389881.8	536865.4	543942	582770.6	567809.5	508142.8	390899.4	524107.6	578736.3	410025.4	516354.8	499081.3	503904.9	571572.7	991166.8	621072.8	562266.7	722094	354322.8	594678.2	604859.6
166.9154	62.8	166.914392	166.9154873	496	1	1	1	1	87145.3	0	0	0	0	0	0	0	0	0	28996.6	0	38673.3	0	0	37835.8	23118.1	49983.1	39801.2	25169	0	0	34234.2	0	0	0	0	31860.2	43515.8	0	43295.2	0	0	0	0	0	38161.1	0	0	0	0
166.9245	18	166.9212392	166.9247916	684	1	1	1	1	237443.4	0	32146.1	121990	139083.9	169818.9	140158.8	85299.4	152900.2	178951.9	169682.6	173357.8	170911.8	177123.4	185395.6	209624.3	180425.9	164255.3	165182.8	171800.4	196938.5	201300.6	190572.6	146310.5	167471.6	124735.6	156760.4	137562.6	134157.2	136480.8	95962	95615.7	128463.7	116371.4	133937.7	106150.1	98543.7	110402.3	139500.2	123691	144005.8
166.9944	125.3	166.9928751	166.9961049	610	1	1	1	1	1051636.3	785150.5	657520.1	279505.1	323036.7	465423.1	364255.8	414000	286732.7	318648.1	317668.9	400045.6	335959.3	259902.7	386318.6	610590.4	542168.2	364027.3	506670.8	286701.9	418407.1	696732.1	365548.8	366504.5	781219.6	452923.5	316092.5	474038.4	454352	379327.3	436535.6	384556.2	486125.8	590873.4	803449.5	246707.3	541301.8	548607.7	543054.7	609787.7	153185.4
166.9954	50.9	166.9917063	166.9966415	222	1	1	1	1	242224.6	143467.9	38754	0	0	0	0	0	0	0	0	0	0	0	0	0	0	0	0	0	0	0	0	0	0	0	0	0	0	109147.4	0	0	0	0	0	95636.3	0	0	0	0	0
167.0097	294.9	167.0089776	167.0097723	683	1	1	1	1	117314.1	57296.6	67045.8	59078.3	71308.1	62322.7	58886.9	76908.9	70793.1	9634.4	74270.3	75915.6	67188.4	18556.1	12670.7	17550.1	87357.1	62521.1	13577.9	67220.3	70293.3	65060.1	54389.4	70868.1	90453.2	11302	82728.8	50360.7	77757	80469.7	68859.3	73704.3	80118.4	19147.9	84625.8	65485.1	57981.1	18110.8	24938.4	25099.9	83308.3
167.0211	22.5	167.0202378	167.0213589	686	1	1	1	1	66567388.8	24301519	21426329.3	19373383.2	26776102.1	25448534.9	20009703.7	17095278.4	19254164.7	25441058.8	27003079.4	41218736.5	13994674.3	26916553.8	52316876.9	23497333.9	28968319.4	15772228.7	15826291	44001518.2	30015997.7	41392138	20597587.6	43380238.7	34476543.4	28674014.1	38052726.2	37170838.1	42802290.4	45471612.5	19723779.9	20502490.4	17522548	18134992.2	31262112.2	42065822.7	41926811.7	30013849.7	39145968.7	21202254.9	21109788.6
167.037	136.6	167.0333685	167.0380832	522	1	1	1	1	466611.9	88333.8	79199.6	0	278372.4	299857.7	224769.5	0	244970.9	0	255055.9	281651.4	0	230067	49822.4	213277.2	0	25603.2	0	123802.5	118464.2	216522.7	191458.3	7945.5	258715.4	0	0	158656.6	90632	220439.8	156310.6	0	259450.8	163239.7	64295.7	0	204527.6	161323.2	131495.2	0	161328
167.0462	288.7	167.0453476	167.0462689	671	1	1	1	1	226777.7	226777.7	212883.6	92178.3	113104.2	107923.4	84968.1	92096.4	102194.9	131932.3	134141	111695.7	161304.4	147110.5	128670	159032.1	156621	137099.7	144382.2	121532.1	125679.4	162490.2	130994.3	145904.5	130475.6	149062.7	175257.3	173622.2	165644.6	182693.1	144188.5	146891.7	147962.2	162826.1	151492.9	0	146391.2	178310.4	176794.4	169248.9	162947.8
167.0468	38.8	167.0431317	167.0501986	575	1	1	1	1	648292.6	92413.4	3386.6	0	14912.6	136831.1	0	0	0	0	88806.8	195467.3	28035.6	42610.5	50972.1	6419.1	71138.4	26078.9	14229.5	46322.7	0	214586	0	152013.2	0	15998.2	11820.7	25216	70064.3	78072.8	0	3043.4	9505.2	9778.8	147481.9	0	83232.6	6385.3	7259	29515.9	22871.9
167.0565	25.9	167.0533261	167.0583697	635	1	1	1	1	112597.6	39324.8	10508.7	55323.9	28777.6	10447.2	11449.6	19648	13752.3	55904.8	8435.3	32316.2	9391.6	13344	0	8591.9	21008.4	10953.3	0	0	21144	11098	25229.2	91915.5	38576.8	40012	11224.5	10598.2	11349	55611.9	10153.6	22468	13870.5	0	48255.8	18957.7	90330.6	14089.5	39967.3	7498	19484.1
167.0574	290	167.0565973	167.0576048	686	1	1	1	1	237450	226189.1	230057.2	92788.1	116555.6	129487.4	99156.6	108726.6	89215	138956.4	130839.7	111746.5	126184.8	145346.3	133647.3	137931.8	142994.9	145942.4	149214.4	132741.1	154548	162838.2	148801	150117.6	159189.6	170110.9	178942	169175	174409.6	183505.1	154926.6	173444.1	164984.1	158312.3	161765.4	143096.8	173646.5	228458.7	191087.9	172991.9	185343.6
167.0657	25.7	167.0648089	167.0658734	686	1	1	1	1	11116313	1028573.7	2412145.1	4400789.3	3118409.5	2484820.4	4886562.5	5055719.4	5272764.5	4029310.5	3595540.8	3917824.1	5132417.5	4660295.7	4723308.1	5410440.4	7737697.9	4890852.2	4963046.1	4217760.4	5034937.3	5249286.1	5302833.8	3986287.3	3650309.2	4026823.6	2961075.3	3382754.1	2223122.9	3674455.3	2918305.4	2617749.1	2624147.7	2553769.3	3007271.3	3900883.8	2229555.9	2801469.4	1585368.4	1701391.1	4698299
167.0712	285.4	167.0703166	167.071341	686	1	1	1	1	192676.9	55011.2	37748.8	42058	39216.5	80207.5	103422	56259.6	97992	92102.5	72045	106647.5	25596.2	69218.6	73433.8	49089.2	64417.4	79309.4	75588.4	131896	80953.5	109674.7	84472	55698.1	114813.5	68485.3	95069.3	116171	107807.8	101473.9	132107.2	39998.5	71705.3	88821.8	93347.8	124249.3	91643.4	44341.2	99481.1	71500.5	63930.7
167.0712	20.7	167.0687697	167.0760533	686	1	1	1	1	96977.2	50426	60683	32136	34278.3	37524.9	40366.9	52714.2	47809.7	27313	33695	26861.6	22764.4	37160.3	26823.4	22672.4	32576.9	28113.4	32488.4	21526.5	45035.4	31866.9	35769.7	29365.1	36434.6	47242	18226.2	42099.6	25356.4	46202	21451.9	43037.1	34475.2	36360.8	33834.5	44386.3	82963.1	33616.5	34361	26787.2	27501.5
167.0955	20.7	167.0916232	167.1031481	221	1	1	1	1	138610.4	0	0	0	0	0	0	0	0	0	0	0	0	0	0	0	0	0	0	0	0	0	0	0	0	0	0	62407.1	0	0	0	0	0	0	0	0	0	0	0	0	0
167.1075	164.8	167.1067899	167.1082917	663	1	1	1	1	329386.4	139745.6	34870.3	27744.4	14801.1	32481.3	69494.3	20723.6	9553.5	50549	5535	34031.2	66610.1	66150.7	21827	80153.8	33066.4	16489.6	7410.8	8019	17392.8	72275.9	0	15050	41401	55314.2	54038.9	85683.7	47095.1	61149.5	137315.6	11372.8	37525.7	2896.7	52701.8	69299.7	34147.6	68300.4	55026.9	73751	22161.9
167.2743	231	167.2735736	167.274312	207	1	1	1	1	104822.2	17863	28215.1	15294.2	36222.8	27067.7	25708.8	52468	33452.3	35400.5	20781.2	38117.1	30295.5	20421.9	75303.1	20951.6	25424.7	37177	45261.3	28019.2	31254	40204.6	26222.8	32701	36535.2	18050.5	25477.3	23348.6	18547.5	11852	17082	104822.2	19584.8	50417.8	38744	0	0	18791.9	29205.4	22933.2	30009.6
167.5973	186.2	167.5965195	167.5973556	379	1	1	1	1	158798.1	0	0	0	0	18854.9	0	0	0	19276.7	0	21486.2	0	0	0	21530.6	0	0	0	0	19098.8	19157.7	18937.8	18860.9	0	0	0	0	19424.4	20347.2	0	0	0	0	0	0	0	0	0	0	12744.7
167.9315	115.8	167.9305953	167.9316941	683	1	1	1	1	313367.2	48141.8	27403.4	66468.6	68517.3	79174	94475.2	52161.1	75489.7	105232.4	71021.9	35910.9	92904.7	115574.6	140589.1	150935	179192.8	146623.6	114311.1	104043.3	174472	153836	168348.2	139586.1	142291.7	74961.2	152198.5	39437.1	141156.6	176012.7	68005.6	123602	106998.7	157314.3	76863.8	112455.3	130915.6	78883.8	167008.4	157385.1	156386.5
167.9936	147.5	167.9927783	167.9937542	681	1	1	1	1	58602.6	25518.3	10142.5	28607.9	22114.7	32400.5	32979.8	18019.3	51209.6	18026.3	0	28462.2	13922.5	15349.8	26320.4	28678.6	18128.9	3328.2	29094.5	46892.8	25161.1	27903.4	21533.2	20990	24652.5	26447.7	29354.8	22042.5	36609.1	17621.8	6150.4	20772.2	6220.2	24199.2	0	30977.9	12488.8	24676.4	32996.3	0	42149.7
168.0182	20.1	168.0174647	168.0183035	686	1	1	1	1	802914.9	301890.9	214402.1	206747.2	298172.5	277693.5	198978.5	162845.5	177789	270259.6	287934.4	470089.7	121814.8	295577.8	616835.9	256568	318416.2	160519.6	158589.6	481000.1	344455.6	476623.7	189347.8	522859	391432.1	342639.9	430069	416655.7	499728.9	529795.6	209321.8	226466.9	178504.2	201716.8	338151.6	464457.9	436108.6	330424.4	468939.1	227713	215613.8
168.0245	20.1	168.0215454	168.0245674	686	1	1	1	1	3449843.3	1200048.3	1042520.3	931003.4	1300714.2	1261777.5	946174.9	795800.6	877768.9	1214606.8	1287685.6	2042469.4	637645.6	1356460.9	2745301.1	1091696	1417540.4	744763.6	737580.6	2203593.5	1493006.6	2101471.3	974020.8	2159059.5	1773412.3	1450821.7	1840788	1822985.6	2135621.9	2305563.7	937425.2	981428.5	851244.4	893079.9	1511074	2026783.6	2011134.2	1445001.3	1966606.5	1040668.8	943058
168.0296	28.6	168.0270118	168.0329321	483	1	1	1	1	322524.4	0	135999.7	70281.9	20282.2	19619.8	10538.3	13892.1	23828.5	8845.3	57096.4	59986.5	24193.6	16611.9	12666.6	28260.7	20314.6	13214.2	30155.5	8128.1	17181.1	12379.3	16002.6	44870.7	249526.6	44572.6	35083.7	9711	34265.7	69356.1	0	0	49816.1	0	0	107259.3	19085.4	63779.1	0	0	53109.4
168.0313	293.5	168.0278844	168.0316039	544	1	1	1	1	119204.4	50975.8	74272.7	0	21090.4	0	43642.9	0	10968.8	0	83246.8	32536	0	43776.7	49041.8	77564	58145.3	75630.5	0	62466.2	0	44582.5	39136.2	73381.4	51143.4	59476.9	0	59305.8	0	0	31836.9	75777.4	0	49031.8	57522.1	58574.2	31898.1	33681.2	31722.9	44595	35017.7
168.0414	291.6	168.0404864	168.0415098	686	1	1	1	1	487854.7	487854.7	452898.6	169034.2	190628.6	190862.1	173523.8	166929.2	212587.7	252773.8	251129.7	228681.6	244151.3	264038.4	241509.2	252886	267718.5	246020.9	243187.4	246414.6	290661.5	272755.1	288165.7	295666.1	282820.4	291433	299029.5	276694.7	304716.4	315181.5	304774.6	308608.9	303126.3	307990.2	291887.2	301522.5	333514.6	332441.9	380081.8	359034.2	343169.4
168.0566	293.4	168.0557419	168.0566709	665	1	1	1	1	192621.8	24835.1	42913.7	0	78262.7	67571.2	143572.4	95083.1	39968.9	44067	0	0	77885.7	40918.8	45698.5	58768.6	57545.7	63323.4	0	43169.8	0	52069.3	41686.1	58241.4	35465	106595.2	63673.6	2257.2	70258.1	2249.7	74830.7	23915.3	49448.5	11882.7	41101.5	36748.9	72168.6	33956.5	77693.4	49128.8	48706
168.0664	178.7	168.0656339	168.0665568	679	1	1	1	1	98931.4	5965.7	22938.1	14819.3	31737.7	18326.1	18087.5	7330.8	16812.4	10911.9	12946.6	35400.9	16507.4	39770.9	31128.8	17341.4	33793.8	27216.9	4325.9	9165.2	28871.3	23702.2	29449.7	0	37516.7	37684.4	25403.8	20795.3	18215.8	31507	18384.6	1177	44284.4	18691.9	24026.6	26337.8	12291.2	22431.5	31025.9	15368.4	16073.7
168.0776	89.6	168.0732186	168.0778913	677	1	1	1	1	368531.3	273767.9	170083.1	88760.2	52004	24398	0	33623.6	58043.8	10304.2	70910	76664	63084.8	86235.1	64580.8	40978.3	16493.8	61427.1	109767.7	60806	46855.5	39827.9	28409.9	26090.6	63356.8	43576.9	68118.4	109073	26697.1	58865.3	146671.8	91928.5	75870.2	35350.3	6184.9	45118.5	97795.5	57002.4	41677.9	43951.7	61134
168.0778	288.1	168.073843	168.0779533	685	1	1	1	1	201185.4	73084.1	187864.2	66206.6	139999.4	93718.3	94421.6	20986.6	36060.8	83950.4	118336.1	125220.7	79291.3	107798.2	107475.1	100941.2	140644.8	128892.7	127679.4	150273.8	76654.6	154269.8	141360.5	151520.1	128831.3	136742.3	138780.8	134981.5	147981.6	138515.5	159849.5	132774.8	152994.6	126909	127780.5	109381.3	143732.8	179304.9	133412.3	157185.4	152171.7
168.1028	106.6	168.1019612	168.1029441	586	1	1	1	1	138110.3	14832.6	30063.1	80706.9	23010.8	26491.7	7458.2	16943.4	27691.3	24698.7	24521.9	35461.3	0	27118.9	16423.6	0	7207.8	0	161.8	55456.6	7489.8	0	0	19273.2	24098.9	7683.4	10962.3	359.6	11867.3	18239.8	37506.9	21851.2	17076.9	13448.1	22294.9	138110.3	117121.1	35274.3	40109	20649.2	24580.4
168.8364	19.7	168.8347334	168.836404	653	1	1	1	1	587985.3	233439.7	92645.5	139940.5	131143.4	147437	71386.8	100765.8	131789.5	76055.3	0	26307.2	29322.6	65554.7	124528	0	107775.6	75367.2	76186.8	44575.7	242027.1	72852.6	22203.7	145979.7	116424.5	91347.6	147280.4	80763	287755.7	117537.8	186569.8	153769.9	110618.4	70434.6	50936.2	75939.9	58246.9	211157	124717.9	189855	109168.6
168.8577	22.2	168.8569576	168.857927	684	1	1	1	1	1614101.6	0	665828.6	671456.7	639891.3	465279.7	770740.1	724420.4	1008167.3	784448.2	816189.1	813216.1	641227.8	880407.6	601992.9	722795	691414.8	568534	667633.6	744153.2	335211.7	504614.1	594418.8	638869.9	544611.9	498934.2	363281.7	537246.5	556669.7	434854.6	478603.5	502626.5	563884.9	601176.8	1016314.5	681054.1	602375.5	744968.2	379134.5	571562.1	662792.9
168.9343	86.6	168.933619	168.9344108	664	1	1	1	1	142729.7	23933	68471.1	53067.7	98113.4	128507.7	39880.2	53130.3	68236.9	13701.6	86994.3	24403.2	23721.6	20426.9	16799	23919.9	58354	29802.3	42000.9	56529.5	18905.2	41012.8	39210.3	40162	41797.5	21426.1	39338.2	19286.8	27865.4	18600.1	42525.2	15193.8	19088.4	96103.6	27420.5	22893.2	26233.5	42811.2	29835.2	65377	61307.2
168.9519	114.9	168.951094	168.9519409	671	1	1	1	1	1610588.1	0	812155.3	905953.4	1069407	1018173.6	1141526.2	1171410.6	1076707.4	1236529.1	1238980.8	1249374.3	1150883.3	1299932.6	1134126.9	476689.5	0	1097382.8	1071321.2	1294392	313888.5	1215114.8	1057610.1	1198808.2	1240617.1	932941.9	1124522.1	1259623.2	1259419	1298271	1228623.8	1226156.7	543866.7	1215393.5	1443135.5	1329974.4	1249544.3	1227681.1	1126897.2	1308570.4	1296759.8
168.9728	122.6	168.9719289	168.972856	681	1	1	1	1	179371.5	179371.5	102718.5	37598.6	34629.6	29678.5	31531.2	43820.9	42768.9	33267	29875.7	30953.1	23821.8	35695.1	30647.6	41343.6	30293.8	20739.5	31612.4	28974.4	31978	40172.3	41345.3	31013.2	37090.8	28885.5	54469.5	29965.4	57737.2	60126.4	58643.7	62307.5	54812.5	69955.2	20085.1	57130.3	66727.5	54676.8	46424.7	94711.5	70603.7
169.0217	21	169.0209804	169.0217857	340	1	1	1	1	186361.1	10747.8	0	11012.9	9535.1	25678.8	0	9847	0	0	0	7393.2	0	0	24485.8	162348.3	0	0	0	21046.2	0	17569.7	0	16544.9	0	10373.9	14656.3	24505.6	20860.3	34467.1	0	0	4200.2	0	9320.2	57009.4	18975.8	1894.1	8053.1	0	0
169.0254	288.5	169.0241159	169.0285886	686	1	1	1	1	150619.4	93496.5	111081.9	65576.9	57216.8	85850.4	53829.1	67159.5	64777.2	98486.7	92335.4	93462	107465.2	109221.3	85857.1	105382.1	122308	112870.3	120427.4	111233.2	114588.6	126565.4	104630.3	109358.1	81936.7	119654.4	88038	73185.1	73813.5	102384.8	90477	86859.1	101399.2	89118.9	113664	88903.1	96280.7	92421.5	125097.6	107025.3	95690.5
169.0258	20.3	169.0239265	169.0277716	686	1	1	1	1	327201.6	112436	69160.9	80734.5	111821.2	95103.5	68200.3	58556.6	61680.6	99631.9	102236.1	211373.3	43005.1	105040.2	201844.9	86630.8	127706	61625.8	56722.8	184489.3	128984.6	183872.6	75627.9	195231	155666.8	125728.1	155735	166642.9	201208.9	206075.4	72010.2	80333	70656.9	61752.7	126088.3	175520.5	167773.3	126038.5	191286.1	93505	99530.4
169.0367	292.5	169.0358795	169.0372848	686	1	1	1	1	148614.8	100552.9	87463.1	83769.1	65246.6	36217.1	12949.7	17837.1	13347.5	72140.3	58526.6	24236.6	79191.4	41469.4	23544.8	55936.3	61956.2	33436.5	68551	72535.7	56113.4	64480.6	53646.7	63324.3	51706.2	61666.3	68129.3	81677.1	56068.1	66410.4	67838.5	75253.6	54737.5	56025.7	59526.3	81367.3	74308.9	76964.5	93192.7	72352.4	83719.6
169.052	289.2	169.0506512	169.0535606	672	1	1	1	1	954103.8	910345.5	954103.8	361447.2	292496.5	346899	319811.1	355669.8	0	407876.7	341318.2	0	402786	429330	411389.2	423070.8	0	416851	268109.8	405409.5	428512.7	480127.1	485047.7	503532.9	563178	630060.8	624505.6	613655.6	648546.8	605823.3	621761.4	666615.3	581442.2	639103	633738.6	600938.2	638950.7	684373.2	712790.1	718554.8	732959.6
169.0523	143.4	169.0497634	169.0538523	676	1	1	1	1	260480.3	102021.5	178703.8	35680.3	74321.4	81401.1	113984.5	74258.9	139668.5	66830.7	173252.8	72645.3	73478.6	55932	50630.7	57042.8	98404.9	33561.6	40417	58870.6	53387.3	60083.3	86058.2	59294.3	229641.9	31580.1	61265	51084.7	51756.6	74653	58365.5	215391	67062.4	83720.7	155427.2	85691.1	141347.2	147901.9	113148.1	88791.2	78332.1
169.0534	22.1	169.0489915	169.0541016	643	1	1	1	1	351934.8	0	78089.1	170555.6	159676.4	105447.6	158714.1	192509	158335.3	178446.3	123071.4	149254.7	227279.2	178013.9	145640	158951.7	197627.8	195757	186739.8	159441	174633.4	227282.5	172578.6	120438.6	92357.1	101442.6	81807.3	142409.5	83323	62023.7	55027.4	77036.6	87702.1	73426.7	101137.4	0	66848	88759.2	0	110912	122905
169.0618	288.4	169.0606222	169.062028	685	1	1	1	1	175765.5	103948.6	154447.4	88150	45808.4	139574.8	56673.2	39616.2	77422.6	48311.5	76991	94182.4	110408.3	89939.2	129988.7	98348.9	84809.3	88735	85780.1	87549	80304	78827.1	133785.4	111606	97402.6	165363.4	104760.6	128947.6	132488.6	145111.7	88813.9	88907.6	56565.4	102887.9	122677.9	125038.1	135676.8	130590.7	169167.4	92695	101859
169.0619	23.9	169.060895	169.0637616	670	1	1	1	1	234943.2	19450	52170.4	1161.9	15236.4	36518	7503.4	23666.7	38904.3	27047.8	57255.6	21968.6	0	33037.7	88593.5	14929.8	62734.6	17616.7	34919.1	19804.7	13884	43890.4	51241.7	7930.2	27261.2	10872.5	21791.3	22311.2	37990.7	10947.6	73452	23441.3	16211.7	9163.9	25375.3	125781.2	107935.7	13518	13843.6	4318.3	15698.7
169.0699	31.8	169.0690824	169.0700639	621	1	1	1	1	738014.5	20318.2	20881.2	17237.9	19107	17291.6	74342.3	17823.7	68042.2	92598.7	26321.9	35574.9	70955.7	66212.5	46080.7	18437.2	20135.4	81256.7	46467.1	76670.9	57289.5	31599	38442.8	711475.5	74353.9	51234.4	76803.3	73176.1	79954.7	21179.9	16042.3	48945.1	0	22556.7	0	18379.5	0	32918.1	0	0	85024.8
169.0869	281.6	169.0859911	169.087136	682	1	1	1	1	407545.1	113457.5	0	185110.9	169053	259032.5	149740.5	120646.9	91726	157658.7	306117.6	106351.4	244521.8	176914.7	220076	265249.5	143537.6	237406.2	286709.3	259301.1	156540.3	191728.5	276014	127562.9	257424	137840.4	273161.5	205216.6	235336	195476.3	133469	174354.3	205472.7	255864	210050.1	250900.2	254603.9	137584	194103	66704.5	122548.3
169.1232	181.5	169.122385	169.1233692	686	1	1	1	1	80687.9	59235.2	24485.7	16744.5	30246.1	49382.3	23308.9	34162.9	21902.8	6309.4	28266.6	37771.7	20420.6	7204.4	30524.1	12302.9	33392.5	29386	18725.3	17269.3	42493.7	43312.7	38499.7	39650.3	16894	61403	35248.6	20001.8	36992.6	28777.7	35249.9	30641.3	24836	46914.6	37132.7	26236.2	25622.1	46125.2	38708.3	18484.1	37740.3
169.9767	18	169.9757378	169.9769605	673	1	1	1	1	53593.8	0	19394.8	20179.9	10720.7	22411.1	22211.6	4190.2	13085.8	7775.7	19454.6	15978.2	14477.9	15757.3	18960.2	18846.3	15197.4	15339.8	18289.2	29587.7	23654.9	19672.6	31877.4	15067.7	16513.9	20231.9	27154.2	23613.6	16067.9	20246.8	21101.7	13140	14145.7	17982.5	17226.2	8439.4	14456.8	7106.8	18870.5	17266.8	24325.4
169.9894	25.5	169.9884945	169.9895959	255	1	1	1	1	359627.7	199784.3	0	95536.3	0	0	0	0	0	0	0	0	0	0	0	0	0	88021.5	33085.9	0	0	0	0	0	0	0	0	0	0	0	0	13130.7	11989.8	24584.2	0	37643	0	0	0	0	0
170.0207	291.9	170.0198406	170.0209717	683	1	1	1	1	132091.7	108933.1	120368.5	83930.1	49705.1	35346.1	15232	51780.8	47270.7	60499.8	45116.6	74735.6	57686.5	66070.5	55778.8	60105.4	66007.5	85720	74568.5	73726	74847.8	77261.2	59068.5	47200.5	47604.8	64278.7	45869.6	53140.9	75642	75087	44051.3	55466.7	71679.2	75675.6	82114.4	63147.1	79638.9	74100	83636.2	78001.3	77780.5
170.0359	294.2	170.0351802	170.0360136	662	1	1	1	1	186898	50574.8	39712.2	0	42851.1	39451.3	92909.9	44127	0	59845	41389.6	0	34319.7	77900	41768.3	83387.1	186898	66813.4	50536.7	86056.5	38248.9	74649.4	54678	46705.7	33241.5	59607.6	47222	57997.3	87813.5	46699.6	56757.8	108711.2	70038.2	44457.2	39986	54953.4	45150	59951.5	70297.8	30974.6	55000.2
170.0472	289.7	170.0451195	170.0476977	686	1	1	1	1	616812.3	616812.3	201739.2	174861	201059	210188.6	193092.7	210505.6	212566.1	223572.8	199525.2	212939.3	225388.7	221301.3	231210.9	235039.9	214141.2	230517	208491.2	257450.1	248456.6	266328.8	273209.3	282824.3	276200.9	352222.6	351478.8	302911.8	347317.8	358238.3	366415.6	367646.2	316527.8	356768.1	348153.2	327023.2	319583.8	392581.4	414201.2	418586.3	378573.9
170.0571	291.7	170.0542863	170.0598925	682	1	1	1	1	137478.1	75860.3	12210.1	52424.1	103906.4	13274.2	52855.7	67307.4	85972.3	51964.3	16917.3	23435.4	60347.6	19664.9	93437	45950.1	53157.9	15280	80194	59730.2	24329.8	75170.7	101673.8	64952.3	92890.9	40312.4	70254.7	103554	74889.6	104093.1	46985.1	62834.2	108675.6	65716.2	80965.7	80121.8	48102.5	64246.2	59499.8	112852.2	87549.6
170.0573	94.2	170.0531977	170.0609486	610	1	1	1	1	263884.2	118165.3	67054.1	62105.9	59667.5	41708.2	13504.3	0	19584	4241.2	31361.9	49928.8	0	46109.7	30530.4	19505.2	11655.8	20039.1	37950.1	14361.2	54523.5	26546	3503.8	25363.6	86844.1	0	0	37179.6	29304.8	71483.5	55911.9	8416.4	46758.4	0	54386.6	46573.4	60469.7	72948.3	21356.1	46143.4	48746.1
170.0723	284.4	170.0714464	170.0727066	686	1	1	1	1	263752.3	262616.7	263752.3	124234.5	143966.5	131905	142898.1	143323.5	132123.6	144031	130221.4	134074.1	119786.2	162606.9	153780.2	146834.2	104575.9	150345.7	128249.3	167419.7	182088.2	156499.1	163772.9	152101	163373.5	164373	190200.2	188739.6	199304.6	194774.8	184456.1	187464.3	167401.1	196322.6	184274.4	174605.9	214772.5	190232.6	203640.8	199517.9	210494.5
170.0822	281.6	170.0814037	170.0822905	686	1	1	1	1	905146.4	465419.7	551333.6	749067.8	478903.2	628429.9	605895.2	462180.7	640782.4	629139.4	753994	644815.5	455450.5	504855.1	605447.8	526018.1	690440.1	627549.3	655850.6	655455.8	574898.6	645754.9	717400.9	752095.6	586652.1	360980.1	605685.8	734355.2	701731.1	644669.3	756459.4	732658.2	595822.7	695098.2	546129.9	662811.3	653907.9	640337.2	712590.6	683727.9	742610.9
170.0902	109.9	170.0893489	170.0904692	686	1	1	1	1	51044.5	19972.2	20565.1	25721.5	19255.1	11059.1	20942.2	15726.5	18127.4	16460.4	22610.2	26192.5	18554.7	37655.2	6382.7	11673.3	8594.5	7725.2	23815.1	37017.5	19330	10585.9	32089.4	7418.7	6566.2	23019.7	18640.9	29096.7	6530.4	11081.5	28115.6	15335	21786.7	27993.5	29034	51044.5	17535.3	10640.7	19505.4	21192.2	22049.8
170.8334	19.8	170.8326284	170.8334074	661	1	1	1	1	950395.5	383971.6	180119.4	241894	228973.7	225915.7	123973.1	175359.6	157039.6	105508.2	0	61383.1	79215.5	55706.5	176987.7	350.1	186199.8	88910.2	137165.1	132738.1	399906.7	124572.5	8213.5	283598.6	154715.6	157872.7	300138.2	124349	522254.7	175969.2	249719.3	264455.6	166246.7	153163.4	35422.9	128061.7	115246.9	329925.8	211429.1	282080.3	133793.3
170.8548	22.3	170.8539177	170.8549083	682	1	1	1	1	468093.6	0	156413.8	175321.9	158341.2	102955.1	223708.9	230620.1	239862	231694.7	227835.8	218935.8	182297.4	263854.5	164135.9	207605.9	195448.5	158089.9	158812.9	238949.3	60910	124385.2	170483.3	169065.3	192639.1	151848.6	124353.1	150776.8	170724.7	124256.8	159159	158613.3	148028.7	162351.7	280093.2	154333.4	174557.5	188299.5	100131	153643.3	195091.1
170.8839	19.6	170.8830493	170.8839312	683	1	1	1	1	639673.8	0	169435.6	295640.1	274078	389265.5	123968.7	134671.1	167525.5	190344.7	65126.8	178921.4	182482.9	114644.9	212639.7	144715.8	196756.4	344430.2	312855.5	166553.2	417150	187523.2	170484.1	240476.5	317023.5	186236.9	251899.8	182708.1	142756.9	179603	263357.7	241078.2	228396	223557.8	191638.7	214152.9	125738.9	258401.1	251793.7	288864.6	230489.9
170.9021	57.3	170.900661	170.9023415	596	1	1	1	1	232761.6	0	17790.5	43985.7	35164.7	15252.2	0	8645.6	47945	14174.8	43466.8	0	52710.8	26419.7	29883.3	27242.7	41659	55477	20913.6	47591.4	43579.1	29932.9	0	23022.2	17740.9	51949	45555.5	32104.3	39504.1	66393.4	0	23610.5	33371	21773.6	27580.9	31633.5	23565.2	0	15600.6	0	24891.5
170.9442	24.8	170.9434235	170.944263	686	1	1	1	1	3021357.3	2905061.9	1583565.2	1959093.2	1841920.1	1760370.4	1747089.5	1773875.8	2548348.3	1745436.5	1863778.3	1827067.7	1905353.3	1583851.4	2038802.9	2052592.2	2338182.4	1617685.3	1753989.6	1909009.1	2507284	1788215.4	1821250.4	1821250.4	1918766.2	1636323.5	1949648.6	1664100.3	1709027.4	1641183.3	1325965.3	1330926.4	1625557.3	1625211.6	1599941.4	1365851.5	1263310	1956874.8	1794185.9	1885357.2	2285504.7
170.9501	63.1	170.9491957	170.9501794	682	1	1	1	1	65247.4	11455.1	35188.3	30717.6	25301.8	39154	28189.1	30901.9	16116.5	38685.8	43502.2	51716.4	49081.7	25243.3	32553.6	24009.9	35067.5	29870.1	43101.2	45876.9	34305	31576	22220.6	26869	26688	44737.8	35720.5	24556.2	27765.3	44569.8	37879.4	38774.7	40763.4	43832	46704.3	38190.4	40903	24969.6	27076.4	49983.4	33982.6
170.9701	54.1	170.967885	170.9703078	634	1	1	1	1	105202.1	0	34588.8	17785.2	14824.5	6209.2	13077.2	21563	23908.4	27824.8	16597.2	25838.1	14078.7	18795.9	27049.4	5176.1	5433.9	29332.6	0	10957	35237.8	35178.7	30812	18634.9	20364.9	47562.6	31193	0	0	50288	39838.8	21057.7	29416.3	19610.1	13992.3	46639.2	39166.7	59328	12869.6	6953.8	57829.3
171.008	24	171.0060844	171.0081376	250	1	1	1	1	1589649	0	243723.7	202339.9	0	0	0	0	0	0	0	0	0	0	0	0	0	174352.1	158824.2	0	0	0	0	0	0	0	0	0	0	0	200917.5	218516.8	90777.8	78925	107139.9	167609.1	347213.2	0	0	0	0
171.0284	153.6	171.0261434	171.0301981	547	1	1	1	1	109115.9	0	0	84140.9	44147.2	0	0	44985.6	0	14439.4	80310.3	34382.2	0	35128.7	0	29059.9	19089.1	21849.9	48419.6	19305.8	61677.8	41535.6	24959.2	25786.7	6146	12772.9	33424.2	19918.5	16035.2	11829.7	28080.7	0	66594.9	48301.1	55059	37937.7	28822.3	30079.1	0	23386.4	15008.2
171.0312	290.2	171.0267912	171.0317819	619	1	1	1	1	233228.1	221663.5	223721.2	65086.2	0	90854.3	118491.5	0	0	124663	0	94619.6	85837.1	118793.9	122482.2	116501.5	85494.7	100822.5	66326.2	96802.5	123741.7	139633.1	147287.3	129298.6	100341.3	155498.6	157126.5	151209.8	164014.4	128198.5	149386.7	142813.2	157233.3	160446.9	144543.3	128891.3	126187.6	142295.9	155791.2	136687.2	166868.5
171.0411	288.1	171.0400548	171.0420897	686	1	1	1	1	231169.5	117870.7	143174.2	160553.5	131984.1	106916.1	102991.9	87960	146136.6	151445.2	105945.2	120612	97949	89348.4	125783.1	62211.7	106582.4	183272.8	95881.6	131587.6	108085.9	139687.1	122941.1	85453	162609.2	117961	122594.4	165761.3	181287.8	108683.8	96708.6	105158.8	99581.3	111344.4	99968.8	119300.8	107038.8	167006	163372.5	153579.3	167803.7
171.0676	293.1	171.0661134	171.0677596	681	1	1	1	1	6825372.1	6580878.5	6825372.1	2925085.6	2860478.8	2939284.2	2941216.6	3076016.3	649748.3	3220080.5	3170108.3	3180622.5	3297250.4	3430882.3	1183991.5	3366374.8	3432425.7	3416667.3	885744	3487932.8	3798155	3912482.1	3853200.5	4057565.7	4188703.5	4654509	4698914.5	4741349.7	4627478	4750500.6	4664998.6	4740484.9	4590760.1	4678714.4	4703802.2	4426439.1	4569718.4	4966931.4	5160983.7	4949834.7	4986389.2
171.0758	108.5	171.0740887	171.0775102	241	1	1	1	1	165658.4	134428.8	86842	28981.6	19995.3	0	19830.8	17827.5	0	0	0	0	0	0	37504.8	0	0	0	0	0	0	0	26606.8	0	0	0	0	0	0	52046.2	0	79214.2	0	34784.7	0	0	0	0	22655.5	0	0
171.1027	258.4	171.1017509	171.102889	679	1	1	1	1	5030363.3	5007942.5	4701546.5	523305.4	3257570.9	3361519.5	3473864.1	405529	401854.9	3050463.8	3020814.1	3191443.7	3440507	1592940.3	1118608.4	3208921.7	3232492.9	2610879.8	3156203.4	3107947.6	3200109.3	3212551.5	3276886	3269225.5	3167387	1235232.1	3194798.7	3058691.8	2916059.2	2496139.3	990727.7	2907231.4	2654178.3	2788958.2	746989.8	828703.6	3004775	4160734.7	3839841.3	990789.1	876761.7
171.1388	93.9	171.1380101	171.139172	683	1	1	1	1	576228	342360.5	193917.3	29756.1	116713.9	20782.3	49466.8	92987.6	16115.5	94895.4	128480.9	7815.8	7136	43248.2	20232.1	46806.9	45502.6	11886.6	32671.2	47686.5	202571.2	140366	60213.2	82395.4	86898.5	17789.2	39186.9	162186.3	88178	112298.4	95183	77309.7	43236.4	49790.9	23813.9	53774.3	95275.1	147978.6	32214.6	212765.9	74229.7
171.139	281.5	171.1380802	171.1391782	685	1	1	1	1	506853.7	212011.7	97856.7	184185.3	288056.1	89306.7	151243.9	95841.1	150850.6	200079.1	303956.9	173462.4	96884.8	149109.5	128099	170800	166330.1	40473.3	172376.8	259651.1	143819.7	34125.9	166293.4	254567.6	134154.4	214245.7	129829.6	160145.3	99755.1	167038.1	214841.8	28722.5	173212.7	192039.8	271127.9	245320.1	222471	229417.3	208669.9	170630	196313.8
171.9468	171.9	171.945934	171.946812	686	1	1	1	1	252499.7	27451.4	77169.1	106021.5	91755.4	49477	52544.3	72276.8	59499.9	49804.1	66664.3	77635.3	40273.6	52057.1	54484.1	66051.9	75062.2	104775.9	94528.6	100537.8	155640	127645.2	125418.3	169643.5	86262.9	61923.4	53415.9	17030.2	51924.9	53577.7	59108.4	71060.7	40822.1	86236.2	77819.8	76302.8	79600.7	58792.6	50100.4	47613.4	42462.3
172.0103	18.6	172.0094837	172.0111924	646	1	1	1	1	119545.7	0	23654.8	15735.1	20656.1	18834.2	17237.7	14134.1	17872.9	19193.6	20704.1	16709.7	20695.2	12648.2	18578.5	20278.8	19531.9	23632.4	13752.3	22226.9	0	22085.1	24525.5	15669.2	16717.5	17946.1	24747.7	18513.8	28391.6	30162.2	35640.4	20947.5	10745.1	13055.7	22058.8	14748.8	13544.9	11538.4	16622.2	15554.8	16636.1
172.0231	25.5	172.021946	172.0261813	679	1	1	1	1	708644.4	294644.2	258470.9	245344.7	10008.1	187034.1	0	157347.9	140013	132970.2	137041.4	80494.4	203199.1	108993.1	0	18498.6	192278.1	165116	154548.9	227916.1	56520.3	109247.6	105474.7	23912.3	91883.4	79362.5	71103.1	150164.7	127825.5	98411.4	227068	266856.2	154429.7	162422.8	148353.8	330845.8	137647.7	45144.9	90611.1	54679.3	64259
172.0264	293.5	172.0245702	172.0276384	451	1	1	1	1	115605.9	46524.2	13153.2	0	0	0	0	0	0	0	27290	0	0	39289.5	0	0	0	90410.3	0	88374.7	0	35294.3	0	0	0	50007.5	24165.6	43520.5	46292.8	46908.8	0	0	0	0	0	39899.6	18349	33871.4	45229.2	0	52696.8
172.0402	158.7	172.0388184	172.0402958	686	1	1	1	1	79887.4	63550.5	37718.8	12568.4	53246.5	27699.2	30841	47393.1	49843.2	19489.8	30604.7	38900.3	37487.1	62728	23122.5	37576.5	50557.8	31289.5	17152.1	45310	46837.9	26923.8	43753.4	34430.2	48709.9	43162.7	39258.1	24367	42231.3	30710.3	47503.2	34924.6	46797.4	37731.6	33974.8	15522.6	46777.1	37645.4	51892.1	32002.5	25709
172.0403	32.9	172.0389398	172.0411042	668	1	1	1	1	144257.1	3771.6	5553.2	4866	6540.7	13938.4	37629.9	4773.6	6110.5	9096.1	9659.2	39792.6	18907.7	14524.5	11813.2	9867.1	4672.5	15971.1	635.9	10519.6	40546.2	10222.2	8894	10646.7	19205.1	20285	7915.1	10095.2	14960.5	34014.8	23308.2	52584	10092.2	29299.3	9715.5	72780.7	14096.1	7370.2	5848.6	4300.9	4101.9
172.0516	285	172.0507258	172.0517482	685	1	1	1	1	438509	438509	144427	169635.6	180251.8	178965.5	161844	193318.5	196314.9	186989.2	195971.5	208421.7	201170.5	207191.6	213668.6	214932.4	224974.5	237112.2	228334	222626.9	209352	233385.3	235268.5	233692.1	234494.4	270372.7	282133.2	262401	255708.6	290076.8	288176.7	289775.6	263220.9	275288.4	278988.5	216073.2	270155.8	318407.6	280406.2	314318	307021.7
172.0709	287.7	172.0701026	172.0711224	686	1	1	1	1	419888.4	419888.4	392016.7	138560.3	198188.6	178917.7	191711.5	203932.6	189375.7	184003.3	188742.2	204975.5	174998.6	200015.3	191686.6	196481.7	205777.8	194757.3	205063.1	213617.8	227777.3	203010.4	228030.8	234668.4	204271.9	276374	231892.8	244197.8	267278	270953.7	275249	255847.2	236061.9	272646.7	266297.3	269929.3	278574.6	283652.5	292611.5	303946.5	294134.3
172.0977	124	172.0966676	172.0980218	686	1	1	1	1	202011.6	80541.5	100453.2	71012.3	126666.9	202011.6	88646.7	74066.3	110894.4	56859.4	31709.5	85967.9	30218.3	95212.2	82760.1	90765.6	98152.7	95221.5	66168	53456.1	81662.9	83754	104172.4	27412.9	97279.9	94792.6	97334.9	45985.2	87286.8	87127.5	86956.2	145168.5	145594.7	54951	43982.7	82000.8	57588.5	115930.1	53656.8	41855.7	52717.3
172.0978	288.4	172.0968468	172.0980546	686	1	1	1	1	156515.6	54356	64161.9	59776.8	55231.3	46260.5	85746.8	46253.3	43188.4	83774.9	61984.5	84842.3	98688	48550.9	16774.7	63308.4	103843.8	82860.7	70791.1	87491.3	53811.3	78971.6	64092.6	119622.5	66471.7	28922.1	36795	16649.5	79597.7	123636.8	119656.6	19972	61137.7	47580.3	38102.2	11305.4	56550.3	127217.3	55739	69502.6	43122.2
172.1059	250	172.1049474	172.1062168	686	1	1	1	1	286687.7	26855.7	154694.2	218139.3	186666.8	208487.3	157041.4	173948.6	148516.5	15458.1	142611.5	164732.2	203861.6	145150	206331.4	181376.1	137345.1	149507.2	144309.5	103986.4	169711	133766.2	207158.2	166287.5	112929	69515.4	167626	96296.7	101569.4	108396.4	137806.1	87834.1	131648.7	102083.5	139059.7	122554.1	114299.5	139260.2	170668.9	165571.6	130416.2
172.1422	96.7	172.1414236	172.1422932	387	1	1	1	1	145839.5	17464.5	0	0	12532.3	9138.8	0	11905.1	81960.9	0	9708.8	145839.5	0	7479.9	9189	44100.6	0	0	0	11308.4	15098.1	50799.1	0	0	0	0	0	55595.8	9420.1	7293.8	13764.6	43516.6	0	0	0	0	3645.1	2062.5	0	3211.1	7749.3
172.8304	19.6	172.8295814	172.830424	649	1	1	1	1	527959.1	201815.9	83954.4	71766.5	82916.9	139555.1	85618.2	68727.2	77022.6	23908.2	1040.2	3493.4	37887.5	46981.8	79884.7	0	106765.7	30069.5	69812	72867.8	230790.8	53771.8	5154.8	145860.6	100677.6	122538.9	128650.5	91607	271242.3	97359.5	138099.3	179609.6	63531	109484.4	17111	61821.5	46189.6	203170.1	96535.3	162974	80759.5
172.8809	19	172.8800923	172.881003	668	1	1	1	1	185196.1	0	39461.1	91015.1	82120	110779.5	37440.5	39786.8	47012.6	55976.1	7205.5	41242.9	54714.8	18491	47421.8	24018.4	61504.6	105312.4	75034.5	38583.5	108107.4	57050.7	46568.6	67112	94367.7	55086.3	74741.2	45753.6	25950.9	58334	72253.4	71502.2	69966.6	67243.7	33087.3	61037.5	37783.5	78112.6	71756.2	86418.8	73324
172.9413	24.8	172.940512	172.9413711	686	1	1	1	1	932412.3	785198.8	508022.8	563775.3	553488.5	555267.5	544154.5	568557.7	738884.4	551585	508405.3	593488.3	601704.1	481098.2	654206.5	566222	724749.9	456916.9	514624.9	480828.9	777702.7	531740.2	536549.7	513180.9	611644.7	477180.4	649261.2	545216	480810.8	554602	382720.5	383123.4	509406.4	483822	525664.5	391003	431820.5	583033.9	547846.4	585257.2	684505
172.9578	17	172.9569448	172.9579454	686	1	1	1	1	315721.9	315721.9	170867.8	148091	171049.5	165773.9	169131.4	169268.5	171692.5	155653.5	162450.1	161540.6	163102.9	170067	155558.9	170450	159902.1	161791.9	149322.6	159135.1	158670.5	158723.8	147186.9	153211	138702.9	185001.7	144227.6	154206.5	147878.9	155710.1	153316.6	147977.9	160920.7	174993.3	159490.6	150048.4	155173.5	202972.3	168008	164848.1	160087.2
172.9579	292.3	172.9570055	172.9581635	675	1	1	1	1	422932.9	130329.4	158828.6	43407.3	103383.6	141740	102033.6	43581.7	111154.4	218129.9	152469.2	68786.6	113886.7	112449.5	131966.8	118569.9	74241.7	68085.8	91388.4	106229	101578.2	68528.3	321307.2	92305.6	52967.4	129680.2	135613.2	202950.1	153166.9	136272.1	65789.4	55638.4	109010.1	142240	167834.1	133138.4	129757.5	131195.4	174097.1	151995.4	193632.8
172.977	18.1	172.9762378	172.9770364	665	1	1	1	1	155623	0	24789.4	28905.6	13200.8	59573.6	8302.5	8223.9	9817	7499.5	36755.3	5776.8	7550.6	69422.5	9868	65867.1	7461.5	17273.7	18027	9236.6	7321.3	10623.9	4862.4	6012.6	7020	3668.3	3916.5	2776.8	20901.2	3713.5	13631.8	45833.9	20671.1	15247.9	16773	139190.8	17781.6	4555.5	8335	4809.3	5496.5
172.9858	40.3	172.9849146	172.9865208	682	1	1	1	1	4053054.3	0	2144695.5	2749631.8	1682549.6	1331939.4	1278230.9	1102066	1058432.9	985266.8	1054692.1	857611.8	596678.3	681594.5	647294.4	1035581.1	184719.2	1704117.9	876429.9	551182.6	515268.1	776590.6	707722.1	595097.4	759174.5	433245.2	303582.3	617101.8	551551.5	533227.6	1298182.6	1195769.7	1076843.8	1238448.6	1316219.4	1037226.1	1384926	573839	411385.1	518113.6	542486.3
172.9915	23.9	172.9905686	172.9916621	615	1	1	1	1	62347821.7	9767668.8	2737551.2	2414790	0	1107828.2	0	0	0	13773356.4	8039555.4	25528004.9	10628676.9	2781539	2987932.9	6405639.8	0	740906.9	1050898.5	3433714.3	0	5779770.6	6476437.9	12699305.7	3049445.2	2861551.7	0	45167309.1	5608203.7	2331528.4	3253684.6	3625630.2	1585878	1629297	4816520.5	1612492.6	1632965.9	980934.2	1856038.4	9925192.5	425707.6
172.9978	273.6	172.9969718	172.9979288	615	1	1	1	1	230090.2	60539.4	144209	78606	92338.6	84761.6	115088	122583.5	103782.8	134926.5	159996.1	681.1	91855.3	122766.3	101947.5	157085.2	146681.8	101390.1	110829.7	131751.2	105876.5	102446	141509.6	100285.8	124843.3	52069.6	111068.4	138180.3	146852.5	131316.2	156332.9	34451.6	130224.5	88611.1	142615	122403.8	123905.8	88011.6	107325.2	90271.7	157384.4
172.9987	23	172.997329	172.9989341	657	1	1	1	1	381506.9	123623.7	97182.6	32430.5	64649.1	77795.4	98623.1	71098.3	76755.2	100447.1	109400.1	363151.2	30930.6	128076	67118.6	82555.1	55902.3	25870.8	23108.8	132504.2	82249.6	88125.6	80004.8	55037.7	59985	70490.4	62926.3	14672.2	66963.5	91522	32882.8	36149.1	35982	36841.5	0	32178.6	51656.1	142898.7	88669	81070.8	78112.7
173.0092	28.5	173.0082063	173.0097044	686	1	1	1	1	1509822.2	124372.5	488105	553649.4	179371.3	234644.8	290358.7	55953.6	314636.9	220322.7	452798.1	171160.2	215064.1	392161.8	425716.6	325464.3	641414.6	669957	793225.5	289283.8	338230.8	525457.5	382115.8	344985.8	301197.9	206055.1	200360.8	302088.2	253252.4	283007	457374.8	262147.8	273722.9	325743.6	450062	433309.6	92258.4	66013	116501.6	168595.4	214928.2
173.0454	140.7	173.0440564	173.0467632	235	1	1	1	1	522414.8	0	0	0	0	0	308285.6	0	0	185531.1	0	101262.1	0	169339.5	0	0	0	0	0	0	0	0	132859.1	0	0	0	229102.5	0	0	181524.8	352281.3	0	263846.9	0	0	0	0	250598.5	0	246923.9	165138.7
173.0469	290.8	173.046074	173.0477256	682	1	1	1	1	2960725.9	2855566.5	2960725.9	1182245.4	1157538.3	1191084.5	1135034.1	1207009.9	1316182.5	1324152.3	1324015.7	1256628.5	1311721.9	1375937	1396285.3	1421772.3	1354528.2	1457563.8	1412561.1	1462713.7	1582914.2	1654819.3	1601088.7	1666478.3	1780913.8	1948160.6	2000288.3	1988435.3	2003977.4	2079875	1971917.4	2000246.8	1974683.9	2029347.2	1948858.8	1853223.1	2005105.5	2139226.9	750571.4	2196589.7	496234.2
173.057	22.6	173.0554526	173.0607448	680	1	1	1	1	397615.1	21157.4	0	45238.8	126625.7	32668.4	91060.1	41105.8	78398.6	118904.3	102144.7	67268.4	83180.5	87477	91781.6	84052.2	93718	130750.5	183381.4	109552.3	26187.4	98320.2	94651.3	86672.4	86291.6	88040.2	84054.8	107119.7	63261.6	86675.1	14109.2	47472.8	45160.1	30346	54502.9	84062.8	35988.3	91568.4	39134	118497.1	114639.8
173.0581	290.2	173.0542914	173.0607797	663	1	1	1	1	205880.2	159057.1	171928.4	106131.6	88877.2	83833.3	87692.6	130962	120197.3	77197.9	96374	106658.2	123642.1	141961.5	132846	79985.2	122334.6	66901.6	135562.6	93804.6	54917.8	104977.2	75477.8	112126.7	111506.5	107654.7	145735	128981.2	122288	129351.8	144586.8	141289.1	125932	116906.1	105363.2	102005.6	137428.1	146776.3	147588.1	134700.4	134631.2
173.0662	288.3	173.0647069	173.0665543	686	1	1	1	1	304929.3	301105.9	295081.7	102902	121162.5	124158	134601.8	136360.2	127238.3	129394.6	123177.9	128468	141299.3	117233	134776.8	137482.1	141670.5	136845.6	139177	151743	140940	161373.4	148578	166104.3	162486.2	192474.4	182790.6	188382.8	177652.5	185858.9	185890.2	186161	177417.4	196520.8	181449.4	181387	202477.9	230866.4	230184	219745.7	207505.8
173.0817	123.7	173.080947	173.0818118	555	1	1	1	1	1392018.6	0	645617.8	432485.9	899740.1	9299.7	807563.4	583563.7	742457.4	609609.7	195261.3	765855.1	592683.9	320226.7	523193.4	1007049.5	0	350742.7	703838.1	323753.3	109837.7	27992.9	82101.5	976394.3	621322	523282.8	0	268606.1	603814.9	421868.5	0	0	474878.9	0	597105.8	636148.3	615784	401183.1	0	769391.3	0
173.0832	280.9	173.0811273	173.0835858	643	1	1	1	1	2533735.7	2533735.7	2426645.8	738562.8	503531.3	887941.8	927892.4	739004.2	782976.8	966241.9	731865.5	947433.8	858775.6	850647.1	121675	966617.2	840462.9	1199715	1112688.3	903432.8	1361906.7	1048371.7	1012181.7	1067258.1	283771.1	1217401.1	738766.2	1627276.2	1723195.2	1347419.7	1341029.7	1658449.3	1677357.2	1733957.7	1328608.5	1558448.6	0	1286732.9	1384244.9	627425.9	1776282.9
173.0932	21.7	173.0924075	173.0933153	619	1	1	1	1	429310.5	0	0	66479.9	0	0	125699.5	0	0	21711.6	0	0	0	0	0	0	0	56227.3	155912.9	0	0	514.2	100636.5	80813.1	124644.6	13779.3	0	128402.5	142545.5	149030.6	0	71476	159712.6	0	8855.4	20117.8	96703.1	36611.7	56252	135256	0
173.1182	23.9	173.1172923	173.1183432	642	1	1	1	1	319105.2	133761.5	80636.6	89914.2	80393.9	130170.3	106002.9	4007	123797.5	0	80124	25269.6	130331.5	116109.9	53709.2	0	132743.7	0	88604.8	85450.1	67322.3	366.9	96220	57890.7	61463.8	2491.2	105160.8	63510.2	140579.8	8356.9	122745.3	46461.6	47914	63367.6	66263.6	319105.2	285188.6	79522.9	51839.6	53912.9	50730.6
173.1183	282.4	173.1172675	173.1187648	679	1	1	1	1	923024	123772.7	148861.1	303940.3	313670.6	323006.5	249314.5	339308.6	341284.2	184548.1	405417.2	147570.6	330163.8	290772.7	440717.9	399072.4	383622.7	278334	279329.8	186555.5	248689.1	315693.9	245247.9	366293	398251.9	316669.7	371140.2	354057.4	442478.3	215853.9	172177.2	86353.1	287965.8	293023.7	352333.3	267119.8	368098.9	317094.5	376272.1	216315.3	181453.7
173.4635	22.9	173.4616708	173.4649949	686	1	1	1	1	774119.4	505737	342314.4	230878.4	377700.9	151980.3	297913.7	230827.9	401638.2	426726.6	350553.6	161847.9	155544	265473.2	405935.6	314323	273961.4	276651.1	307599.8	283325.6	235576.4	432807.8	233875	360455	219425.5	252399.4	265205.6	225218.4	325208.8	330438.4	251315.6	206104.5	178181.2	244231.7	305218	223124.6	300530.3	297961.2	361089.4	187564.3	248798.4
173.4636	216.1	173.4618264	173.4644813	682	1	1	1	1	1972054.3	1072666.1	879030.4	762575.6	540062.7	622637	622202.6	851050.1	186758.1	520636.1	591837.5	643019	767520.5	586568	911427.6	611927.5	684334.2	686875.5	668123.9	953090.8	431295	646966.5	708689.3	821156.9	528963.1	957312.7	1016196.4	1032180.1	1413894.8	856095.4	1114093.4	1060190.7	863221.4	766177.6	241063	1117851.3	876059.3	665788.3	606440.6	662652.6	582862.4
173.9573	128.2	173.9564908	173.9574663	684	1	1	1	1	150427.9	98461.5	104341.2	64727.7	84712.7	37008.4	101358.5	70690.7	65798.3	34895.4	76528.8	54026.6	80272.3	78878.3	96412.1	41167.1	73527.7	47961.9	108017.3	50350.5	70200.7	52180.6	45295.1	48690.7	53042.9	59770.3	62717.6	83975.3	58289.4	53457	55453.6	84258.2	69939.4	88354.9	61453.6	58305.9	64738.6	46526.5	87688.1	86257.7	39700.3
173.9882	31.6	173.9859316	173.9917218	543	1	1	1	1	5482903.1	714821.1	195274.3	192408.5	46781.8	34027.3	44470.4	234635.7	31929	196520.3	973714.1	187325.1	136192.4	25930	0	40127.4	107569.3	132034.5	128056.3	523214.6	36839.9	18119.9	22731.9	467888	64899.6	139145.8	2795245.5	183749.6	196363.2	167741	162119.5	221095.7	123226.1	81361	0	222504.5	0	1229436.8	0	0	264687.5
173.9949	24.5	173.9940105	173.9952312	583	1	1	1	1	3928045.1	555085.5	143101.6	118463.2	0	27035.9	0	0	0	784618.8	437859.5	1443770	581838.3	108858.5	123215.6	327151.9	0	0	38661.8	189793.6	0	327881.9	325481.3	673292.2	137392.9	157687.2	0	2894301.3	268297.1	111385.6	144526	176643.5	34023.9	29535.4	224649.7	27935.3	41410.5	4701.4	63628.3	582393.4	0
173.9954	277.3	173.9939519	173.9957521	637	1	1	1	1	168767.7	0	0	0	71784.2	59626.2	50194.9	19139.2	60567.8	50303.6	92784	91556.1	93506.6	35349.9	54514	71801	53355	60402.4	70469	110698.7	107932.1	47578.4	101102.1	47734.6	94803.4	72557.4	37164.2	80361.1	55082	50544	77502.6	122660.8	57331.6	88076.5	84112	57435.9	44045.8	117841.3	70958	70616.5	103966
174.0126	18.7	174.0117549	174.0127258	503	1	1	1	1	268346	0	0	0	0	0	0	0	0	0	0	0	0	88274.6	0	0	0	0	112083.6	0	0	0	49363.9	0	0	0	0	0	0	0	0	0	63877.8	0	18351.8	11452.5	0	0	0	0	103574
174.0304	24.9	174.0292737	174.0307473	669	1	1	1	1	142735.3	77825	78759.3	41186.4	35271.8	44833.3	13673.8	7709.4	5677.7	11860.9	34324.1	37128.8	9984.6	37015.6	6684.9	16400	12710.8	72652.8	27766.8	58935.9	19419.6	11882	32380.7	19045.5	13386.1	14828.7	24204.2	59952.7	57869.2	31461.7	45673.6	41773.4	47278.6	19907.9	33333.4	35838.9	14934.5	47023.3	21877.1	37321.4	142735.3
174.0309	288.9	174.0300626	174.0309635	686	1	1	1	1	321831.7	321831.7	298449.2	129368.7	141734.5	120948.3	116535.7	160155	158506.8	152858.3	139280.3	144213.7	150279.5	140248.3	137115.1	168809.6	181636.4	155790.9	135922.9	170329.5	173999.6	173896.2	170312	172148.4	181342.4	179349.1	208791.2	215788.9	191287.6	213215	188254.1	213785.6	183711.4	185360.7	192493.9	182915.4	209027.5	227019	248340.2	236832.9	252691.4
174.0409	20.7	174.0400867	174.0430806	686	1	1	1	1	406317.2	72661.7	99992.9	129200.5	95908.3	134905.2	199315.7	54720.4	170092.1	188457.9	229836.8	177220.1	245756.4	220052.2	134880	180366.5	239941.9	132898.4	68558.8	202121.2	193212.9	170359.8	266218.2	168041.8	187318.3	136021.9	160211.3	227729.3	178895.1	162114	114745.4	101219.4	85530.5	80408	156852.6	220016.8	141104.6	100783.8	145895.2	136315.5	189546.8
174.0421	291	174.0412829	174.0422585	686	1	1	1	1	692294.9	689720.6	692294.9	244335.2	277068.2	249645.5	234395	274240.8	281552.1	296124.5	272784.1	293585.9	281092.5	302410.8	296230.5	292562	284676.2	337451.5	297834.4	320516.7	341240.5	331928.2	342081.5	334909.6	368967.7	420115.6	429915.3	432353.5	418945.6	463538.4	447202.6	458647.5	388317.1	512334	433132.1	394453.6	464695.4	497832.5	505109	473627.7	462120.4
174.0502	290.7	174.0492708	174.0503319	684	1	1	1	1	146006.4	126673.5	136097.3	20853.6	80875.7	27898.2	96411.7	57460.7	28832.3	93203.3	32432.1	37245.5	24477.4	58617.6	41980.6	59657.5	33964.8	42939.6	72878.9	85830.1	66795	78747.7	69489.9	101291.3	89246.7	95894.7	122370.1	88778.7	96484	107839.6	87550.4	84277.6	85101	87729.8	92150.6	91282.4	86140.5	105170.1	104920.5	101328.7	102700.5
174.0559	138.3	174.054766	174.0561201	686	1	1	1	1	117172.3	47951.2	24945.4	51441.7	68345.9	52276.7	51583.8	20322.3	54629.7	50491.9	39647.4	38735.8	45719.3	54005.9	35613.4	73240.8	52042	48736.8	54558	41558.1	70968.1	35491.1	31894.4	50672.3	64825.8	40903.5	30177.5	81434.7	63128.7	69020.3	42790.8	80368.8	78118.5	59092.8	24192.5	31126.9	64523.9	62132.9	72122.1	24081.5	70921.3
174.0672	283.8	174.0662245	174.0675611	684	1	1	1	1	573700.9	562728.3	573700.9	189757.2	222620.1	234349.8	240140.4	244609.1	252722.4	234993.6	252146.9	253293	250188.7	289727.2	274090.8	279474.1	287845.9	275934.4	269131.9	271327.9	310266.5	320420.9	320358.7	300391.3	334738.1	362120.1	380679.2	383898.2	372656.2	379766	380424.4	350617.1	377208.4	374763.4	368431.8	352223.7	393824.1	402790.6	437895.5	453193.7	455814.9
174.0866	288.9	174.0855112	174.0888817	228	1	1	1	1	133525.5	0	101691.5	0	0	0	0	0	58808.9	93519.1	0	0	0	0	0	0	0	41946.7	0	0	0	0	0	0	0	10915.4	40914.2	0	0	0	51031	0	0	0	19389.2	64671.8	30026.7	22220.6	0	0	0
174.0874	22.9	174.0842577	174.0887444	686	1	1	1	1	484365.9	283076	119953.7	145963.8	111549	117256.5	113386.9	94665.4	129101.3	184836.1	254271.3	261152.5	176863.2	247178.7	133717.1	251091.5	181047.3	120925.8	116790.4	206655.5	162475.3	231820.8	266410.6	227175.1	205042.3	80926.3	109046.7	188927.2	208543.3	215651.4	115150.7	115197.2	139463	146364	198185	484365.9	298785.5	234137.4	235127.3	140761.2	270598.6
174.1014	57.4	174.1000994	174.1015931	344	1	1	1	1	76895.7	70755.3	25702.3	29493.6	17106.3	37792.3	22877.7	31649.4	0	54355.1	49657.4	38917.5	61751.6	38654.9	46619.6	28327.5	20728.2	26051.6	36486	24071.5	28412.2	34150.3	28241.4	38011.8	8786.7	5908.6	3954.3	29845.7	16074.9	25420.3	36718.6	23025.6	33242.9	34686.3	35991.1	60874.7	0	29558	47291.2	8474.8	42471.8
174.1077	64.7	174.1065307	174.1078698	669	1	1	1	1	244361.9	216510.4	80771	81550.5	42955.4	94342	21913.5	62382.4	34767.6	147800.1	140302.1	135349.9	177999.2	125914	54239.4	107770.6	90055.6	80581.1	78832.6	5917.8	65299.1	116763	0	132001.1	89273.9	66022.6	66854.6	133842.4	7151.8	109379.7	90347.8	1772.2	59299.8	115880.8	100073.3	183807.8	35858	65477	161857.1	74151.1	178604.4
174.8291	19.6	174.8265811	174.8293828	640	1	1	1	1	271660.5	105996.1	33707.5	25787.9	53589.5	28201	3976.1	37095.5	24278.3	19500.8	2652.4	7938.8	165	29767.8	25330.5	0	29593.3	37830.3	37870.3	49360.9	101253	14743.4	2217.8	53086.3	35854.7	48118.7	52514.5	28790	130469.7	10803.6	48900.6	52654.6	18488.9	12429.3	192175.2	13779	15872.3	78791	39229.2	55054	29190.5
174.8611	18.5	174.859543	174.861319	682	1	1	1	1	143402.7	61919.1	55485.9	84892.5	64846.4	58656.6	56287.9	60744	57235.4	49630.5	54082.3	58977.8	52496.9	39970.9	70107.2	48804.7	72870.3	89543.7	101379.7	67509	96405.7	88556.4	66416.8	103956.7	104600.7	99550	107747.7	94138.3	110854.9	93186.4	127992.3	129938.5	79981.9	69689.8	67767.7	41727.3	79366.3	98053	93709.4	98619.3	51335.6
174.9076	53.7	174.9065076	174.9077374	305	1	1	1	1	80576.6	0	14068.9	16777.5	0	0	0	24485.6	0	23078.6	11478.4	0	9668.7	66584	0	0	0	30657.8	11810.3	0	0	0	0	0	0	0	0	21894	0	0	27734.4	13004.6	21621.9	11425.5	9933.7	23385.8	31472.7	0	0	0	0
174.9562	14.4	174.951999	174.9564843	684	1	1	1	1	3041821.6	231415.8	785683.7	1365563.4	1221653.2	1694186.1	1379377.2	815892.3	1627613.7	1681906	1949336.8	1900168.3	1863481.6	2346106.1	1737912.6	1990599	1843233.4	1727331	1205224.8	1955068.2	1622472.1	2181805.4	2339232.2	1420399.4	733277.2	1141741.3	1472467.3	1607029.2	245402.3	1499805.7	1202851.3	547648.6	1379255.2	1309127.3	1269815.3	1221059.7	992627	869932.7	281678.8	1092466.1	1473991
174.9855	36.8	174.980346	174.9880299	606	1	1	1	1	2565100.9	325201.6	170081.4	208132.3	10173.3	66699.7	5684.9	3845.5	4596.2	618150.5	348399.1	1036084.3	488793	137240.2	104587.2	293337.9	0	50335.8	38528.4	153463.5	4335.4	240547.1	240465.4	465881.2	94789.3	115188.1	0	1933397.4	119876.1	62834.9	150249.7	135936.1	66262.2	54850.7	189555.6	64250.6	72403.8	35905.1	50057.2	384143.5	10772.6
174.9959	23	174.9949652	174.9960376	655	1	1	1	1	506443.3	57989	352698.9	162270.5	138136.8	19923.7	16745.3	2449.8	248517	65415.2	34085	123563.5	49162.6	44146.2	88398.8	33591.7	0	0	0	42419.4	35599	32783.8	28102.3	39943.1	29124.2	46945.8	31509.8	249731.5	32477.5	23428.8	19242	34178.5	0	4523	21377.1	185363.2	0	18140.9	11443.2	43209.1	5577
175.0145	23.4	175.0127331	175.0150163	669	1	1	1	1	527366.9	61810.1	19740.3	9558	157705.9	40950.7	169297.4	31715.2	76247.3	38693.7	57541.3	60162.7	232803.9	140740.7	101767.5	31910.2	86978.2	23923.9	8944.2	70923.4	75386.2	25227.4	33348.2	3782	44735	34890.9	43599.8	376778	36100	46966.4	29071.2	31129.2	30056.7	29103.4	30700.1	90967.3	35725.3	56716.1	25646.6	307053.7	35743.6
175.0252	16.4	175.0237842	175.0264927	645	1	1	1	1	4419166.5	651889.8	482452.4	540279.6	232088.3	103723.7	399503.6	130633.3	255950.6	77363	147751	129483	98549.2	107005.1	214195.6	100305	213884.8	466101.6	384714.8	158362.3	118052.3	168458.9	117685	185070.1	221668.7	137527.2	166995.8	155169.6	238578.6	232177.1	398938.5	281346.6	125837.2	137800.1	142478.8	67173.7	88079.1	93363.1	54796.5	40317.9	53969.5
175.0261	291.3	175.0245621	175.0268594	677	1	1	1	1	520824.8	520824.8	498230.8	163746.4	176082.8	180900.4	147564.8	181154	198551.1	215526.3	205941.1	202125.6	215248.8	227866.9	250039	220247.2	223746.8	247656.7	220993.5	226136.3	236571.7	254146.6	244615.5	230602.5	239141.1	289587.4	297180.1	280342.1	327286.8	309170.4	279359.9	286880.9	292782.2	325441.8	258245.9	309654.5	329173.5	313104.4	379713.9	355394.8	345917
175.0372	294.7	175.0336733	175.0375158	481	1	1	1	1	182826.3	37873.5	22193.8	0	0	33176.8	0	0	0	52219.5	0	0	96477.5	30301	84305.3	106961.6	45169.3	41739.3	55607.4	58320.2	98743.3	72304.4	36484	100602.3	0	64322.1	0	142892.7	50402.6	118624.1	45993.3	0	0	56009.7	54251.9	115034.3	0	63191	71294.3	56636.4	0
175.0512	293.2	175.0504742	175.0513189	606	1	1	1	1	165981.6	30560.4	89450.3	58249.9	0	0	0	80658.3	0	0	0	0	88395.6	0	153219.9	18439.5	0	54323.3	59624.6	0	0	60358.8	23977.6	0	30121.5	52277.2	36800.1	36684.2	29236.7	69460.3	98018.8	56794.7	46780.4	39535.2	74618.2	115411.7	34143.3	56797.9	70584.8	79083.9	97784.9
175.0625	294.1	175.0617238	175.0626593	683	1	1	1	1	4112531.6	4030400.2	4112531.6	1281769.8	1318103.7	1334547.8	1323292.3	1409131.4	1538325.7	1618140.1	1515368.5	1595609.5	1655034.3	1778640.3	1680115.5	1764680.7	1679832.6	1769499.1	1594746.6	1777035.6	2023709.8	2139855.3	2077004.4	2230994.2	2292071.5	2593545.1	2532800	2514172.7	2633717.7	2675150	2548538.7	2677955.5	2531603.5	493255.8	2514223.4	2470286	2582857	2793908.7	3074249	2903627.8	3016758
175.0722	134.3	175.0713476	175.0722724	657	1	1	1	1	471788.2	20374.9	128467.8	182380.7	145480.5	149421.1	193352.6	116214.2	180357.2	300576.8	340323.6	181350.6	307710.2	368672.7	267842.5	435889.6	266974.7	262010.6	312115.5	126451.9	167457.8	226427	377576	160689.9	182075.4	0	123170.7	293218.6	238867.8	188480.7	153683.5	86827.4	223840.1	266754.8	290090.2	161418.9	134992.9	84435.8	173565.9	240295.3	306165.2
175.0725	21.8	175.0714626	175.0735284	686	1	1	1	1	253593.5	46513.1	74540.8	81153.6	86788.5	58510.5	90325.8	58845.4	78910.4	76855	148776.6	76454.1	119282.2	125013.6	104957.1	156213.2	140201.5	142272.1	106977	126167.4	98222.6	112402.2	221187.1	104238.2	66617	66451.2	76956.5	100083.4	130777.2	86685.3	89740.5	70002	65485.4	54837.4	127450	101499.5	48598.8	46195.6	61929.5	74927.8	112648
175.0818	293.9	175.0808063	175.0819359	668	1	1	1	1	187225.6	23509.7	7506.1	94356.1	83420.5	0	43059.6	62993.9	65842.7	70573	64710.4	8982	0	17593.3	95411.7	32957.9	20639.2	35503.4	38705.2	48045.4	32009.1	56091.5	39833.2	26799.2	63041.7	67352.9	60539.1	47233.5	67576.7	59926.4	53307.5	50473.4	85427.3	93831.8	62261.2	28650.7	42497.5	69094.2	4250.6	0	57293.4
175.0989	288.7	175.0978347	175.0993813	668	1	1	1	1	160292.1	66592.5	130778.1	77150.2	60058.3	0	0	73172.4	48455.8	85349.6	73813	84924.8	115373.1	71423.1	85485.8	42237	52633.9	106154.8	97845.5	68953.1	127309.2	114849.9	102333.3	110544.1	71524.4	77285.3	98964	36074.4	28062.7	109375.3	110121.7	73684.8	126572.6	87164.7	46811.2	85396.8	94416.7	73535.9	83287.8	109852.8	50424.8
175.9084	134.9	175.9072501	175.9085337	638	1	1	1	1	91544.4	0	0	0	0	0	0	0	0	0	0	0	0	0	0	34456.7	0	0	22825.6	0	0	0	0	25719.7	22766.2	0	52484.1	25189.2	19138.6	0	0	17736.8	30102.9	33286	22605.8	0	80870	19815	28091.5	14515.7	18219.9
175.9596	17.2	175.9587836	175.9596699	680	1	1	1	1	176717.9	11707.8	39829	43604.8	39558.6	41046.1	44306.5	61919.4	40915	44852.3	46823.9	45670.3	48580.2	56584.4	59795.3	53093.1	48807.8	47531.4	47219.7	49206.9	44568.7	55077.9	55651	45101.4	42472.6	38298.2	40795.4	121462.7	55993.2	38567.4	87392.9	68578.6	39620	41897.3	77799.9	71029.2	78057.2	64544.7	39900.7	40266.1	39811
176.0024	20	176.0016465	176.0025095	472	1	1	1	1	536663.6	0	0	0	21554.4	38309.9	81534.4	19066.9	36697.7	118086.4	153393.3	52889.2	49295	150424.2	48829.4	71874.2	23984.7	0	0	64451.6	0	61384.1	117312.2	17215.2	0	74713	55669.4	125562.2	0	71241.1	0	0	0	0	0	0	0	30393.2	31643.1	54566.7	48668.2
176.0097	24.4	176.0086716	176.0098662	686	1	1	1	1	345118.2	167967.1	200237.1	179871.8	66918	95755.1	120386.4	109447.1	67815.9	168390.1	103646.5	84550.2	77166	128054.5	51406.2	91671.6	114716.5	147995.4	158407.7	202436.2	61172.2	82155.7	121724.1	63662.2	100867.1	66431.1	64641.6	77943	66842.1	113509.5	167320.8	196070.7	176039.9	182164.2	147690.9	197282.8	117048.5	66571.1	154719.2	71480.2	136352.2
176.0101	292.5	176.0092456	176.0104636	683	1	1	1	1	114736.1	61513.7	31533.1	9226.7	10335.5	37208.5	32318.9	33903.9	36634.3	11639.1	30883.9	43967.6	17311.4	30600.4	43799.8	53380	11834	68602.1	49978.5	24932.4	83544	31994.8	37648.2	65453.9	22848.1	49984.8	40149.3	38271.4	61824.2	33343.3	57805.8	12857.4	59259.9	54130.6	42636.1	29604	33669.1	51892	47186.6	66045.3	39855.8
176.0213	294.6	176.0205761	176.0213096	656	1	1	1	1	233297.7	25056.6	47992.9	76094.8	36500.5	71975.6	41944.5	47598.6	23838	0	38758.9	135819.8	123357.4	56912.6	70946.4	70076.4	68920.7	104715.2	87431.5	61013.9	104815.2	57459.7	66535.1	63412.4	118221.8	44610.2	42757.4	78319	82774.5	80647.5	79308.9	67665.1	0	94550.1	73790.5	89911.1	74427.8	0	77908.2	25248.9	68812.1
176.0388	21.3	176.0379932	176.0389248	679	1	1	1	1	181284.2	40882	15512.9	24485.2	52122.3	17290.5	45681.1	17995.4	53304.8	37418.8	44013.3	49448.3	55866.5	32545.7	26201.5	41423.5	56574	14547.4	22549.2	14670	15589.5	44092.5	29493.6	37743.1	46189.3	29999.3	28198.7	53235.9	74562	29961	46128	28558.8	17382.8	15576.6	48199.9	83238.5	24608.6	45023.3	26822.3	51192.6	25772.9
176.0454	17.7	176.0424502	176.0467317	625	1	1	1	1	134023.7	29886.9	71594.5	81808.6	34163.2	22903.6	24661.8	41397.3	21542.3	23324.5	29675.4	31312.3	43742.2	36464	37820.6	18470	39127.4	54189.3	57817.9	25285.3	0	25017.6	31964.7	23469.4	31432	97132.3	47463.7	24719.5	35421.7	67640.5	45360.8	63189.5	54583	49047	36513	54783.9	86359.7	0	63944.9	44667.8	0
176.0567	19.1	176.0558018	176.0581067	594	1	1	1	1	203001.2	71727.6	0	24365.4	111011.9	133962.5	23491.8	0	24370.9	65060.5	22317.2	27815.3	0	34544.4	100271.2	41198.8	36597.2	0	33005.1	41354.8	127796	42895.9	0	33269.6	62228.9	99609.1	31878	0	0	88935.8	44182.7	62617.4	73752.5	34753.1	59969.2	33933.1	60316.8	34430.1	34500.8	34852.4	35233.8
176.0578	291.7	176.0570523	176.0577882	686	1	1	1	1	877703.4	797137.4	877703.4	326404.6	351598.4	339647.6	349036.4	352184.6	390215.9	413582.2	409614	393913.1	407853.3	418370.4	413960.3	432376.4	415682.7	429487.4	429347	418451.9	474143.1	498312.7	466998.2	493074.8	525184.7	561597.7	587677.2	581676.3	602770.3	617825.1	599526.8	611844.9	556092.5	605795	567397.9	550823.5	594914.9	645596.3	679699	666902.1	667645.8
176.0658	288.7	176.0648596	176.0660083	686	1	1	1	1	166905.4	59576.4	166846.7	40597.3	108157.8	65498.5	38282.1	99104.9	91022.4	66637.9	105089.7	88458.6	107485.5	92229.1	97485	134297.5	77063.9	96925.9	101085.7	93311.1	87773	118541.3	114643.4	98387.4	102317.1	118990.7	144878.3	123449.5	136332.3	116998.4	134938.9	123975.9	103972.4	96327.2	129913.4	111228.3	99013.9	118231	140713.7	142837.1	118509.9
176.0829	284.8	176.0818715	176.0832079	686	1	1	1	1	253603.3	115436.7	95858.8	104524.1	110482.2	109691.5	108456.1	97717.2	84373.2	164227.9	128808	85972.4	142016.5	124229.2	140237.8	111062.4	92540.3	119638.6	121431.5	170703.2	148124.3	210015.8	196851.4	189401.2	160348.3	159898.8	219936.8	195924	190466.5	212211.9	191449.8	162425.4	166544.3	180192.2	173132.5	155623.7	194566.9	206405.9	189626	192663.2	200651.3
176.0941	287.8	176.0930991	176.0942695	686	1	1	1	1	226865.7	222176.6	106902.4	59894.5	157635.7	96872.1	82465.8	102019.2	127524.3	110625.2	114908.2	108514.1	108295.5	123228.4	114948.3	96072.7	106228.4	129931.6	109882.7	128077.9	132175.9	140990.2	151843.2	156929.5	137674.8	153311.4	202421.3	170571.3	165077.6	175974.5	183598.8	176181.5	137538.7	144434.5	144926.9	158860.9	151251.6	181555.3	171230.4	135789.2	186762.8
176.8262	20.8	176.8254096	176.8262433	425	1	1	1	1	221563.7	17944.8	101678.3	78590.4	72332.9	15110.2	0	9857.3	11363.5	0	0	9868.2	26267.1	0	28458.9	0	13775.2	10627.5	0	147304.8	14394.5	16664.7	0	17423.7	9444.1	0	194653	0	15828.2	0	11331.5	15429.1	44153.6	0	0	112674.6	0	9252.6	2864.5	40414.7	0
176.8594	19.6	176.8583837	176.8596113	663	1	1	1	1	155105.7	34068.1	23413.8	19096.7	9976.1	10741.2	11887.1	21937.3	17563.1	16592	75276.2	30665	17987.2	74706.7	17866	7251.5	21409.3	28603.4	32233.3	28496	25343.9	27341.5	87794.7	37154.5	61168.6	46436.1	38965.1	56579.7	31000.8	32849.5	47402	75786.8	29296.3	30201.3	33078.2	155105.7	28578.7	28899.3	23037.8	23668.2	30641.8
176.8895	24	176.8886762	176.8895788	682	1	1	1	1	255303.1	0	71549.6	87611.9	91204.2	39807.6	72706.9	100607.8	131802.7	71048.4	92447.6	96129.8	86990.2	123386.1	81959.4	102702.4	160920.2	73571.5	48492	98991.4	48568.5	79042.3	65872.2	66740.7	74778.5	74765.1	34141.8	72840.8	65373	61497.5	59533	41582.8	52777.1	52315.3	70069.5	69215.6	118853.7	67546.2	42775.9	58064.3	93745.4
176.8951	120.2	176.8942247	176.8952056	596	1	1	1	1	173268.5	0	0	0	0	0	0	0	0	0	0	25707.2	41767.5	35353.3	0	0	0	14070.2	19840.7	93897.1	71643.8	72542.7	62082.5	84143.6	61625.8	56726.3	40688.8	37217.2	72067.4	11851.9	36506.4	45737.1	64353.1	43813.2	37019.8	21359.3	78262.2	63719.8	37471.2	31768.7	63920.8
176.9292	67.7	176.9283819	176.9292779	686	1	1	1	1	70448.9	53447.7	30109.8	33784.8	16129.1	9542.1	16505.1	35721.4	29216.6	38973.3	26439	35133	40925	30430.5	32127.8	17509.1	25598.7	40043.6	15413.9	23366.6	13211.2	28900.2	28629	15325.7	16639.4	12258.5	12757.1	35311.7	37026.7	14075.8	12776.4	15466.8	11446.8	17442	35069.1	40704	29635.4	19407.5	14745.6	10240.1	41919
176.9358	78.1	176.93497	176.9360196	676	1	1	1	1	127819.4	53438.2	21487.8	25805.8	12417	52979.5	57362.5	0	48871.9	26833.7	55412.3	76308.2	56654.5	27625.8	7970.5	24101.6	20259.1	4370.9	9096.8	38285	29426	18680.4	18057.3	41306.7	33877.3	48142.4	57008.1	10012.8	85833.5	76852	18525.6	75664.5	26936	17767.7	14751.2	58796.4	36157.3	60243.4	106153.7	33997.7	19146.1
176.9491	100.2	176.9481567	176.9493542	672	1	1	1	1	344247.8	31480.6	43417	131328.8	137356.3	129684.1	0	122838.3	127604.9	118948.5	129507.2	114559.5	122531.8	104433.7	126059.8	104338.9	125656.9	55809.9	110518	100235.9	117242.2	105866.7	0	118803.2	104762.4	95529.3	112485	27894.2	93112	91481.5	74145	76998.3	88338.8	103872.5	62451	81221.7	83580.3	73058.3	99692.6	73825.5	91335.5
176.9526	19.9	176.9507408	176.9527327	637	1	1	1	1	248771.1	41873.1	0	32620.1	31591.6	22254.7	20974	30664.6	21125.3	22744	40497	40806.5	22115.8	69732.8	37194.8	17650.8	0	44857.3	38833.9	36654	21498.6	49259.5	248771.1	0	26147.8	0	17341.6	37970	24409	12510.4	28373	28785.5	19137.5	22719.3	11905.2	0	0	16714.1	19175.2	18770.2	20297.1
176.9605	17.6	176.9596246	176.9606089	674	1	1	1	1	239712.9	0	22825.1	71671.6	49230.3	17692.7	18446.4	45112.2	16032.3	31366.5	98140.7	60180.6	21150.5	22162.8	21898	22989.4	96969.2	90533.4	86709.5	21162.7	17581.2	23853.6	22349.4	17331.7	15790.9	34331.8	16210.9	17303.3	17248.5	12814	52589.6	101249.5	18653.6	177365.3	18576.4	165470.9	37114.1	22975.7	18531.6	17008.1	30411
176.978	66.5	176.9771386	176.9782529	679	1	1	1	1	98020.4	46304.7	17279.3	25391.9	11529.4	22531.1	33173.1	17724.8	27113.1	30565.6	14743.8	10658.4	23269.6	14119.3	27606	16940.3	15015.5	16131.3	20212.9	20272.6	39570.5	27602.2	32553.9	9147.7	11606.7	96980.6	11120.7	7277.9	26036.3	21881.3	14425.4	15294.8	13510.3	26435.5	13212.9	21803	11608.6	24606.2	11918.3	26574.2	10286.3
176.9835	146.6	176.9826833	176.9835347	686	1	1	1	1	142817.6	142817.6	117720.5	33177.9	40115	47676.2	48381.1	59697.2	50313.4	50475.7	55920.7	35938.2	59104.6	55796.7	52307.3	51823.8	56569.8	32976.5	53395.8	45793	50197.7	55290.7	52041	60409.5	63395.4	73473.2	60153.2	63704.1	72398.8	69495.3	62596.5	68381.9	60187.5	61309.6	59259	99803.4	73515.1	100342.4	107651.4	68182	84267.3
177.0043	18.4	177.0034305	177.0074971	365	1	1	1	1	162342.9	13068.5	0	0	0	0	130784	27594.3	0	0	15305.5	15630	42088.6	0	10437.2	17170.9	140990.1	0	0	16792.6	36918.1	48048.5	16738	79950	26269.4	82069.7	77857.5	0	34442.3	84387	0	0	0	0	0	0	0	33785.8	0	0	0
177.0115	23.7	177.0107203	177.0116424	328	1	1	1	1	233949.3	26524.2	0	0	39152.5	11655.3	0	0	8665.9	0	80046.5	10011.2	0	33443.5	41210.1	0	25010.6	0	0	15819.3	13203.2	209984	0	0	0	0	0	116258.2	0	18753.3	0	0	0	0	0	14484.2	0	0	0	43918.1	0
177.0229	21.6	177.0221571	177.0231048	679	1	1	1	1	327611.3	32310	26149.2	43882.3	56569.1	53131.4	30408.6	40046.4	95559.7	35089.8	69798.9	54947.9	24480.7	59326.8	69954.8	50107.7	218671.8	18395.5	37606.6	40233.7	35025.2	15278.9	42834	22220.4	24647.6	57105.1	32009.4	73638	34685.2	35829.6	45999.4	49796	26153.4	31883	46544.4	68403.2	15405.2	32844.7	14189.6	56031.1	37368.2
177.0305	292.2	177.0296934	177.0305727	679	1	1	1	1	186534.8	5608.1	31456.5	98324.7	69397.6	54242.3	44806.1	61722.1	106768.6	65098.8	48769	36400.5	38124.3	32385.8	44871.1	50074.4	116306.1	58548.9	35169.2	57239.1	62973.7	44146.9	71903.8	78687.4	70482.5	55469.7	43502.6	54568.1	52896.6	84757.5	91277.4	65185.1	77308.7	61171.3	57991.8	141757.2	52358.4	79983.2	13650.7	41986.3	83253.2
177.0406	29.5	177.039444	177.0419835	675	1	1	1	1	871649.5	117862.2	98452.6	108562.3	125373.8	101289.4	127688.9	106144.4	544951.7	97640	127108.7	102244.2	116188.9	102602.8	97989.5	68284.2	426787.7	66744.1	61818.1	87192.5	83393.5	88247.7	131957	88758.5	203687	213193.8	99073	96406	117879.4	119927.7	165749	163379.6	151427.1	162783.2	160418.2	149800.8	139100.9	149286.9	103579.8	106385.4	157084.7
177.0419	291.8	177.0396833	177.0421519	592	1	1	1	1	1086919.4	1031543.4	1086919.4	503484.8	335500.4	377311.6	351737.4	388876.6	393694.7	429722.7	433290.2	0	441933.9	493878.5	459068.2	505430.4	447258.9	470836.2	502503.9	507225.4	525463.8	655699	0	648989.6	686094.7	724526.1	748747	753748	751401.8	853366.8	778033.4	772809.9	730379	723942.5	706134.8	677300.5	744544.4	818770.9	827008.2	814439.3	858136.1
177.0555	154.8	177.0543932	177.0555565	684	1	1	1	1	66666.1	14642.9	36069.3	23339.1	45464.6	13485.2	37083.8	46301.7	12931.1	32814.5	34559.6	29667.1	23444.8	17178.2	24517.2	39823.7	11844.1	31573.3	36487	21180.6	23291.4	14350.5	38554.3	41479.2	19641	38507.4	27826.6	41682.1	24071.4	42873	31760.8	22178.9	27392.2	19002	23573.4	29943.9	37085.2	42416.2	38507.9	28938.3	28463
177.0919	174	177.0909805	177.0922523	686	1	1	1	1	90615.1	45964.6	15314	51666.1	63602.3	43437.8	41047.7	58629.8	34281.7	42775.5	32392.7	45552.4	47626.9	17036.3	36001.8	26305.7	59803.2	44023.4	60417.7	39593.1	54471.8	66051.3	44104.5	49424.8	30335.9	35490.7	58583.1	46323.5	37317.5	54704	59189.8	46476.9	47205.8	25943.8	13334.5	23968.9	53659.1	47773.6	54389.6	43105	56293.9
177.092	279.2	177.0901374	177.0921758	685	1	1	1	1	125976.1	27777.2	68438.5	50414.9	61625	63429.9	18226.2	45115.9	45001.2	57544.6	27339.9	99349.6	64886.5	51627.1	65113.8	54312	58960.5	40280.9	82160.9	62267	106779.4	62727.9	36265.9	15948.6	49557.5	63160.9	58500.7	27004.4	45457.8	30144.8	41844.7	68535	29530.6	33895.6	49975.5	55987.2	99398.4	70746.3	35333.3	43353.2	26289.3
177.1646	132.1	177.163851	177.1646755	568	1	1	1	1	115124.3	11649.1	25820.9	27748.5	39460.7	39912.2	44070.2	42650.7	16504.2	45399.2	16491.8	46801	10389.8	7898.4	0	16795.3	0	16161.5	0	20175.9	12724	9597.5	28674	104645.7	9781.8	11085.3	0	7147.9	34451.8	38090.6	10707.3	15885.4	44085.9	14931.4	0	0	36808.6	18895.4	0	13445.2	24480.6
177.8601	18.5	177.8592032	177.8601841	686	1	1	1	1	168788.4	88220.1	66408.7	89073.1	74138.8	81395.7	68231.2	74061.5	63393.2	41468	61942.9	56409.1	53739.5	70768.2	64376.3	66810.5	74401.3	83363.5	97498.3	70721.5	104391.5	74145.6	71595.8	101428.8	123931.8	92351.9	127095.9	103478.1	106587	113727.5	131059.5	142995.4	107197.7	82015.7	86011.7	45289.8	83880.5	97697.1	90253.4	101158.3	98514.9
177.9029	106.5	177.9021549	177.9030544	673	1	1	1	1	3357998.3	544992.2	553422.9	614631.4	635779.2	678151.2	661812.6	637106.2	580903.8	690939.7	661570	558622.4	647188	562688.4	800853.4	827455.3	832646.4	895192.1	1380470.2	569271	1380899.6	976815.4	1136640.7	1898352.5	1568504.6	1367138.7	566046.7	1449938	831979.4	1509352.8	1045619.6	1311610	275145.5	1080988.1	923310.8	285450.5	879385.7	1008505	1090098.9	552947.1	868912.1
178.0068	23.9	178.0056253	178.0070278	639	1	1	1	1	268826.9	29138.8	32749.5	23838	28334.6	21729.7	0	141427.1	0	33756.9	95884.2	22672.8	140338.8	150496.3	102526.2	57176.9	0	23879.7	57327.1	33297	19873.5	7255.4	13177.1	24193.6	47577.3	0	56694.9	22625.3	14768.8	50211.8	30945	22758	41512.7	31149.8	57842.1	28407	131871.4	62634.3	39071.9	22854.9	13013.6
178.0258	290	178.0248259	178.0259919	686	1	1	1	1	380256.1	380256.1	116234.8	108624	147459.1	132119.8	122432.7	111506.6	150433.4	170868	172140.6	137655.4	164976.4	181203.8	146721.1	147436.8	173026.2	168444.4	168918.2	150295.8	180855.3	193473.3	193668	191420.5	182094.4	207027.7	213568	215180.5	219437.3	219009.4	200455.1	200240.6	190001	208149.1	197228.3	191242.5	214407.6	250820.5	247323.1	239471.1	237446.3
178.037	291.6	178.0360624	178.0371007	686	1	1	1	1	149355.4	145182.6	137305.1	49620.9	67297.9	48666	5598.9	65396.9	5391.3	91341	68564.9	74069.3	72223.8	99226.2	64491.9	71655.3	54270.3	83965.5	83192.6	74203.7	88107.4	64257.6	63535.8	84406.4	59311.7	97748.2	85133.7	85119.2	93735.1	96018.1	81109.5	85482.4	92185	109147.3	92303.5	78909.7	90284.2	100024.4	110871.4	103049.6	94798.4
178.0508	138.4	178.0498605	178.0509564	686	1	1	1	1	155523	65986.8	99702.2	108886.9	81464.4	92928.9	71578.2	35140.1	42441.2	84380.7	111361.4	37787.6	91352.7	54934.4	77478.9	44924.6	81858.7	78499.8	49404.3	89663.8	48639.4	86651.7	82111.7	73228.5	96944.1	20727.8	91603.7	69810.2	65375.1	45361.4	91771.7	86081.5	77349.3	57616	88595.5	87621.9	83679.3	110495	80022.3	53201	56872.9
178.0511	22.6	178.0500043	178.0518289	582	1	1	1	1	14043909	968615.9	4906451.1	4736171.4	0	108082.6	0	5783547.2	0	0	0	2546293.7	192795.9	271074.7	799561.8	680008.1	180463.5	2704798	3133173.8	4237486.7	0	841215.9	220098.1	261092	8944804	1735802.5	1999662.6	1909271.6	2007480.2	0	4718335.6	5004763	3733937.8	4251333.2	292241.3	127702.2	0	93748.8	4626403.1	901239.7	0
178.062	142.8	178.0611061	178.0622978	663	1	1	1	1	1518200.8	137643.8	134260.4	120958.6	148767.3	161739.3	190177.3	168828.8	327390.9	164556	144964.3	147007.8	142204.4	167321	387875.6	201148.4	158375.2	174620.9	185939.3	850769.5	233002.1	272358.3	206470.7	552169.2	734294.4	617068.7	889329.9	408878.8	366066.9	708180.6	244909.1	445409.9	0	96184.4	134555.8	118275	111678.7	904393.7	616141	368966.8	337562.5
178.0623	25.1	178.0612991	178.0624585	575	1	1	1	1	15439653.3	0	0	0	141318.1	0	0	0	1532191.9	0	0	0	0	0	2110668.6	0	0	0	0	3426418.2	146063.9	1819805.6	0	2201483.7	1748624.3	4975860.2	5085169	0	1376673.6	2723445.4	0	0	0	0	0	0	0	8527044.5	1212706.8	44789	42259.7
178.0734	287.7	178.0723744	178.0736592	686	1	1	1	1	299875.1	299875.1	105123.6	123460.3	142908.3	134615.2	138512.8	101247.9	144659.9	144405.5	157302.3	161152.4	171696.2	143787.1	169904.5	175042.5	176186.7	172419.3	167502.8	167248.4	160413.6	198236	182577.2	183913.8	187658.1	215133.8	213562.4	217424.7	235594.6	226645.4	214302.4	211619.6	193644.8	193240.9	205170.9	216663.1	188227	234089.1	222018.3	231347.6	234164.6
178.0815	293.3	178.0807133	178.0814957	680	1	1	1	1	199798.8	60833	59977.2	10083.7	35085.2	53470.4	54424.2	15006.6	77628.6	61833.3	83192.3	72573.9	114531.9	65538.9	33266.8	9514.7	21106.3	82823	93263.1	94468.9	73942.5	76373.4	29093.1	39877.3	11556	66179.6	25135.5	92732.9	107709.2	94754.8	15947.8	81586.2	68992.4	79902.8	37539.8	72402.7	63898.2	75852.6	121800.8	96312.6	71182.8
178.859	18.5	178.8580017	178.8592005	685	1	1	1	1	216888.6	79867.5	83338.6	97179.6	86725.8	61504.6	68094	76308	70955.4	56984.5	53862.5	77753	68832.6	45279.2	111690.1	82116.5	78777.1	91555.3	98387	102448.4	114632.6	90213.5	85769.9	111447.9	162622.6	112808.2	158750	120832.5	121579.4	127124.4	143880.3	155637.2	97444.3	98102	91185.2	66944.5	82740.3	82106	92268.1	118038.1	97556.1
178.8865	24	178.8856427	178.887955	678	1	1	1	1	275632.4	0	43631.8	41629.4	121487.5	78027	64310.2	38476	77570.6	43127.7	60089.2	54334.1	54421.5	56640.1	28249.9	43921.5	61043.7	34334.4	19982.5	58455.9	91922.5	28319.4	29613.3	38257.8	33546.6	38415.5	41141.2	48128.6	28476.2	19079.6	26860.8	22723.1	54645.3	67873.8	76038.8	59908.5	59830.6	37259.6	62179.5	31217.2	37252.9
178.9029	106.1	178.9016391	178.9033396	651	1	1	1	1	344599.1	68131.2	0	0	0	0	0	0	0	0	26502.9	19072.9	0	18975.5	18941	19279.8	19020.1	19074.9	75210.3	42379.6	105675.2	70342.8	88810.4	96033.5	94081.7	92917	68934.7	44359.9	109447	54833.4	108235.7	152901.4	73386.7	62439.6	57362.1	45010.3	81620.8	85773.6	98867.9	75714.8	86438.2
[truncated: 8,705 more rows]
[truncated: 433 more columns]
