# Supplementary material for: TCA cycle remodeling drives proinflammatory signaling in humans with pulmonary tuberculosis
Source: PLoS Pathog. 2021 Sep 24;17(9):e1009941. doi: 10.1371/journal.ppat.1009941 (PMC8494353; doi:10.1371/journal.ppat.1009941)
Supplement: S2 Data — (TXT) [file ppat.1009941.s009.txt]

c18neg_label	Study.ID	Fumarate	Succinate	Itaconate	Malate	Alpha_Ketoglutarate	Glutamate	Aconitate	Citric_acid	Arachidonic_acid
F029_180227_M337_026	1005_Week_0_2	24.13618711	9.652367648	1.871426961	3.097233346	7.362564042	31.82272618	6.341629721	101.1940367	1569.953007
F029_180227_M337_032	1016_Week_0_2	22.70328989	4.130457044	15.67310071	3.31676304	14.91755731	21.05906511	8.295811189	321.9219489	445.1576088
F029_180227_M337_044	DCHB_003528_2	24.17834195	6.591351815	28.89087737	2.747925829	29.47588191	17.8633708	10.2655629	636.3884218	1822.953247
F029_180227_M337_050	1009_Week_0_2	17.46591442	9.333941508	39.38733265	2.977411894	17.103101	18.00835665	1.978226242	818.1440267	454.627933
F029_180227_M337_056	1007_Week_0_2	20.09016219	6.533079677	22.64545246	4.382865046	40.63440566	23.57296646	11.12391289	486.2179155	460.4433028
F029_180227_M337_068	DCHB_003557_2	13.46225414	10.99866982	5.944292941	2.312499919	6.515863578	20.00093053	7.789456745	182.7968318	1260.60422
F029_180227_M337_074	DCHB_003529_2	24.11081728	4.937317593	20.86004053	3.146859767	11.32530064	27.4322753	16.00856931	502.9459795	923.3512579
F029_180227_M337_086	1024_Week_8_2	21.89313376	7.496033917	14.89138588	2.556498405	12.6676036	25.57331663	6.05132823	352.353932	844.3953635
F029_180227_M337_092	DCHB_003533_2	21.36624203	5.118785813	15.28259919	2.615403249	12.07127024	13.3959857	7.60354019	406.0574512	235.3031037
F029_180227_M337_110	DCHB_003563_2	21.03288488	6.075802478	4.636893276	3.42568347	10.63682317	25.24926742	13.86478732	128.4216833	1717.99474
F029_180227_M337_116	1005_Week_8_2	25.4247508	6.242280473	17.74608949	3.8286845	11.06276819	22.38647043	15.05110931	481.3109237	478.3469148
F029_180227_M337_128	DCHB_003537_2	21.42131782	6.69756342	20.3117518	2.767238633	12.34895072	19.38082919	11.50671305	557.0061372	379.938633
F029_180227_M337_134	1007_Week_8_2	21.09838136	5.034521724	23.73361358	5.885193074	47.42935582	22.32125131	22.67706088	683.8687384	616.8796992
F029_180227_M337_164	1009_Week_8_2	20.56696117	5.581843542	10.35086455	2.427565146	9.736687782	23.00895652	10.22756006	272.7212621	654.4028576
F029_180227_M337_170	1020_Week_0_2	22.31419254	4.836273399	11.83108542	3.377290482	13.69566592	22.34271411	11.95806962	317.0379507	1042.578342
F029_180227_M337_176	1020_Week_8_2	21.91352054	12.22315919	33.17532062	4.40841184	24.34206746	29.05269152	18.57742515	989.1499847	696.1848289
F029_180227_M337_182	DCHB_003526_2	22.81681596	4.242447028	19.10333314	2.973789602	15.60830112	18.74444789	13.50961338	613.1333284	646.3209052
F029_180227_M337_194	1024_Week_0_2	273.2179182	9.06631821	9.467970842	2.701910808	8.085452645	24.5152165	12.19689104	205.1389227	463.294313
F029_180227_M337_218	1016_Week_8_2	21.15209337	3.3632965	22.66340091	2.39365102	16.9017597	26.18336228	10.64878024	486.9317869	341.1081098
F029_180227_M337_236	1014_Week_8_2	21.35083829	9.201589513	37.5406305	2.520050883	8.037144747	17.33627493	7.285029134	706.3838638	215.4309392
F029_180227_M337_248	1014_Week_0_2	18.22010306	2.026969885	39.28891914	2.290797964	15.42807009	20.84201992	7.08370851	730.5764871	271.5244854
F029_180227_M337_254	DCHB_003541_2	27.66532138	11.89245346	5.181870779	4.151289798	19.67242394	22.36493874	10.68025658	125.1480807	1070.287891
F029_180227_M337_260	1002_Week_0_2	24.08452078	4.599039299	4.020600484	3.0432955	10.25954578	39.35395513	8.953678469	83.02114536	1356.950803
F029_180227_M337_266	1002_Week_8_2	22.04178594	7.21331713	27.44891239	2.61365878	14.99329901	21.59594516	10.00564529	566.613226	320.477208
F029_180228_M337_014	2015_16May12_2	27.85127784	19.71968699	1.597483525	8.716553566	14.31233964	81.33550444	22.71683453	151.5279208	2644.623442
F029_180228_M337_020	2017_7Mar12_2	47.05675984	36.62073783	6.733722229	10.21841478	47.31159012	240.7073746	21.87125881	149.9725441	14978.82547
F029_180228_M337_026	2015_29Feb12_2	45.00734138	24.25293828	5.079762653	8.989586719	21.12555818	163.6574971	4.656733531	114.7848648	2842.06651
F029_180228_M337_032	1025_Week_0_2	23.54346879	5.350420908	12.80298559	1.002849746	33.72284655	1.055687814	3.331999586	619.5258605	888.7751599
F029_180228_M337_038	1026_Week_8_2	40.32213785	8.06040266	2.743942154	2.086716875	23.05376284	2.758346047	5.880406631	104.790306	68.81756754
F029_180228_M337_044	1048_Week_0_2	19.74142069	5.685549481	2.575423552	2.442126061	13.70334578	16.33788499	8.509835986	93.92884049	1658.115749
F029_180228_M337_050	1025_Week_8_2	12.88391459	10.30976066	3.240679826	4.105751339	18.42112731	12.00765058	10.84847944	218.0083353	1145.723719
F029_180228_M337_056	2004_14Dec11_2	211.3245594	21.81746159	2.671048525	47.80460401	507.7919718	219.3073613	24.7300663	130.6954824	34752.97532
F029_180228_M337_062	2023_23May12_2	60.48266348	26.0761134	2.418776755	15.39640433	11.8428806	90.86664544	32.35128662	114.4854656	6645.622227
F029_180228_M337_074	2033_16Jan13_2	213.9806687	68.96951294	2.453984783	52.06225335	94.33584546	161.7540017	30.85439289	278.7308656	9643.324547
F029_180228_M337_080	1029_Week_0_2	6.915638976	5.282068618	2.43759797	4.646152182	19.58848556	5.38234206	26.45379424	248.5785785	120.9707987
F029_180228_M337_086	1045_Week_8_2	9.63319038	9.244892477	4.557341192	2.495444556	20.10568621	0	12.09035379	272.1543214	273.8545373
F029_180228_M337_098	2021_18Apr12_2	90.42667544	14.6979588	2.529152539	23.9128544	91.98322717	142.5715887	41.82229089	331.2963783	5942.247319
F029_180228_M337_110	chd_114269_2	0	14.10831409	1.678570064	14.0052745	38.58588558	99.60379079	30.63103136	237.3073268	11159.94476
F029_180228_M337_158	1039_Week_0_2	10.21135813	9.836449881	3.421921729	5.373115022	23.38107203	13.94570083	19.5627842	283.7952883	2109.842736
F029_180228_M337_164	1026_Week_0_2	22.93949439	9.404968098	5.936186503	2.802319284	21.32561268	15.20471941	8.673778462	277.9572622	463.4489777
F029_180228_M337_176	2022_18Apr12_2	20.85718171	11.94452678	3.183379572	3.488145739	23.41077913	3.069320217	20.0983128	285.5971399	223.2680493
F029_180228_M337_182	2023_23Aug12_2	43.66722302	15.86361305	1.539200279	12.98722219	26.69980473	95.16655006	16.02928881	106.8715969	4125.59495
F029_180228_M337_188	1048_Week_8_2	68.92714275	23.11981631	2.237564129	18.55920081	20.36683951	79.49113651	32.91585343	470.0392816	4772.035953
F029_180228_M337_194	1045_Week_0_2	20.22359757	10.35664639	3.114410957	7.458427517	32.18656898	32.82390132	27.80905035	308.4649003	973.4746887
F029_180228_M337_200	2017_16May12_2	21.82099218	11.81053938	9.633139134	2.407911263	22.90136612	7.513572759	6.570464134	463.7219146	973.405901
F029_180228_M337_206	chd_120988_2	25.25604255	17.36071824	2.151037648	9.605503228	29.77498616	65.29829868	34.76436036	165.0545129	8317.277366
F029_180228_M337_212	2033_7Nov12_2	22.39204767	11.84450004	2.397473005	4.170728254	19.93940206	3.66829843	12.25699163	192.6547798	2102.308376
F029_180228_M337_224	1039_Week_8_2	11.39952594	7.924412263	2.051158673	1.899557427	19.04281927	16.05654491	9.923163476	124.7215136	899.116368
F029_180228_M337_230	2033_23Oct13_2	17.20051519	5.416528035	9.957152831	2.544352974	29.25113831	17.45280189	12.54607147	469.6467359	247.8492634
F029_180228_M337_242	2031_19Sep12_2	21.47868981	8.071181085	6.932923431	2.803410186	24.38646354	10.99660541	6.74049893	326.4941602	832.1737308
F029_180228_M337_254	1029_Week_8_2	9.787882109	10.97033528	5.119108074	6.135846771	25.39909202	41.89464702	25.42833607	330.5265519	1764.079119
F029_180301_M337_014	2041_15Jan14_2	56.71587121	27.44200952	1.642155271	17.35068186	50.87775616	229.2050791	36.60427599	307.0418315	3010.995529
F029_180301_M337_020	2041_30Jan13_2	43.86620891	9.210000513	1.893703012	16.50194528	55.84779612	59.66417418	36.48777321	241.3927378	990.2280778
F029_180301_M337_038	2044_8May13_2	16.09325629	10.54057324	3.070126644	5.128856505	16.33733895	30.42511387	14.15369015	214.7848542	1755.865353
F029_180301_M337_044	1070_Week_0_2	117.4409278	35.31604082	3.185265414	37.36399976	155.2634357	160.7608862	28.41614802	275.7090459	2129.91798
F029_180301_M337_050	1066_Week_8_2	29.05306358	16.51972264	11.82669798	9.647915265	21.07025389	64.48578217	23.92160384	696.0492253	1130.911982
F029_180301_M337_056	2034_30Oct13_2	16.54139466	10.56107419	8.648294147	5.298908289	27.49422716	10.99565369	25.44363652	513.8193911	1124.887596
F029_180301_M337_062	1066_Week_0_2	27.70755222	7.021071759	1.350310612	13.87211639	30.31724464	28.76233654	20.04960627	193.6913257	1109.06972
F029_180301_M337_068	1059_Week_0_2	26.14229902	13.59097028	5.333110407	5.520956922	21.5724358	19.23551223	22.10211089	301.7106071	1187.799887
F029_180301_M337_092	1070_Week_8_2	20.1748523	13.24179262	6.429556435	6.562534935	23.2661582	25.37017206	21.81737524	394.3494604	1143.985876
F029_180301_M337_098	2044_6May14_2	21.44656824	10.52332731	7.761405211	5.689382127	25.63491275	18.5549063	22.74518444	446.9544818	1338.039154
F029_180301_M337_110	chd_149966_2	73.41708861	15.78347766	6.908625165	22.91331264	46.85182077	16.56012913	42.38436805	662.7376729	1038.356478
F029_180301_M337_116	1069_Week_8_2	15.43786763	11.9693202	3.927532121	5.0533011	17.54219124	2.428088189	24.88671863	347.4274148	2396.774046
F029_180301_M337_122	1054_Week_0_2	28.76336322	12.96154631	6.758641598	12.48620322	34.40760595	20.99979286	35.55072474	525.4577495	1442.07405
F029_180301_M337_146	chd_132396_2	25.4885259	22.0416218	1.13428947	7.279539285	53.48010376	238.2508498	15.67512971	150.9447961	4324.28946
F029_180301_M337_152	1069_Week_0_2	19.82707915	8.031005399	5.352467252	4.948870826	31.8091271	0.501261891	24.8758651	412.2419425	2358.368507
F029_180301_M337_158	2034_20Feb13_2	28.21970624	20.10397724	4.325330713	10.75796543	46.45762708	34.8254213	23.17431799	294.9361115	2338.936776
F029_180301_M337_164	2035_17Oct12_2	319.6018453	45.58342982	3.072151416	86.87041667	514.7854024	144.2863524	57.02152669	471.9610577	21479.18124
F029_180301_M337_176	1054_Week_8_2	27.79978207	13.93531776	6.205963946	6.717509903	22.04412539	26.23333246	17.84592259	376.4757441	1381.392535
F029_180301_M337_200	2044_20Feb13_2	15.95056977	14.05422138	4.411922298	4.442126542	15.71869731	4.646109807	9.372630948	234.6363816	519.224491
F029_180301_M337_206	2034_7Nov12_2	105.0627426	23.59851876	0.935370229	29.17241531	290.4218749	204.6931982	12.08100713	92.09542134	14952.51579
F029_180301_M337_218	2041_7Mar13_2	9.979863132	7.500450459	2.608390445	4.401883168	16.00834407	6.622544341	9.133853148	142.6704156	671.864772
F029_180301_M337_230	1059_Week_8_2	14.93982072	7.455684336	5.440056092	5.170901913	13.31596599	13.03937041	7.6278409	292.0525912	3100.858223
F029_180301_M337_242	2040_16Jan13_2	42.27112597	8.069913427	1.278445396	13.26111625	42.21237759	74.20636233	14.28062455	88.16896805	1574.427486
F029_180301_M337_248	DCHB_003561_2	90.96248169	42.82959228	1.611223385	26.34500561	29.60121498	124.1682584	25.98631333	70.48405875	3892.608264
F029_180301_M337_260	chd_151753_2	14.3001547	11.91023958	4.184762155	3.941136177	14.34428927	2.841471684	11.79847887	248.8724538	821.4994355
F029_180302_M337_014	1083_wk0_2	14.00450919	20.271078	2.170048119	8.471219562	53.51870203	205.6270671	16.81691219	151.5617927	3183.172335
F029_180302_M337_020	1090_wk8_2	11.4046336	6.289089658	4.220255668	4.906186148	21.29052198	27.15919028	14.31078561	191.9831608	1700.635816
F029_180302_M337_026	2045_20Mar13_2	17.3822595	9.506682554	7.690659872	6.233876908	36.67483067	23.97057231	26.95925183	275.7522611	1827.251824
F029_180302_M337_032	1082_Week_8_2	73.60674724	21.93480152	1.729816586	23.695893	354.3341715	188.0786436	11.11967378	130.2597855	6177.181665
F029_180302_M337_056	2046_26Jun13_2	19.05617838	7.272847984	2.978749226	6.341592006	30.5109943	29.99958159	18.77748859	171.3030839	1998.898122
F029_180302_M337_074	2046_3Apr13_2	17.99223392	7.605464308	3.948676153	5.389317243	25.80203628	27.56810141	9.306220252	173.821132	1878.975217
F029_180302_M337_086	1083_wk8_2	21.21000632	14.81567854	4.322743217	7.586923654	32.26534097	54.5648107	19.63780394	178.170776	2217.503053
F029_180302_M337_092	3006_7Nov11_2	11.21582905	15.35710256	4.874618138	7.449602789	35.8285173	24.98652439	20.69291442	233.6675154	3788.466985
F029_180302_M337_098	chd_195439_2	121.0004639	10.37555658	1.498499993	7.923104518	51.85924155	412.2234859	8.621525113	160.2890836	36766.71516
F029_180302_M337_104	chd_223088_2	18.08100908	12.58757827	5.589710027	6.204379421	36.01717907	41.32019347	13.66647659	209.0420296	2539.815134
F029_180302_M337_110	2045_5Jun13_2	7.546357206	12.19907397	6.142074736	5.460667048	31.33536849	34.54400385	12.12623053	292.8846293	2292.736342
F029_180302_M337_116	3005_4Nov11_2	204.2741025	41.85978333	3.106558082	57.98258322	624.1771714	217.4991311	14.14168162	168.9137189	19807.28503
F029_180302_M337_128	1090_wk0_2	15.9378924	13.61744826	5.993057315	4.367736563	31.19882517	27.2701632	16.12638145	227.1012787	2831.335916
F029_180302_M337_146	1088_wk8_2	14.8931986	22.26777576	1.501380883	9.831474063	55.4643661	214.6861228	20.47642271	193.023443	3289.519697
F029_180302_M337_152	1072_Week_0_2	15.61847954	6.236177757	7.779379822	5.849459402	24.25110738	22.84705975	15.44159705	281.8183668	3012.325834
F029_180302_M337_164	3005_15Nov12_2	23.84154678	4.575924378	6.102415435	7.335074445	32.09788842	28.37404072	23.04433632	290.5282764	1805.830431
F029_180302_M337_182	1079_Week_8_2	17.96849144	8.160134776	6.709862848	6.834836789	36.48472241	19.63351474	16.92822369	237.5472491	2001.524311
F029_180302_M337_188	2046_19Mar14_2	30.70842975	11.79502405	6.897830731	4.589765125	25.2116935	30.88477951	25.46191916	304.8144276	1696.646307
F029_180302_M337_194	1079_Week_0_2	32.15111859	14.42264205	1.853373639	6.004567565	28.04200519	48.442584	20.69894528	130.973182	2379.483918
F029_180302_M337_200	DCHB_003562_2	24.70084192	5.633699454	4.671088406	6.302267899	29.437873	32.6503637	15.06232232	193.0454905	1830.654564
F029_180302_M337_218	1082_Week_0_2	32.40606643	7.457784823	9.020960101	6.614385422	27.46839334	23.80170502	18.96595716	307.036266	2087.263382
F029_180302_M337_224	1072_Week_8_2	15.63657022	13.22674983	5.656519958	6.72828675	24.20120569	22.4862735	14.86111139	237.7334402	1734.698407
F029_180302_M337_230	1088_wk0_2	23.3632913	9.988612288	11.44303128	7.344219488	25.69123869	23.97249781	20.88984628	360.3889837	2985.785193
F029_180302_M337_236	3005_16Jan12_2	16.32682976	12.17279891	7.072953982	6.807509099	21.09505767	26.42028832	15.48420918	238.3277224	2113.96996
F029_180302_M337_248	chd_230890_2	44.93794953	12.77088507	7.204876198	7.036549	22.75066233	22.70625207	16.81905451	260.6785221	1707.269512
F029_180304_M337_014	1098_wk0_2	9.384745326	13.88417015	2.461316308	4.698939593	15.91154334	133.5562189	16.8702711	225.5466399	1525.185074
F029_180304_M337_020	3050_28May12_2	10.67716129	10.73803812	6.076567488	1.352314066	6.921118359	21.83478312	23.67661262	339.5347731	620.8545704
F029_180304_M337_032	1099_wk8_2	8.23094402	11.16776104	5.113459555	1.934595557	6.509468101	20.28044519	16.90232286	356.2865641	496.3455545
F029_180304_M337_038	1100_wk0_2	11.40288538	2.482665509	7.184743239	2.176456992	8.798862775	28.41572399	35.58839242	387.2216679	631.1854058
F029_180304_M337_050	DCHB_003569_2	17.95686583	8.628997067	4.339360192	2.79500427	12.44809837	40.06278455	31.363713	354.7106969	617.1564162
F029_180304_M337_056	chd_259572_2	13.36204936	6.900228343	5.882508416	1.817139727	11.35093801	28.09519737	27.4957655	421.1219218	961.4045745
F029_180304_M337_062	3041_22May12_2	13.51916518	6.368712793	9.717655594	2.047023356	8.479691482	12.10799057	27.29834032	573.7132461	925.849765
F029_180304_M337_074	1103_Week_0_2	12.59086485	12.22471291	13.230028	2.060358835	8.808696094	28.02674276	20.02203781	490.7043853	1010.112486
F029_180304_M337_080	1098_wk8_2	11.49163046	5.348698097	5.881907719	2.35051376	6.923789628	21.79389969	16.51863634	250.0379638	594.3294105
F029_180304_M337_092	1099_wk0_2	1.123744115	13.32610105	11.23313845	3.956851908	10.13310179	16.39124908	30.87892495	543.4375448	574.6635128
F029_180304_M337_098	1102_wk0_2	8.231895015	11.47334569	4.135188491	3.12163629	8.371461408	20.44111472	19.85905623	446.1802873	689.5506467
F029_180304_M337_104	1093_wk8_2	134.9993348	8.842517928	8.178482819	2.468824807	5.689708089	49.07598986	11.65447744	316.6531646	864.7582094
F029_180304_M337_110	1093_wk0_2	5.889163243	11.42987093	4.553515857	3.982165627	10.38764936	26.71265177	17.24645701	288.1946621	653.1978501
F029_180304_M337_116	1103_Week_8_2	13.0007579	8.299247134	3.757056634	2.970076797	7.663513289	24.58431066	16.85017271	184.4250172	1062.778203
F029_180304_M337_122	3011_5Dec11_2	7.101292212	12.28571887	5.508979056	3.112222832	5.987390052	18.34642774	17.06067752	264.5678857	1462.23401
F029_180304_M337_128	3025_16Jan12_2	51.43148388	3.409651456	2.681443284	13.72359025	47.99838958	306.1278616	10.94914119	210.0351451	8029.773147
F029_180304_M337_152	3007_9Nov11_2	11.80776409	10.63806857	6.48182835	4.172323551	8.45945118	23.7559393	27.36340175	359.1302302	573.1930148
F029_180304_M337_176	1100_wk8_2	17.18190616	9.994269933	7.937044682	3.917277635	8.511250906	19.82752594	17.87094106	470.786524	794.0217014
F029_180304_M337_182	chd_285416_2	18.07854991	11.57554498	13.93749346	4.316400875	9.56142014	20.543041	21.50080217	585.1468904	577.5248838
F029_180304_M337_188	3041_27Feb12_2	1.883012376	12.30355335	6.950080183	3.984770328	5.912856735	24.65773284	23.25258418	432.4521591	956.9512264
F029_180304_M337_194	1102_Week_8_2	77.64208878	33.10352211	3.023880592	21.03311538	113.2142931	120.5982207	18.65346628	166.4051936	3570.512367
F029_180304_M337_206	3008_16Oct12_2	17.62599179	7.556743734	5.042568067	4.200815153	8.850959661	22.29685604	23.186083	395.0620116	703.9464952
F029_180304_M337_212	3008_14Nov11_2	25.84121558	19.01363002	2.841609898	5.89045557	13.20925256	71.77349385	24.27350928	228.6896825	1434.669083
F029_180304_M337_218	chd_263209_2	85.65784868	21.33000586	2.712343887	25.14415535	89.81661125	73.03465602	24.6753726	277.3687206	7246.676551
F029_180304_M337_242	3007_28Feb12_2	14.30697769	12.07711585	10.98795352	6.409378133	7.91915098	23.91327302	19.70357527	466.7751685	678.9878838
F029_180304_M337_254	3008_10Jan12_2	20.86316272	17.59459871	2.229504817	5.961307515	3.882401892	268.5667669	10.73879894	153.5512482	12335.26939
F029_180305_M337_014	3061_18Oct12_2	49.99192054	33.04569643	1.973926072	11.75281987	101.9763023	166.237033	7.831371918	0	7621.722695
F029_180305_M337_020	1105_Week_8_2	19.89275194	10.58407626	5.378511642	4.994113597	26.95570193	17.38139784	22.07822158	151.3845765	232.5626994
F029_180305_M337_026	chd_335577_2	13.41715258	10.61620968	6.671480987	3.940328851	14.24801227	9.980573367	16.12424764	195.2522162	2845.99114
F029_180305_M337_032	chd_369504_2	13.3824162	12.86270719	9.211797271	3.98515106	10.31962557	9.810501922	6.972113439	132.7130281	1643.506497
F029_180305_M337_038	3060_18Oct12_2	22.02074835	27.06706097	2.389697576	4.750266375	53.7279606	70.79519849	13.16808817	48.31401632	6371.829196
F029_180305_M337_044	3061_30Jul12_2	268.4708865	29.03413432	2.856618023	62.74549832	332.6950213	51.66400484	11.0019354	28.39290593	13096.32635
F029_180305_M337_062	1114_Week_8_2	13.55247143	14.82171326	2.949714655	4.020256355	4.188793887	4.172220599	11.66839683	98.63251808	269.8046703
F029_180305_M337_068	3071_10Jan13_2	58.9518315	24.13741443	2.889267179	14.52356086	24.40518309	113.9114184	17.63841013	71.92681686	4865.524144
F029_180305_M337_074	1106_Week_8_2	26.1539794	10.10713506	15.04114667	4.708776431	9.630635344	6.315483187	9.056171809	225.872546	0
F029_180305_M337_080	1105_Week_0_2	14.85633305	9.639228202	18.87115108	4.294287186	13.27039281	12.56235109	20.26395565	324.4924158	0
F029_180305_M337_086	3071_26Sep12_2	89.19227257	30.57148257	1.916706353	22.6074341	91.99741048	136.6643055	7.382580822	47.30982554	8235.329208
F029_180305_M337_092	1110_Week_0_2	19.6730763	9.795742891	11.30769451	5.710640492	19.9531945	17.05170477	13.2741001	214.7221559	1538.101226
F029_180305_M337_104	3057_6Jul12_2	32.74538067	20.3365561	4.746972981	9.377681227	27.95899632	29.18374231	44.1289902	259.5175703	4649.300156
F029_180305_M337_110	1107_Week_8_2	24.21423447	10.86400516	13.79970749	6.865012017	40.38615149	9.198594772	40.87870783	515.5954169	0
F029_180305_M337_116	3057_2Oct12_2	81.05815252	35.11190155	4.381673845	17.70881099	91.34659943	40.21075673	37.47375727	314.6980843	5187.014034
F029_180305_M337_146	1106_Week_0_2	22.53420531	13.44966379	17.06784301	4.637179268	9.014753404	19.25453797	19.91288539	292.6822471	495.2443573
F029_180305_M337_158	1114_Week_0_2	17.19968664	9.941208536	10.31048512	3.716870007	2.802332212	5.490901683	7.472558033	156.4008712	399.0898243
F029_180305_M337_176	1107_Week_0_2	22.52925794	4.209490569	11.70418185	3.27985411	19.52793457	3.229700871	12.1680898	260.2723772	1617.574243
F029_180305_M337_194	3060_27Jul12_2	55.15407801	8.328336565	3.130237655	20.33688853	23.86356583	64.75138342	11.5108706	6.787298035	10240.36413
F029_180305_M337_200	3058_16Jul12_2	32.42445173	25.72462547	4.117984625	8.474486495	82.95955663	82.67138932	12.14532291	57.26846883	4164.857211
F029_180305_M337_206	1112_Week_0_2	10.48587997	8.023370233	8.67101089	3.2102219	0	8.162983175	10.25399663	95.80614413	312.0826302
F029_180305_M337_212	1112_Week_8_2	6.801936864	8.2968733	4.340728749	2.889509827	1.441651981	6.966578999	9.165111372	45.98941844	263.592512
F029_180305_M337_224	3056_27Sep12_2	111.9308502	23.20588461	3.58597357	27.30770751	234.364082	95.69352987	18.84316662	77.35014756	21612.75577
F029_180305_M337_230	3071_15Oct13_2	16.01030624	5.587758045	2.681250845	6.066948938	17.81168525	26.59822987	17.47374807	135.4294351	623.4801045
F029_180305_M337_242	1110_Week_8_2	7.294891604	13.27525007	14.77369684	4.537951458	25.75153928	26.17820098	17.40001436	283.8105008	925.373808
F029_180305_M337_260	3056_6Jul12_2	20.23816615	15.17091394	3.7278634	6.016993205	19.46320099	23.45493535	29.2380377	226.2305271	4325.9461
F029_180306_M337_014	chd_613176_2	21.29753733	4.34170653	6.4356259	6.415649007	19.4634078	15.78901839	15.00270946	182.8425021	1748.144144
F029_180306_M337_020	chd_372111_2	15.97868315	12.38109157	10.84924248	4.888485242	5.44375669	6.481736661	10.13148275	171.2133973	705.8320178
F029_180306_M337_026	3093_24Oct12_2	99.10464136	51.79756923	4.445741329	26.66515736	255.5292148	162.8129716	11.17563727	64.78278286	31838.73149
F029_180306_M337_032	3091_22Oct12_2	214.6756969	27.7048149	4.370864243	52.98712587	421.4042065	100.1706798	15.73065687	87.71146092	39269.84519
F029_180306_M337_038	3093_16Jan13_2	135.4742162	30.71688936	5.928862758	34.43009603	92.36768756	90.35299993	19.94384777	92.54647098	14072.6743
F029_180306_M337_044	3101_5Mar13_2	236.6211675	19.89965642	4.206306155	57.60586932	420.8891126	41.39094813	20.55404017	225.1696543	30956.93824
F029_180306_M337_050	DCHB_003571_2	13.24785049	10.00478784	9.215851063	5.73218036	10.83008155	0	12.74644924	279.5283681	938.2603802
F029_180306_M337_056	1115_Week_8_2	19.27193006	10.34377568	8.892605306	5.134977041	5.659044805	0	9.887778512	155.5891864	33.13271527
F029_180306_M337_062	chd_463563_2	21.21414353	14.19327976	9.080924643	5.486272063	19.10368321	5.853317039	11.23232574	215.9685475	2720.832723
F029_180306_M337_068	chd_607402_2	31.88127619	12.20278836	6.423428492	4.597119187	16.86003001	18.61412369	9.09941541	105.4887392	4898.627955
F029_180306_M337_074	1118_Week_0_2	16.18653906	8.261770867	5.358727133	5.167876386	4.981608218	4.427295723	9.392588153	101.3746315	0
F029_180306_M337_080	3088_10Oct13_2	18.82380064	6.788149729	3.475792388	5.996198776	4.594797781	24.26465263	20.37505288	139.4828349	4176.083047
F029_180306_M337_092	3080_5Oct12_2	153.8829635	51.41748497	6.237527108	39.01349637	46.42884999	105.3749607	31.93056314	202.6692855	9592.142195
F029_180306_M337_098	3088_10Jan13_2	72.68287529	28.80822886	3.33740339	22.09512409	84.50573159	62.34899719	27.01724556	224.9203084	9209.378303
F029_180306_M337_104	DCHB_003570_2	14.8028186	9.371188891	14.77114689	5.245028962	9.509361155	0	10.0313249	352.4912116	913.9457131
F029_180306_M337_110	1115_Week_0_2	20.92364216	9.717615075	11.98607354	5.290797232	4.045058623	0	8.34519152	178.5710937	0
F029_180306_M337_122	3093_14Nov13_2	18.61693253	11.965924	1.88519232	4.179002941	12.06296994	35.1223308	8.444941077	48.3102252	792.4660808
F029_180306_M337_128	3101_12Nov12_2	24.19090708	17.66095311	1.765915773	7.675613242	111.0359092	83.67886875	9.06267685	60.53995194	13885.42655
F029_180306_M337_146	chd_489692_2	21.12652916	11.99950063	11.0849326	4.96225032	14.89212545	0	11.15284546	245.4976796	2137.590686
F029_180306_M337_152	DCHB_00001_2	19.10020349	12.24449561	12.74736908	4.699154062	11.00789763	4.017620503	10.85278019	251.5069806	0
F029_180306_M337_158	3082_8Oct12_2	51.17661399	15.05181186	2.647110583	17.72687345	163.2224753	62.9477293	13.02956416	75.38994937	12879.26054
F029_180306_M337_164	3074_28Sep12_low_volume_2	67.51099296	18.40581963	2.835687826	15.86208567	27.53864753	64.35858524	10.52043528	34.99893664	15886.32606
F029_180306_M337_170	1118_Week_8_2	17.06519721	12.57651564	2.668687945	4.885638093	8.530365585	13.66852388	8.232869677	69.72860461	0
F029_180306_M337_176	chd_459642_2	14.84313857	4.124401763	7.869392761	4.380721799	13.68105347	0	6.67397914	140.4918061	2642.476721
F029_180306_M337_182	3078_5Oct12_2	118.6548301	21.19075296	3.344998957	29.17269347	292.3277383	117.7313037	15.68735323	97.72039225	15413.24641
F029_180306_M337_194	chd_611144_2	13.21914459	13.4966313	8.042967423	4.101828789	15.72132155	25.81949924	13.45565951	223.9975791	2965.769367
F029_180306_M337_206	3083_10Oct12_2	57.38427367	44.93746569	3.635138186	14.92259314	112.9423339	261.4991904	10.97726602	85.47011068	12043.9746
F029_180306_M337_224	chd_425465_2	11.33536066	13.08823697	5.29482728	3.632284685	4.370728929	15.42735975	5.429994016	39.70044625	1503.247489
F029_180306_M337_236	3088_16Oct12_2	80.55188554	20.64022463	3.205857915	19.0956363	42.1611753	133.856832	13.16272931	104.1082717	14252.26985
F029_180306_M337_248	3099_12Nov12_2	26.8682791	23.38638715	2.664497163	7.664993893	151.2001046	148.5642482	7.829400402	58.87516676	9871.981434
F029_180306_M337_260	3072_26Sep12_2	308.9349968	57.64019347	4.333449178	71.57831587	499.5179751	320.1832663	23.33866378	183.3439151	42283.95248
F029_180308_M337_014	1122_Week_0_2	29.3887427	0	25.70590249	4.276220084	24.92521332	17.89612773	14.21505195	839.894268	110.9640808
F029_180308_M337_026	1124_Week_0_2	27.50320696	4.434438971	8.642133533	4.859113464	27.12022473	29.2109862	17.46667768	402.6009751	479.7474862
F029_180308_M337_032	3107_19Nov12_2	114.5711069	36.0299195	2.322276427	19.49506332	89.37875132	83.63648551	12.76785572	183.7006808	15958.46126
F029_180308_M337_044	1130_Week_0_2	26.66943143	11.50298103	11.29743852	6.630121292	25.62315818	14.22632083	14.22313963	385.0658562	577.8408065
F029_180308_M337_050	1129_Week_8_2	21.9523426	13.93851282	7.166461526	5.577619259	25.96656021	6.849863093	21.52370824	388.9059261	492.4479202
F029_180308_M337_056	3107_19Nov13_2	25.53880387	10.84039093	3.61662682	7.280055544	23.91250468	36.12594129	19.78515594	284.3652051	1137.365781
F029_180308_M337_062	3121_16Jan13_2	151.7623917	40.93021513	7.67209406	29.41932511	53.3594264	89.98455293	37.89915457	693.8051544	6749.154476
F029_180308_M337_068	1130_Week_8_2	29.25548912	6.886945832	8.803811185	5.48771427	26.60732621	0.632770622	12.27816975	534.5189761	734.7195672
F029_180308_M337_074	3109_21Nov12_2	123.2204225	25.31904292	3.903143676	23.89543312	270.8746829	232.2695829	19.65134222	167.4073743	11415.03329
F029_180308_M337_080	3121_16Apr13_2	366.1201525	55.157135	4.488554132	64.83874409	264.7543149	51.48233698	20.79347252	324.839347	13556.37663
F029_180308_M337_092	3107_12Feb13_2	179.6587627	30.41714179	2.782689039	33.95016964	387.9412338	60.66146431	22.49296167	410.0415536	22002.10244
F029_180308_M337_104	3121_9Jan14_2	28.43471155	12.16704324	2.839877774	6.111260622	29.57923937	24.75216585	19.59797777	438.8647671	1362.559499
F029_180308_M337_110	3111_21Nov12_2	289.4738358	38.44301293	6.098926512	53.95645414	108.8370296	80.91716362	68.34716	1785.80114	8927.344318
F029_180308_M337_116	1131_Week_8_2	17.368996	9.825804705	5.378972434	9.254955995	30.17490771	21.53776284	29.37032006	802.2558409	664.3775849
F029_180308_M337_122	3113_23Nov12_2	110.590993	17.83045358	2.387937287	21.84133545	76.94387335	75.62648881	20.26735279	463.6291061	6502.367201
F029_180308_M337_128	1124_Week_8_2	26.56618068	6.849306252	4.577695584	5.555313536	30.57028305	28.49464653	24.69021735	454.3613463	287.4060738
F029_180308_M337_152	1119_Week_0_2	31.64247269	5.247409086	13.04201363	4.724090658	31.76550463	11.61902791	20.27824801	542.0420445	255.9024749
F029_180308_M337_176	1131_Week_0_2	28.68519115	13.18457828	6.067130546	5.950852252	28.4262326	17.80392042	17.6673947	453.9733685	1372.397616
F029_180308_M337_182	3105_19Nov12_2	264.4644302	50.91969006	3.812404493	45.98375468	115.9466017	178.3948896	26.36280694	395.1026029	8744.892272
F029_180308_M337_188	chd_641846_2	21.1600042	9.328754695	11.08422934	3.936167057	33.10806956	17.82160088	20.4729153	795.8112313	1877.414351
F029_180308_M337_194	3113_14Feb13_2	415.5911432	27.58344332	4.050652331	73.54103053	633.2705952	59.45534003	27.22583028	821.4771561	18070.47764
F029_180308_M337_206	3114_26Nov12_2	292.8786676	31.64417471	5.205823607	58.93197611	64.61008999	122.9336329	46.43753039	1397.178498	7008.892227
F029_180308_M337_212	1122_Week_8_2	29.06740953	5.596547846	6.961084251	5.52558683	27.09748577	15.4430805	27.3215072	985.5686036	811.9967732
F029_180308_M337_218	3109_15Mar13_2	281.7964846	21.91882146	7.418550694	61.45328354	500.4932551	70.96612139	62.58596583	1595.39292	16349.2196
F029_180308_M337_224	1129_Week_0_2	17.15941601	7.030221282	5.81060135	7.361516406	32.74366547	12.46336801	27.88243602	502.6535839	165.6370597
F029_180308_M337_230	1119_Week_8_2	31.12758711	12.1770509	12.10852366	6.089264732	36.16580496	0.910875577	31.57251386	932.1614159	111.7924545
F029_180309_M337_014	1138_Week_8_2	24.89507326	14.19781399	22.07593831	6.77146749	36.53142929	14.24295377	40.4630336	892.7578834	653.5102776
F029_180309_M337_026	3147_15Apr13_2	171.9867322	43.06403796	3.326682097	46.25333753	476.2527369	54.73383867	23.42249575	324.9760786	9026.428015
F029_180309_M337_050	2006_Week_8_2	23.52972561	8.343296544	4.741109523	6.896734492	34.74542938	9.177791738	28.38796522	495.3604446	1161.739959
F029_180309_M337_062	3127_11Feb13_2	116.046732	50.37054496	2.751735312	32.09858433	225.7746887	188.582019	14.26766737	151.2908733	9292.569627
F029_180309_M337_074	3143_25Jun13_2	273.015668	7.79593515	2.928533667	64.79998019	153.9739828	36.64902802	10.08422973	0	23363.32563
F029_180309_M337_080	3135_11Mar13_2	218.6117989	45.55224816	3.562242808	60.2477733	474.8952166	139.7773147	31.20938883	480.2460965	24728.83645
F029_180309_M337_086	2003_Week_8_2	15.90880248	12.27710541	13.2277987	7.156697651	34.08265169	35.90809518	14.14740967	358.5822488	1232.59425
F029_180309_M337_092	DCHB_003572_2	21.09163186	13.68536785	9.264906568	6.273098323	30.742296	6.999660632	30.86287565	799.6248981	2141.442935
F029_180309_M337_098	1135_Week_8_2	23.45706217	8.759954129	4.037485142	6.324972739	32.44639702	16.64755129	21.03327977	135.7278513	1321.500399
F029_180309_M337_116	2001_Week_0_2	21.00003156	19.19082825	2.623470021	6.029002728	25.77209949	219.6966219	11.96563099	173.0685153	4230.815901
F029_180309_M337_122	1135_Week_0_2	18.49092458	11.30924941	4.585780934	5.614571281	27.49228025	14.34881322	15.04505091	101.5236063	744.2737731
F029_180309_M337_128	1136_Week_8_2	32.08588618	10.94093251	5.079686654	10.588502	51.93773244	36.89628978	60.29240559	733.3891853	579.4845923
F029_180309_M337_152	3122_20May13_2	17.79805191	12.92547521	3.900232457	6.465660369	31.21667441	21.69424214	42.00877413	585.3464386	1607.077905
F029_180309_M337_158	2003_Week_0_2	23.36784251	12.35914463	11.34014631	8.494859231	32.74801437	14.40802265	37.19105993	1091.944867	1677.54066
F029_180309_M337_164	3143_5Apr13_2	211.7083393	23.64076664	3.497550097	54.95019341	90.21126638	123.6813221	32.87052016	535.5517365	15669.28155
F029_180309_M337_170	3146_15Apr13_2	104.8847512	40.69086789	3.118732288	29.07504046	415.4688502	102.8538512	33.4470306	462.4453094	11032.13198
F029_180309_M337_176	3122_21Jan13_2	83.58094531	45.38829845	3.348421748	23.57238614	36.88794659	98.59470438	32.89068848	366.6477736	3133.367807
F029_180309_M337_188	chd_729905_2	20.10339826	11.70826665	9.233357051	6.215347568	31.02601533	21.25384095	19.59608942	451.7772957	1530.071936
F029_180309_M337_194	3144_8Apr13_2	94.5932167	24.0832743	3.323726889	28.00164591	379.4707157	134.1938265	17.57518152	173.5583542	13588.97699
F029_180309_M337_200	1138_Week_0_2	22.00866286	6.668132567	9.988954642	5.963546191	31.78973884	12.21742932	11.79092462	316.5092362	857.6837279
F029_180309_M337_206	3122_24Apr14_2	18.40132618	14.09235812	2.510872318	7.676116295	119.8232569	74.38625939	22.43901861	174.3261562	7391.482858
F029_180309_M337_212	1136_Week_0_2	22.09680042	10.98745019	2.936455049	6.61821037	32.4659804	40.11670453	15.43825918	127.5660764	649.8679995
F029_180309_M337_224	2001_Week_8_2	20.11121648	12.41678719	6.6246118	5.551604165	30.43951077	3.405193252	10.76428844	244.6427027	1143.768099
F029_180309_M337_236	chd_682401_2	21.32417651	11.70758147	9.451407975	6.012117094	30.58572862	18.90422104	11.72956459	239.9590246	2337.231124
F029_180309_M337_254	2006_Week_0_2	19.22186035	10.14030263	3.096061213	5.900301668	31.78794903	9.017912677	16.56575624	150.8333712	1602.435684
F029_180310_M337_020	3148_17Apr13_2	297.8470732	21.9137054	2.216621932	61.8618035	204.1660008	134.3122834	18.38197603	127.4778419	13781.8716
F029_180310_M337_026	3207_6Feb14_2	111.4230757	8.402543208	3.247611129	18.60496382	87.98896624	65.80076338	23.21449792	178.3420886	1485.875755
F029_180310_M337_032	chd_732570_2	29.9300328	11.98340813	5.886369947	5.889128415	26.06735015	5.060350925	14.97064456	266.4169809	2597.439564
F029_180310_M337_038	3163_5Jun13_2	155.0856299	58.80233568	3.222553398	33.65530778	602.1468169	78.05806574	14.3061478	162.822611	24784.85511
F029_180310_M337_050	DCHB_00002_2	35.81946116	10.64835015	8.777756749	4.766008641	16.39506177	0	24.42042049	389.6473327	2147.52591
F029_180310_M337_056	2010_Week_8_2	19.99164209	12.12395589	13.99159611	5.087817481	26.27374685	0	21.1742646	414.5607971	907.3233105
F029_180310_M337_062	2008_Week_8_2	19.14278711	17.14752147	4.645669018	8.189327454	41.32456033	1.816325313	44.594501	545.3074643	0
F029_180310_M337_068	2009_Week_0_2	44.5967124	25.00176225	3.544546863	10.91761781	27.96239858	0	32.57658912	530.6198543	0
F029_180310_M337_080	3207_14Nov13_2	16.01113796	12.47034326	3.346997832	4.432883412	40.84237899	38.32419579	17.7189213	142.2365418	381.7072329
F029_180310_M337_086	3155_29Apr13_2	238.9472194	41.50133118	4.017878699	50.96099199	511.2540074	83.22104798	22.46643651	260.9671032	17278.92265
F029_180310_M337_092	2008_Week_0_2	23.77350957	8.322724074	4.64839822	5.714234013	41.64510769	2.85377762	14.18818708	218.6322829	1772.78167
F029_180310_M337_098	3150_6Aug13_2	210.2135435	19.04098481	2.695157542	44.86172721	102.1830332	91.07284395	19.24649632	184.188537	10913.53223
F029_180310_M337_122	3204_4Nov13_2	28.15851912	15.27455555	2.817202001	8.82403831	20.7662413	75.95953273	20.06289135	241.9918365	2636.08025
F029_180310_M337_128	chd_760163_2	26.05670801	10.14184783	5.931605841	4.975676409	24.64527244	4.947936265	18.17429712	237.8356924	2525.471886
F029_180310_M337_152	2009_Week_8_2	21.05211563	13.07309412	7.620250932	5.129032209	24.81046608	9.239592614	29.20370735	471.2544625	1340.931822
F029_180310_M337_164	chd_732757_2	22.54925738	10.34162938	8.445778923	5.379404487	18.54200698	0	21.24429277	557.8790128	2040.814768
F029_180310_M337_170	3162_14Sep13_2	152.5900043	13.34236048	14.51141404	35.61048125	143.314304	42.74237335	95.02325633	1419.476085	6729.425792
F029_180310_M337_176	3162_29May13_2	287.1470623	17.21638613	3.510196217	63.77293641	181.1963937	68.92653048	29.45192924	340.5720782	24656.29976
F029_180310_M337_182	3148_23Jul13_2	161.0699295	42.56902491	2.908950525	35.99164077	478.0690921	93.77212602	25.08445873	312.9618903	15490.47691
F029_180310_M337_194	3207_11Nov14_2	43.65568139	21.70058595	3.099769437	11.26187389	27.14954392	65.43236732	23.91606881	247.3794807	5367.514858
F029_180310_M337_200	2011_Week_0_2	24.90095896	18.07775432	10.55488967	6.215330607	23.86680664	9.24752275	18.7596683	387.0377163	513.8146782
F029_180310_M337_206	2010_Week_0_2	14.64300672	8.445828902	5.656367442	6.094162589	23.35672647	19.86744233	21.0149103	371.7215243	3652.477305
F029_180310_M337_212	3195_23Sep13_2	78.58797073	25.24668533	2.303851673	17.81560912	49.17057164	94.13034365	18.2192858	146.6359405	6636.651863
F029_180310_M337_218	3160_22May13_2	453.0987277	22.17493292	3.174500795	87.89255191	248.0136034	143.0205625	13.67212638	53.93804194	19941.30881
F029_180310_M337_224	3150_22Apr13_2	164.7255266	28.34074933	2.593956153	36.0476566	574.8009132	181.9585736	14.08440743	90.15487805	33750.1836
F029_180310_M337_236	3204_4Feb14_2	14.13284923	7.858535566	2.664317202	6.002929779	21.75672298	30.00066186	15.33538514	185.6561391	1218.605917
F029_180310_M337_242	2011_Week_8_2	19.63839049	15.24818983	10.77744981	5.194249813	25.30740094	31.95047781	16.46016195	370.4992181	1081.631983
F029_180310_M337_254	3154_29Apr13_2	239.2664216	69.01837499	3.125063149	47.99712094	360.8998787	198.4011662	16.77959487	183.5931089	20630.40119
F029_180310_M337_260	3151_22Apr13_2	147.3504349	12.74720417	2.601150344	32.82522004	322.9176482	107.9394288	15.29824456	43.08552341	23607.5199
F029_180311_M337_014	2015_Week_0_2	18.10857777	20.03863256	6.749840333	6.256256327	31.43639735	86.00011008	21.95363272	257.4584356	364.1736243
F029_180311_M337_020	4012_17Jan12_2	248.2274074	25.70012004	2.950959574	72.52858472	387.3803307	183.8419141	22.67540124	239.4144792	13484.80971
F029_180311_M337_032	4025_31May12_2	25.64537504	19.94018801	3.561684655	8.973941997	53.66664275	96.3048545	34.78643682	282.8978903	4062.160055
F029_180311_M337_038	chd_763942_2	15.34478631	14.08659442	12.72368308	6.683141589	39.41105872	73.82776682	31.59194507	392.7467294	5516.448443
F029_180311_M337_050	chd_818014_2	23.48714923	17.79085161	10.81744416	6.629404689	42.76039899	79.11798632	25.11255555	319.7669546	3513.891462
F029_180311_M337_056	2016_Week_0_2	20.80424538	12.78726224	16.21842284	8.397340334	37.01293086	92.3107356	35.06401833	377.9183097	2654.247292
F029_180311_M337_074	4018_16Feb12_2	25.60935761	12.7754493	3.003488178	7.840621603	39.59908189	112.1927214	23.77942043	264.8442547	7113.242541
F029_180311_M337_080	4025_20Mar12_2	142.0452868	43.96564492	2.796322157	43.31562215	151.3648729	141.9423231	25.71425167	272.0358352	6872.940034
F029_180311_M337_086	2012_Week_0_2	16.5188694	11.36974487	3.376130823	7.566116489	34.90393148	74.37641296	25.64584679	250.1380752	332.194951
F029_180311_M337_098	2013_Week_0_2	30.4311749	12.0244222	6.883832635	6.363018829	36.6283892	73.0052674	22.51063927	355.0906999	3236.813979
F029_180311_M337_104	4007_6Dec11_2	101.6020263	33.80830135	2.885650358	33.44078591	794.3444746	216.6112544	16.56790463	205.8139702	28133.66819
F029_180311_M337_110	3215_27Nov13_2	27.15616645	14.24612745	3.755784297	9.504680009	59.86441169	133.67054	33.09375563	277.0045924	2388.558846
F029_180311_M337_116	3213_11Feb14_2	19.97893706	19.21386207	3.575602894	8.351476684	42.68227634	87.94540231	31.86773964	315.1578266	406.0575636
F029_180311_M337_122	DCHB_003577_2	30.69612124	12.40769101	9.253690786	5.804605896	33.08965475	81.44300572	22.58767157	311.7815222	633.5175356
F029_180311_M337_128	4020_23Feb12_2	52.98429656	68.23404568	2.168107197	15.72521229	280.1442517	278.4783186	19.93044922	196.4989616	12648.64871
F029_180311_M337_152	2015_Week_8_2	24.76801124	7.812852723	15.60504602	8.126504134	31.26713977	87.01405269	21.50429513	298.025884	424.0680618
F029_180311_M337_158	2012_Week_8_2	32.30941679	13.06893164	9.021151332	8.188804431	37.35276806	77.73176366	21.32286857	251.3178487	1125.219774
F029_180311_M337_164	3213_18Nov14_2	20.49803665	9.181449609	3.201766376	6.320869731	37.09120041	80.67782574	27.98780026	288.1652906	507.4257453
F029_180311_M337_170	3214_27Nov13_2	22.10378309	18.81555447	2.561480233	6.765383812	46.36275651	102.2836641	24.9949412	224.9072951	1189.804763
F029_180311_M337_188	3213_25Nov13_2	20.76528714	11.39755017	3.969440416	9.823786471	36.65712516	87.65434688	24.72010074	242.7839442	771.7078129
F029_180311_M337_194	3214_11Feb14_2	36.07632985	12.18598407	2.77832969	10.26084696	47.36746249	105.2277335	26.36618414	253.495179	484.7138071
F029_180311_M337_206	4001_27Sep11_2	372.4726293	46.4075659	11.30544253	101.956929	631.042915	1046.659834	122.0794411	1942.035656	24453.38298
F029_180311_M337_218	4007_29Nov12_2	130.4274548	44.62395895	3.656791711	36.15288695	123.2135868	160.9136864	30.33584226	292.6182814	8490.475899
F029_180311_M337_230	4007_23Feb12_2	73.10375614	60.8179485	4.148333597	24.40879693	95.8441393	216.4049485	29.73757447	282.2698232	12240.94645
F029_180311_M337_242	2013_Week_8_2	27.51051968	16.92228854	7.661720822	8.995904276	44.8932991	72.27373501	24.0719362	270.6289043	458.5631394
F029_180311_M337_248	2016_Week_8_2	28.43766513	20.43634166	14.62971244	9.938270834	41.06879024	72.71991239	39.90733452	407.6794668	834.8002585
F029_180311_M337_254	chd_835569_2	31.99762961	9.680879842	3.774752909	6.943312781	33.19096815	67.85083636	24.35020499	270.7596405	796.9138373
F029_180312_M337_014	2019_Week_0_2	14.22380234	18.61112467	13.77354251	4.275273014	14.03803305	66.72421915	27.3788637	1695.424786	1474.33602
F029_180312_M337_020	4034_13Sep12_2	122.8810122	34.04891456	2.89871397	30.54979012	116.4699898	187.9761753	29.4387104	1131.18206	6832.654121
F029_180312_M337_026	2024_Week_0_2	20.43996165	9.413043421	6.105208037	1.223227225	16.58160857	19.98631917	36.34408644	2137.293733	450.2204889
F029_180312_M337_032	2018_Week_0_2	11.62166243	12.04093879	9.525768098	4.431679584	12.23491492	26.49098906	27.29550935	1804.30633	1003.170577
F029_180312_M337_038	2022_Week_8_2	6.458812111	11.38523126	10.47887635	4.145419788	26.86335084	17.94323056	35.531019	3421.365923	1742.164231
F029_180312_M337_044	4037_13Sep12_2	213.3650349	73.29699348	3.112548177	50.48474096	278.9934465	104.2256844	33.11033036	603.4906892	8040.063964
F029_180312_M337_050	2021_Week_8_2	20.43450086	10.51701015	7.791586832	5.624773866	28.83562673	19.85922594	57.19242691	4385.043	2782.081884
F029_180312_M337_056	2018_Week_8_2	11.93204119	10.30622738	7.721156909	2.950332941	16.97787816	28.01340187	23.50541303	1454.930578	2523.104584
F029_180312_M337_074	4027_17May12_2	66.61107406	59.56102491	3.499747783	15.58908097	329.1029325	267.5145841	41.47921833	706.3963036	13038.37338
F029_180312_M337_080	2024_Week_8_2	15.87836313	13.32132177	24.79394911	1.414119434	32.86021589	15.83637441	34.70729645	4818.986376	1378.710035
F029_180312_M337_104	chd_861263_2	13.43363924	10.15698179	8.05083464	3.490836892	26.33882083	26.44553452	33.28010097	1700.422258	3039.988499
F029_180312_M337_110	2019_Week_8_2	26.72253715	12.35680629	8.899100909	4.949439879	30.32059062	25.08564988	52.81131388	3116.298503	469.6973183
F029_180312_M337_146	2023_Week_0_2	13.40490457	17.29529399	22.86875842	4.369629938	29.53538815	29.39723913	52.98550199	5301.712945	2155.12955
F029_180312_M337_170	2025_Week_8_2	23.07631718	11.87288134	14.79859774	9.405085463	30.0807494	22.45278293	39.84197332	4381.822986	1025.54551
F029_180312_M337_188	2022_Week_0_2	171.5098254	19.36546158	15.17849291	26.97226688	225.5805388	33.66609075	121.4894726	3293.970008	1606.116111
F029_180312_M337_200	chd_901743_2	45.89357903	20.87391734	8.203485357	10.61971831	82.0459149	25.95478851	44.91623654	2008.320006	4270.690682
F029_180312_M337_224	2026_Week_8_2	19.70730819	12.93360032	4.843812265	6.714938133	45.16669291	26.17075726	23.84756114	310.7077475	1372.640478
F029_180312_M337_230	2021_Week_0_2	33.42428416	20.18917659	20.02975787	5.851142245	16.21456497	50.53429388	17.02245856	1569.916409	1453.457584
F029_180312_M337_236	DCHB_003586_2	16.24077059	14.37510386	6.502472641	4.081328683	37.37085767	26.2064639	32.22240232	1659.451759	631.5715494
F029_180312_M337_242	2025_Week_0_2	35.56820081	11.12721215	12.93049563	6.42183551	57.70154114	27.54640541	36.5511499	2664.318144	858.7964928
F029_180312_M337_248	2026_Week_0_2	22.27692513	11.45790291	7.000714016	3.869744055	34.72650139	21.79781001	19.58492447	1677.772872	684.125005
F029_180312_M337_254	4029_14Jun12_2	39.67296645	41.61867294	2.114196511	9.907732406	16.96755772	149.2598227	16.61050249	0	19537.4664
F029_180312_M337_260	2023_Week_8_2	12.35365092	13.99968894	6.183570932	5.028178407	31.01784423	25.62116982	37.15480294	2246.70106	1116.654356
F029_180313_M337_014	4043_15Nov12_2	166.5240476	87.83313676	10.61585793	42.0008514	195.7371807	231.9517987	43.86136236	193.0769617	7683.967286
F029_180313_M337_020	4045_14Mar13_2	361.7405152	44.00202693	17.81119329	94.01151698	690.9542967	75.07515005	102.1975595	520.3245108	19910.10497
F029_180313_M337_026	2030_Week_8_2	23.82441704	12.84906645	21.5505938	7.734053299	45.32404752	15.77051419	56.12542207	200.6576204	2017.615024
F029_180313_M337_032	4045_21Nov13_2	38.27652494	15.43162781	12.12118032	12.79208418	38.24719952	27.63152293	88.84845225	471.1621613	1036.90091
F029_180313_M337_038	2029_Week_0_2	18.85092849	17.32823439	58.45878453	5.208379006	32.46009804	13.32348938	50.93431512	379.2722911	844.8703956
F029_180313_M337_044	2032_Week_0_2	23.48711081	15.41938981	14.89538553	5.978676379	30.71467141	14.38922354	86.4975463	545.5287586	196.1788137
F029_180313_M337_056	2028_Week_8_2	24.23566363	12.14846002	21.04161066	6.127486024	28.45544473	9.370833769	61.2253038	280.3223658	511.3277911
F029_180313_M337_062	2032_Week_8_2	26.79478906	12.31688332	25.2304517	7.318865377	43.84876233	15.10297826	49.10794713	255.0482813	190.7643361
F029_180313_M337_074	2029_Week_8_2	24.89945177	15.90529861	61.65635498	7.358749339	32.78467776	30.51098644	62.22684733	345.8412869	834.7547603
F029_180313_M337_080	2028_Week_0_2	15.10677269	14.29285302	23.98134714	6.539212795	25.73296125	13.11931391	49.77400329	470.2579052	1050.022249
F029_180313_M337_092	chd_942259_2	34.16338891	13.0776379	49.03796665	6.610127975	28.65283164	14.06209901	73.61580362	627.4857651	1198.390891
F029_180313_M337_098	chd_916578_2	19.24333563	12.57745459	38.43314559	5.972267767	36.24725339	9.549739176	84.90682242	727.4455517	1699.220501
F029_180313_M337_116	2033_Week_8_2	38.61473319	14.46016849	29.97413564	11.28953274	42.83929855	24.84009313	84.80320964	501.1902936	2918.974717
F029_180313_M337_122	2027_Week_8_2	22.72337818	17.95482357	24.39399501	6.762214879	29.92112832	35.78725753	58.09995045	298.0571984	379.8729018
F029_180313_M337_128	2034_Week_8_2	25.94649792	13.19423357	33.85257957	10.70874829	51.17761962	20.90255975	83.76198104	544.5566444	1840.897544
F029_180313_M337_146	4040_18Oct12_2	71.4459326	33.59280964	15.96506812	17.78411577	163.1903588	80.18180902	124.9666999	630.1499237	8122.024218
F029_180313_M337_176	chd_901868_2	14.27845499	10.27687627	26.09251528	4.471761595	25.92841529	21.31952177	23.50744802	177.3567827	1120.271817
F029_180313_M337_188	2033_Week_0_2	18.09085551	14.05336354	9.781550918	6.184599767	28.58798012	22.18152474	44.77622092	238.3659001	617.2386892
F029_180313_M337_200	2027_Week_0_2	15.38276691	14.59524373	13.16919865	6.120842582	30.0282603	19.42504186	22.04827903	63.80509997	272.72063
F029_180313_M337_206	4045_29Nov12_2	144.1301151	47.61543677	8.487501685	35.21301848	80.00438435	94.04086631	35.14098877	99.22379547	9023.491747
F029_180313_M337_218	DCHB_003588_2	18.13662689	12.47280463	30.51929415	5.642436202	32.49546284	19.26765084	32.18199881	180.15283	1050.194481
F029_180313_M337_236	4039_18Oct12_2	70.46586833	22.787795	4.444854136	18.10550036	45.85692107	71.18422389	22.16027164	23.79456321	2806.13283
F029_180313_M337_242	2030_Week_0_2	26.00543888	11.85436626	9.391888762	8.783425306	36.14734666	12.87282342	34.73445503	144.4363474	503.6592723
F029_180313_M337_248	2034_Week_0_2	33.58104084	14.28184543	57.16762015	9.473585244	27.47519989	44.56486765	39.60187362	186.2041034	547.3646737
F029_180314_M337_014	2047_Week_0_2	17.50341834	8.355843211	13.50570083	5.303459607	28.02833911	25.94934265	17.36808203	180.6915706	1211.989955
F029_180314_M337_026	DCHB_003589_2	14.08457901	5.638771815	22.26664214	5.35611258	38.40650799	23.91898863	20.5757256	210.2717476	553.6809202
F029_180314_M337_044	4054_17Jan13_2	129.6692629	38.45360151	7.40705418	38.4236029	304.5763177	151.2569793	18.61524709	86.67115693	13018.88538
F029_180314_M337_068	2041_Week_0_2	13.91959652	9.863526933	20.09103179	5.531539877	24.14278865	16.4009963	18.97815642	199.0763759	645.7984968
F029_180314_M337_080	2047_Week_8_2	10.74465667	4.319385563	14.5701953	3.598496383	12.78810645	17.02056804	14.18103221	165.9699119	1276.453533
F029_180314_M337_092	2035_Week_8_2	13.21483603	7.664213183	23.21209236	4.785745678	24.43941909	15.88202261	19.42005156	183.1873768	638.7119548
F029_180314_M337_110	2042_Week_8_2	13.14367627	8.324262862	23.49157498	3.9152176	19.0841322	16.72314673	8.826087237	111.2960488	693.6586211
F029_180314_M337_116	2043_Week_8_2	19.65729278	7.622067242	25.08069605	6.970114275	66.11395522	19.04490601	17.45223267	148.079672	972.3570638
F029_180314_M337_122	4034_13Sep12_2.1	122.8810122	34.04891456	2.89871397	30.54979012	116.4699898	187.9761753	29.4387104	1131.18206	6832.654121
F029_180314_M337_152	2040_Week_0_2	13.25884551	9.088577174	17.09561061	4.460934571	25.7652056	12.84625835	15.10144511	168.6892928	1729.397372
F029_180314_M337_158	chd_961683_2	8.376481927	6.312466533	18.57298054	2.723337033	6.245294029	17.38938398	1.892842869	29.97385679	2062.407497
F029_180314_M337_164	2039_Week_0_2	11.93594211	10.56579532	20.73121778	3.963382722	16.7604747	19.97544362	6.444883123	65.40382045	466.7215408
F029_180314_M337_170	2041_Week_8_2	9.835249934	8.18630476	18.42722902	3.394006038	11.78719105	13.37943704	13.16510126	127.0985676	1012.590186
F029_180314_M337_176	2040_Week_8_2	14.6807101	8.343877606	10.2503399	4.966109776	20.33801958	19.20213019	3.726159341	19.75032097	1154.807967
F029_180314_M337_182	4037_13Sep12_2.1	213.3650349	73.29699348	3.112548177	50.48474096	278.9934465	104.2256844	33.11033036	603.4906892	8040.063964
F029_180314_M337_188	2037_Week_8_2	19.63300192	13.81381825	17.40631662	6.5000808	34.14968139	22.79098988	12.08989559	113.138819	489.6586364
F029_180314_M337_200	2042_Week_0_2	7.440986587	11.06080638	11.55325946	2.776102105	14.4809279	10.84280636	5.311912892	43.38690714	1806.511872
F029_180314_M337_206	2035_Week_0_2	8.090936933	9.21272142	1.165678853	3.255258	4.611248247	19.55215641	5.97623644	5.882343927	539.3534412
F029_180314_M337_218	chd_988545_2	6.783505508	4.432015351	6.782460911	2.602205743	10.61613396	25.8783853	1.724569176	0	2477.953711
F029_180314_M337_236	2043_Week_0_2	15.03725914	6.992343431	6.992561694	4.49525808	47.01680987	24.85101165	6.624696627	26.95152098	460.2470113
F029_180314_M337_242	2039_Week_8_2	11.37882362	10.10653263	16.97809594	3.361040919	21.30081104	16.06604514	4.805416179	24.85765176	393.8281922
F029_180314_M337_254	2037_Week_0_2	9.503557971	5.940292842	2.709797179	2.728811254	10.96355955	12.72955515	12.73543549	0	366.2817426
F029_180315_M337_020	4068_25Jul13_2	144.8635695	27.56669721	3.4797147	46.62704156	118.6810971	92.92743551	19.5138955	207.4973321	4284.059784
F029_180315_M337_026	2052_Week_0_2	16.41141708	6.12450665	21.61129423	5.335628848	20.57214289	13.00463272	34.45717731	489.3201321	346.0519099
F029_180315_M337_038	2055_Week_8_2	16.51459454	10.48084561	7.407505671	5.845036729	23.4139452	16.82215856	28.4421994	296.5940944	1509.325214
F029_180315_M337_050	2050_Week_8_2	14.95063495	9.09904047	22.08272153	4.972062349	15.69307221	26.33846555	32.9410031	539.1579426	269.6213674
F029_180315_M337_056	2054_Week_8_2	12.63877938	8.566097293	30.15078703	4.322576935	24.23180634	14.89106726	46.67250932	749.0458085	0
F029_180315_M337_062	2053_Week_0_2	3.716693313	3.414148156	13.8447227	1.859337581	11.2597574	13.35271864	21.26342401	302.7360917	250.6574746
F029_180315_M337_074	chd_770650_2	18.24823928	8.750318635	11.54509077	6.239627192	20.87482996	20.52468481	66.28404547	1259.656834	1913.237436
F029_180315_M337_086	2052_Week_8_2	15.10049675	6.98931489	18.08880827	5.977218243	20.193688	26.92431418	43.74420882	586.8615836	97.6493545
F029_180315_M337_098	2049_Week_0_2	7.804776099	6.829952223	17.34092473	3.481112429	13.80440636	17.59720909	31.99888977	604.7899235	372.8712426
F029_180315_M337_110	2050_Week_0_2	5.948267733	8.386676091	16.69894738	2.298882314	8.181701443	12.90431786	19.31983926	349.8384455	382.7716188
F029_180315_M337_146	2049_Week_8_2	18.98066069	8.206774626	9.628926519	6.722770157	17.7664677	26.19149098	45.14909769	879.4646137	331.3421898
F029_180315_M337_158	2055_Week_0_2	24.33103143	6.892266502	8.271865689	7.730416609	9.151195293	25.9540614	37.28715212	533.3200471	0
F029_180315_M337_176	2053_Week_8_2	14.81413505	8.178681672	6.529115488	4.923933182	17.24114334	23.12989647	24.83300955	287.7565283	1012.83497
F029_180315_M337_182	2058_Week_0_2	9.643710961	10.39143893	11.82437739	3.183735078	13.17565183	17.43252841	33.2535821	546.2139983	982.495666
F029_180315_M337_188	2048_Week_0_2	13.75584242	7.134965013	13.43656488	4.787430706	26.02767567	17.37556754	29.61599064	448.268579	23.37883591
F029_180315_M337_194	chd_481610_2	1.098789886	2.758690082	8.423094814	1.001495637	23.4504586	60.15025134	9.894885812	35.28222005	1310.090193
F029_180315_M337_200	4068_15Oct13_2	20.65638558	5.466512181	4.330531501	7.272626656	9.993975674	41.67356064	22.45343899	215.6925544	270.5065289
F029_180315_M337_212	4075_4Sep13_2	147.5398044	27.31134173	5.583854968	42.71625373	243.6761748	94.99266682	44.96336689	502.4409442	1958.038219
F029_180315_M337_218	2054_Week_0_2	5.26364186	4.676640165	30.12879752	3.135236532	14.0027007	14.05076401	5.889975325	165.4436901	1878.515776
F029_180315_M337_230	2048_Week_8_2	4.97460504	2.649104798	17.96232375	1.684192705	16.15205816	13.44742993	7.350176428	92.80331529	1599.907291
F029_180315_M337_236	2058_Week_8_2	10.91160982	9.84610894	23.77841246	3.051035774	28.3643117	13.30301421	11.06820154	119.6749577	1050.884563
