# Supplementary material for: TCA cycle remodeling drives proinflammatory signaling in humans with pulmonary tuberculosis
Source: PLoS Pathog. 2021 Sep 24;17(9):e1009941. doi: 10.1371/journal.ppat.1009941 (PMC8494353; doi:10.1371/journal.ppat.1009941)
Supplement: S3 Data — (TXT) [file ppat.1009941.s010.txt]

Study.ID	Fractalkine	GM-CSF	I-TAC	IFN-a2a	IFNg	IL-10	IL-12p70	IL-15	IL-17A	IL-18	IL-1b	IL-2	IL-21	IL-22	IL-23	IL-27	IL-29/IFN-1	IL-33	IL-4	IL-6	IL-7	IL-8	IL-9	IP-10	MCP-3	MIP-1a	MIP-3a	SDF-1a	TNFa
1009_Week_0_2	1929.829188	91.85471335	1.486506188	1.53536736	280.7901101	0.60524652	149.1354821	9.258989062	1.077132719	1422.400186	0.729072895	1.29681012	24.08875716	9.604045907	664.0402596	539.9539246	21.15630112	0.520115562	0.252241358	14.91873973	5.976928463	4.137038544	2.578154821	0.171593257	501.4957723	10.60956982	796.3993096	23.93164687	3.011532988
1026_Week_0_2	366.9639979	568.9742443	0.050442648	0.288030269	1283.579597	0.607774393	95.54067568	8.136284203	0.518264009	2735.807451	0.2807908	2.13854462	31.88621256	8.385894431	342.6622176	605.8490974	19.85051669	0.175978996	0.232214752	8.551494938	2.569452352	3.680580052	2.375175108	0.235627201	1257.142885	2.817607563	10.61051406	17.38930145	3.339118532
1039_Week_0_2	384.8704691	723.5164661	0.042923735	0.274210508	141.9645847	0.633971372	526.243527	6.083584482	1.112169918	1410.526824	0.202772085	0.910544754	5.535835915	11.32587411	444.9005465	441.1716707	5.528800234	0.151319081	0.206071481	6.980082761	28.46414676	10.22697404	2.123656298	0.120643759	424.0944237	3.228726203	18.81918333	19.99305717	2.14237407
1048_Week_0_2	660.6928585	277.9530831	6.635431775	0.922890144	1211.904361	0.846274306	546.5150761	10.30224367	0.633756663	7993.271936	3.034112294	1.180057269	11.21928572	17.22929576	382.8886736	3169.163288	19.37862651	0.245286178	2.768902393	25.18328588	50.53040259	25.8121559	5.808828651	11.06690265	2107.213885	5.257922222	61.80780221	25.3671881	9.977975428
1059_Week_0_2	334.1807089	754.5513135	0	0	141.4192533	4.561280204	166.4183275	7.940246256	0	1446.504923	0.224049665	0.599866581	8.257901842	0.780023483	205.1326961	426.6657144	13.71367646	0	0.224619731	2.614289088	22.49689312	12.50723162	0.855467133	0.058266628	369.9502164	1.13600313	0	0	2.907386622
1066_Week_0_2	452.5174592	485.1859272	0.242348456	4.819347263	70.17051131	1.183223084	494.0921276	12.12284348	2.059667419	1659.369318	0.864424361	0.805811076	91.53807535	9.726827655	684.2024197	270.1149205	15.75892947	1.924152481	0.982203129	3.183446925	20.20155538	12.38447865	1.020620133	1.41548491	242.024579	4.890726068	71.53503034	20.50349398	3.136998984
1072_Week_0_2	551.2573986	268.6730474	0.324834487	2.389755511	598.3942299	0.947555783	583.5809492	14.2842315	0.607847782	3651.198349	3.607296761	0.645417187	68.17801246	15.96848165	609.5482859	898.4891909	18.98845255	1.331237911	0.200801355	52.53166513	63.74008211	15.6879166	27.22742395	6.858752182	2802.896322	5.672509914	327.1994009	34.86296896	5.395224567
1082_Week_0_2	349.9118813	654.8769169	0.140791014	0.899487932	46.24116737	0.973086541	156.3328263	6.617081273	0.896966316	624.5855033	0.116816112	0.315509499	30.36931802	11.07207928	297.5481118	256.3856449	23.91443264	0.087425242	0.15422528	1.411805355	4.355488413	8.717446185	0.889690659	3.231600963	372.376118	1.728411781	16.67661737	16.83458377	1.488025331
1088_wk0_2	199.0904754	1040.931497	0.025753327	0	441.7996366	0.984129393	74.77038144	9.152740307	0.649942705	1311.798345	1.305319777	1.604817795	719.9967803	13.19192034	270.6010777	2537.139287	26.51862275	0.081230231	0.250848292	25.34499185	3.049211516	4.261648747	2.22530476	0.079385593	461.7820365	1.402818825	2.563621168	9.120959837	2.418920496
1098_wk0_2	301.1312458	405.1844161	0.002718908	0.171525948	84.95111501	0.373008861	419.2176664	4.797152496	0.551796244	870.6520935	0.300260797	0.557661537	0	3.751782095	444.5489344	582.9503398	6.931341362	0	0.182708822	3.178254972	10.08680744	5.381050062	1.446436885	0	228.6472205	2.575125915	15.01367454	8.381613889	1.632608502
1102_wk0_2	559.8507735	502.915651	0.094263566	0.861048579	31.41736011	0.580512435	626.7996557	22.2910506	0	2089.947096	0.025	0	11.4117039	4.723647324	683.3005246	457.782801	7.567687101	0.148308181	0	2.898486412	37.94808566	7.957868602	0.357322182	0.983919412	866.8308235	6.929382766	20.18842007	17.32647575	1.555218147
1105_Week_0_2	234.3867013	713.1091559	0.092508566	0.170092482	37.09330759	0.553855564	174.4156001	7.482875177	0.868733664	3843.347732	0.059795542	0	0	4.368286581	428.5582333	68.2848201	29.58822995	0.105631215	0.09058835	2.291173262	10.67541102	10.73255728	1.2015609	0.054944813	256.7334818	2.426123691	19.06129579	8.528549448	1.505959733
1106_Week_0_2	260.3773934	455.1901518	0.026823171	0.272948237	73.0989355	0.579780887	984.1772333	4.977243687	0.305139153	1297.984146	0.418290472	0.221529566	0	4.414186766	395.2815164	367.2734352	6.908324357	0.031116395	0.14932552	2.101143216	28.56925572	20.47980626	2.345778808	0	346.2425568	3.137323975	0	14.40352701	1.879137824
1107_Week_0_2	180.4956125	464.2508885	0.208677538	0.385080749	15.51587721	0.456672986	269.4374988	9.040256687	2.428820077	1142.207514	0.510643959	0.433525472	0.909440009	0.795038476	550.4422977	215.9707097	2.490735905	0.035714088	0	2.33985934	3.849174658	3.987108126	0.610572804	0	335.8927993	2.248696262	58.07674283	14.01165436	0.957905891
1112_Week_0_2	295.8672218	667.3988355	0.024048345	0.140642312	61.52763182	0.155681259	297.3777921	8.04863397	1.844888735	1037.524413	0.028674545	0	4.360049202	2.05592777	541.4338247	111.509568	10.15259494	0.068227225	0	7.656275872	8.611446816	7.596625753	0.604731972	0	346.9955286	5.3248146	13.96785549	12.53276859	1.481009618
1118_Week_0_2	358.5434994	794.3003729	0.076100366	0	254.3486152	0.760168746	145.6530819	7.466731735	0.523447405	1366.328371	0.576125492	0.573268365	11.94592798	3.999045635	370.3322795	239.3080359	14.64227415	0.090304376	0.193475685	11.98124939	7.983129565	5.830377213	0.619882066	0.034435658	554.6328129	2.515134822	8.773848538	0	2.36911298
1119_Week_0_2	223.866529	488.8670878	0.027435647	0.20042821	69.87277904	0.502605903	149.736445	4.023661649	1.339081919	859.3959752	0.398215334	3.173578492	3.589040375	0.892223928	560.0243649	208.6981304	6.383789897	0	0.75382946	40.12200064	15.63446779	5.247848555	0.687056281	0.163992632	169.3492814	2.567878663	0	8.386403278	2.088120704
1135_Week_0_2	395.8966018	594.7640115	0.072759121	0.357698358	93.06607464	0.522251183	439.2356246	5.155724298	0.201453928	2376.706455	0.198967102	0.675414536	0	3.578468702	561.3492717	366.6402358	9.99185722	0.105388049	0.112989704	4.828362802	12.83794644	6.810017962	0.8611852	0.085721395	588.5800813	8.55996056	17.01511279	27.20679221	2.448276157
2012_Week_0_2	189.3691535	556.615837	0.069250217	0.557478736	86.16245756	0.580556257	253.092333	7.255987711	0.167493313	2214.957161	0.795422692	0.567976826	3.905167347	2.20117417	656.030151	327.5806599	24.08204184	0.137400402	0.256730045	2.29137921	9.534263995	5.904430176	0.769860183	0	158.7321028	8.499948457	48.41362872	37.89648706	2.344312948
2015_29Feb12_2	351.9273278	137.4564381	0.177809719	0.513297191	79.59069717	0.391245083	382.4885673	5.732776724	0	2026.274987	5.046393776	0.891886399	11.3782693	0.57323125	188.6688408	172.981271	11.44721826	0.31541008	0.412988928	2.984047924	18.59981828	14.14040679	1.869232228	1.088580842	384.0657877	5.373741467	29.87423936	11.68935311	2.457939048
2017_7Mar12_2	251.9954702	179.6398553	0.026977948	0.155565807	14.00812254	0.825236301	332.363098	3.869309178	0.62448524	1448.449968	0.331207713	0.504317938	0	0.65138789	147.755624	55.1626259	4.703608394	0	0.183417197	7.017756498	4.750828045	7.531446508	1.00996891	0.05321851	138.3305963	1.739317245	9.448950749	5.796966852	1.158437862
2018_Week_0_2	338.4575419	490.3470825	0.12640917	0.648194045	78.37778421	0.671013291	617.5945755	10.15431994	0	1685.001435	2.497617952	0.41519544	2.474231207	5.153601639	637.2490793	746.7998471	4.89433485	0.121153714	0.652360609	11.85774173	36.99706184	88.9350732	2.543841172	1.171383241	804.7732991	6.542221714	60.16288942	14.67289864	2.732302383
2019_Week_0_2	0	334.0953452	0.050127407	0.166844488	59.55561126	0.931004149	3917.580036	8.322463235	2.77639046	2296.315838	3.17733908	0.535446263	6.698981492	10.72129611	643.248538	326.8305866	21.06609356	0.031172473	2.020094716	8.235848866	79.33052674	472.1667653	2.002749666	0	420.2244606	0	119.2383575	24.51973893	3.150792373
2021_Week_0_2	321.9712405	321.6330124	0.106839748	7.106595599	23.5049125	0.564589927	637.9130021	6.097909889	1.860583061	1902.711267	9.418505575	0	2.709783264	6.728827583	483.9772895	472.3963289	10.15146904	0.105674205	0.636242597	3.183422356	20.34158904	78.84814657	2.671182509	0.302134881	447.0084627	4.33686953	13.11691613	0	2.659467112
2022_Week_0_2	207.7013175	341.1631891	1.559921814	0.271995832	334.3146308	1.001431857	357.511938	10.23130756	0.743350751	1349.842575	0.578801882	0.417855205	32.93352564	8.162621784	598.6431394	294.7281839	16.01260686	0.260432594	0.150136339	8.37979484	36.1004448	6.729753099	1.451483674	0.535509466	503.7700409	2.999499757	0	10.01341769	1.670400143
2025_Week_0_2	237.6726105	588.994038	0	0.035576599	23.8314951	1.130707738	459.4056359	8.920929956	0.758126188	980.9764623	0.025	0	5.404580723	14.30852941	473.9446877	517.0351488	192.917077	0	0.088559304	0.92772603	2.926638266	1.342740943	0.925971929	0.122129397	203.8314361	0.306686775	0.81955586	12.60712797	0.966338198
2030_Week_0_2	246.8730577	321.8126356	0.112294916	0.497429829	111.9170656	0.492806315	252.7629853	6.320794176	0.3747058	1655.079093	0.174052617	0.47785696	0	3.606448892	298.3328743	785.6414412	18.80350199	0.115948351	0.036802855	3.898899407	3.2208611	2.99350301	0.976714604	0.772324727	258.2515435	2.186941559	15.77771238	9.173413402	1.845655064
2031_19Sep12_2	416.9850431	350.5741902	1.457943443	1.158611832	136.6210964	0.500921795	580.9796171	7.114815046	1.95642522	10529.19362	7.290887368	1.027607452	12.98852393	1.091514681	349.1147092	237.1889081	21.75614816	0.256552	1.102723441	11.68477307	8.801037181	297.2155348	7.732308633	0.728303869	916.1228753	4.444309214	48.76207851	19.32697284	2.658074101
2032_Week_0_2	0	175.3003317	0	0.256011387	6.216746015	0	120.828209	5.527523325	0.79875001	1817.599344	0.025	0	0	3.097650497	319.6779335	86.23706382	9.609693586	0.002004356	0	1.594841359	11.5318726	3.385411118	1.629106181	0	129.7808108	0	0	0	1.016271096
2033_7Nov12_2	383.3573334	166.7919495	0.044934038	0.565671746	82.39597329	0.448220352	314.0873863	3.338071188	0	3462.177213	4.819395296	1.18179906	3.894115854	0.955631909	215.0735713	133.5189572	8.208361672	0.231357067	0.213468745	1.754619279	4.404948409	28.04147706	1.205043776	0.783963888	226.8232687	3.929215426	11.66322511	7.056195279	2.086478524
2033_Week_0_2	272.5639683	520.2551072	0.18599224	0.89093694	100.1500486	0.764150881	285.7328362	7.617108295	0.922429555	2121.184358	0.223266574	0.877239619	5.956219619	2.164312015	822.5913368	515.5926344	46.56844575	0.262121421	0.430146902	4.03123243	5.004690394	4.999699939	2.580169457	2.540527175	376.9459401	2.803994264	210.3768532	18.32543945	2.505480122
2034_7Nov12_2	754.3560687	112.8546129	0.154450109	0.746513854	34.11880099	0.429686042	425.0489049	6.508593008	0.785961324	11561.83554	19.38203785	1.335120694	0.445347431	1.043876003	165.3948012	185.4633552	35.94015099	0.237237362	1.972247261	8.393841607	2.405913096	259.9829707	3.101875764	1.042134405	462.7062121	5.350350034	207.3625264	11.70180579	4.174025747
2035_17Oct12_2	198.1489278	269.3754331	0.010483608	0.897462142	69.00306086	0.816257126	1119.938282	5.697104791	0.307173568	2180.285461	5.254688164	0.907758117	30.43202099	0.652702423	188.8736513	233.8040508	13.09375616	0.140253702	2.364129401	1.555582232	25.65047757	253.0954916	0.858385576	0.095514489	274.5429416	2.125332655	17.03968677	3.787132333	0.854927887
2040_16Jan13_2	277.3804403	64.44224481	0.049489126	0.746513854	9.705932738	0.470195853	193.3040232	1.588702829	0	2628.691903	4.986907038	0.930751247	5.318611475	0.649477633	88.22557745	105.8837672	8.348853952	0.167740667	0.186677527	1.193499464	1.187707416	22.02902753	0.425892342	0	152.5755053	0	105.4540628	0	1.064775643
2044_20Feb13_2	447.9469169	372.6752525	0.12483537	0.332948148	184.0254585	4.98198465	3317.816747	8.264438546	1.040008619	5423.835793	13.10369136	8.479866797	9.420516197	0.955960153	359.7350895	656.4365882	12.56822413	0.111584478	0.821518996	8.327909521	10.82535855	40.01711815	2.734947146	0.002536325	1182.335946	5.393455721	114.941086	27.95098068	2.642821552
2048_Week_0_2	231.2102925	668.4224592	0.047554831	0.237100692	231.0563011	0.857333684	268.697049	5.443161213	0.401063291	1395.00091	0.945051102	0.630378108	3.268777179	1.762933047	371.8241863	357.6538223	7.438203419	0	0.12449314	7.957613398	2.80142857	2.335599248	1.148704752	0.500431604	406.4818079	3.831519163	0.81955586	10.35192572	0.824581329
2052_Week_0_2	223.9020184	605.5917893	0.038563591	0	50.0524406	0.34838039	66.68972591	5.463633638	0	1365.586938	0.223161192	0.64662707	11.94161748	2.135619229	348.6177088	284.7464778	2.698034624	0	0.26150172	6.684643915	14.29714215	5.450332166	0.87926829	0.068725673	268.634739	1.587714378	0	0	1.667003525
3006_7Nov11_2	467.674031	224.8653593	0.015330147	0	75.65378218	0.44625692	7765.579641	4.287665711	0.377244709	449.965088	0.54156042	0.604570061	0	0.613367932	279.6024466	950.0024671	16.9433287	0	0.51365799	1.396302498	19.45698243	28.78329836	0.550401791	0.031319232	665.9485396	27.48814861	0	0	1.008427977
3008_14Nov11_2	304.329216	278.1284144	0.09512586	0.379475216	13.99221114	0.632554446	806.9604348	6.448828827	0.666815929	2519.816687	7.84030285	0.462299911	0	1.223938462	258.0439397	302.8856108	6.419110652	0.076238837	2.427134621	3.921681418	5.033179829	804.9546277	1.590289112	0	515.1192678	7.1442216	0	14.02542147	2.323241855
3058_16Jul12_2	377.0416954	369.1712711	0.023220133	0.306114405	461.7188701	0.130933011	593.9951501	9.647571599	0.631089342	1982.956944	0.482228178	0.084127051	0	4.227801193	462.2234329	196.1597221	6.088325777	0	0.101725921	8.884882625	13.25436694	8.144851965	1.365621516	0	837.7807546	3.203114834	28.78732616	28.32707795	1.594828019
3060_27Jul12_2	489.7072367	262.6591433	0.012977812	0.043595615	159.3057869	2.567519235	2822.916758	57.81723066	0.118096131	5682.636698	28.40333672	1.885617925	12.90744772	5.160049733	238.7617263	322.7096644	25.64953687	0.129883816	3.129938532	11.25287443	30.51004462	330.6563797	2.358724983	0.077229117	661.6585345	12.72483086	26.32575906	29.45237048	3.670060195
3080_5Oct12_2	666.5546323	587.18086	0.070107357	2.47526739	1906.972514	0.83602154	1870.574032	43.23281391	0.696044258	5608.468299	7.050807577	3.342330462	8.838631989	4.193469491	420.3859794	757.1093004	13.20955652	0.045381069	0.87038177	33.63722246	22.09035871	40.99547363	0.649177986	0.209654641	3799.052987	9.846905141	35.56291677	93.54626266	2.512941327
3083_10Oct12_2	261.1077942	368.9902124	0.04974984	0.379174184	293.9702613	0.269066039	1225.181166	8.215629041	1.000722534	4736.173571	1.602810717	0.241210733	5.169034657	17.79078331	1284.331301	578.8725829	29.03027643	0	0.335166624	15.78570412	10.72994364	45.51400954	2.520094936	0.309115374	813.0306808	8.103204738	144.3092082	42.14492036	1.674171761
3088_16Oct12_2	280.0343056	167.4837901	0.020034534	0	41.63410913	0.779083275	585.4689763	3.338393448	0.883691406	1056.561995	1.682039297	1.03891328	3.589744211	4.548817937	174.8532187	287.8043906	6.002627142	0.033240553	1.66573536	2.266742753	19.52196652	45.40248886	2.347343211	0.092283321	133.539346	4.000889043	18.69563889	0	1.541302797
3093_24Oct12_2	535.3201074	81.10760641	1.004240024	0.723853342	145.5488487	0.710769854	561.0833866	4.288077106	0	12996.07173	27.42454656	0.726371851	2.002939816	1.295362466	266.0000073	105.2280841	24.22387224	0.292996037	4.107178146	9.852472112	29.98328301	643.2408516	3.763023851	0	619.4008506	3.207023844	1370.55231	11.35742247	3.552547826
3099_12Nov12_2	1050.935714	128.8167691	0.044150986	0.385395465	109.7224807	0.665899834	96.84507452	5.165044375	0.249946026	3827.923421	1.778435444	2.428388113	12.52858919	1.104663916	144.25167	588.8309094	18.46931364	0.09939922	0.291380737	4.326545112	6.943580154	5.086533228	0.528640928	0.167055438	384.8590902	1.33397195	23.84155817	11.69257249	1.233449685
3107_19Nov12_2	515.7514575	224.365307	0.102983083	0.512964381	176.0911136	0.870975994	716.0886894	3.716879311	3.456860244	9820.321619	11.80664556	1.427285199	2.637587563	8.558693073	563.5745282	168.6512715	42.56242549	0.015377353	2.161316013	22.60038631	10.07664754	1336.041112	2.333398979	0.253616264	508.6241289	18.63334968	40.14252162	27.42981027	2.133441341
3113_23Nov12_2	120.7134161	210.1724541	0.020750892	0.221402684	15.97632614	0.27605246	131.0598232	2.180556779	0.38658813	353.8079903	1.046576345	0.504317938	1.576456307	0.573124528	136.6002128	130.2490508	1.699821173	0.060167696	0.10181348	0.769948114	2.560466696	19.65199147	1.332771039	0.053176308	80.55597445	1.440661521	0	5.348457679	0.570923843
3127_11Feb13_2	589.355972	175.2220404	0.054991043	0.405922299	28.54535866	0.145084436	3685.725931	4.502361589	0.307551232	1591.440862	6.416763101	0.830037905	4.629305332	1.032130386	536.795767	897.1286922	10.41456478	0.076101333	0	3.733332761	11.02342425	3.949026566	1.918900852	0.460009044	1012.056343	16.04721438	23.85030985	9.13613878	0.740073623
3135_11Mar13_2	663.0178975	135.9342746	0.125275665	0.888534844	157.8957657	4.049863869	477.3943608	5.814806695	2.403270169	5424.438862	9.480806632	2.940297149	1727.230529	3.388673006	407.5974468	638.9226845	8.573075475	1.709414359	20.55186917	9.061026576	4.142086532	2799.211932	4.630319063	0.225693217	744.7812132	7.862330684	67.08455319	36.01317873	9.55375456
3143_5Apr13_2	227.4970793	102.4151925	15.16723528	0.769817457	161.7349477	0.546713693	476.5445372	4.791811946	1.516877574	2871.273348	3.592088429	2.335039934	11.08396433	16.93229155	315.1975823	450.2033894	8.56702268	0.259611748	0.931204455	12.19779817	14.76035455	42.84534718	0.843060139	8.948299397	964.0236731	13.9475791	332.7629283	49.0682417	1.398357987
3151_22Apr13_2	5450.345919	126.4301102	0.120488205	0.044183931	93.76674118	2.289012768	1912.128293	2.365392375	1.829908571	4858.050489	21.90983335	2.666017317	3.765271614	4.132076144	277.7988102	87.21709504	16.85419997	0.023760807	9.426600669	9.912440084	16.70027234	35510.27168	10.46800748	0.068528169	639.2992446	13.11302551	69.74521446	32.785627	6.600752237
3155_29Apr13_2	710.5659134	956.5827146	0.275981722	0.625356866	1278.970762	0.862717497	1292.775159	10.35721425	0.293558112	3319.113584	10.1428996	1.854597561	10.4184356	34.17391453	448.8683683	283.0006559	17.42277129	0.182458045	1.363578066	19.27202415	8.141544309	250.5139064	1.586147507	1.285233215	6505.057325	20.28266133	235.6027392	54.13192716	7.209841101
4007_6Dec11_2	2106.01684	563.1321127	0.042369685	0.43337117	44.22741274	4.262504087	2155.020807	3.331777499	0.546329641	797.0248198	35.74573744	3.435303053	5.72530864	18.41728891	268.5309643	261.3937743	10.416719	0.111569215	21.17132962	36.7043781	21.21216695	3257.794064	2.718813877	0.094447256	396.8411112	2246.478763	28.00317891	7.464789747	7.786379159
4012_17Jan12_2	40620.04214	320.2652677	16.34762897	0.148901601	107.4228291	0.688779125	17300.39934	5.426925404	1.232467987	1201.576272	3.011125245	0.897419436	7.907338818	0.627017996	571.0064859	407.3435069	2.810591838	0.045904128	0.672593797	9.776100336	11.78637426	139.8906646	3.6027511	46.99734363	997.2776109	10.66335856	992.9824744	43.64590396	1.375721392
4018_16Feb12_2	334.6408086	306.8039441	0.033620407	0	185.5206034	1.153380127	1060.121222	10.39995011	0.171462205	278.0706893	1.922513845	2.562517175	10.19673894	2.61458954	757.0651793	628.2887463	12.57558327	0	0.1213771	15.79263097	10.78630736	15.87987565	0.613840328	0.09573707	1101.914979	5.805622669	37.08794974	6.02742208	2.89645001
4020_23Feb12_2	444.0403837	814.8082625	0.119289325	0.777604333	190.1741478	0	2233.549578	7.996625565	0.369256429	3501.038657	2.752009789	0	58.04512568	2.992757702	1363.585799	239.7097339	11.45303819	0.064633693	0.111163376	19.40860615	7.121010597	19.1668841	2.072116433	1.103473512	788.1456028	8.524898713	128.911524	38.18087554	0.972999532
4025_20Mar12_2	1160.855051	734.0507638	0.044245239	41.42382586	206.4969601	3.79198291	635.6544374	6.723824974	1.640087233	9929.529787	9.004787444	3.001611043	7.092139093	1.001467171	302.2218819	312.8412233	19.3330201	0.021442987	15.96882327	3.357643596	2.617432235	2147.889522	3.993081105	0.232285643	643.1200806	2.88586847	165.6397221	9.181555263	9.360608222
4027_17May12_2	842.2285154	195.6166852	0.118523473	0.844776513	248.2900812	0.332941602	2520.370566	9.7719284	0.565034853	26037.30117	17.42723253	0.823588932	28.80201159	3.627863414	615.0129995	299.236377	67.57603031	0.214179713	0.198165598	16.49163555	20.23728789	82.12060411	1.8331078	0.206069242	1544.102264	18.09356463	292.725773	34.83046373	3.401340891
4029_14Jun12_2	628.4920575	184.4879606	0.08796146	0.478732497	110.9771487	0.565610793	3793.7243	5.288310275	0.44763842	27222.35752	10.64338975	0.210395149	102.3328548	2.283809251	336.4092314	121.6976251	76.59684418	0.068466682	0.519052817	10.22807201	24.95373461	101.3649756	1.568105583	0.676077629	985.3660719	4.832650471	16.22022421	54.33614789	2.309458854
4045_29Nov12_2	235.9215287	323.511747	0.01772518	0	59.55394251	0.889220103	989.6823892	4.263006763	1.126165787	1066.461301	3.605064891	0.220211492	0	1.468099821	214.8010559	321.4843193	6.426558579	0	0.388345273	1.322243295	13.81299926	38.0090092	0.745260379	0.028020435	360.5620882	2.066035362	19.11031571	6.762817997	0.942233799
chd_114269_2	233.1754988	1431.720123	0	0	17.15548893	0.790648622	893.1008671	36.85589389	2.499853002	872.8156866	0.358188195	0.724803905	0	1.60015298	918.5343199	441.33307	4.920488817	0.035112631	0.111163376	3.407581626	8.660066463	19.62554919	1.221041351	0	467.8127808	0.755313143	250.1912213	25.99717814	1.844062642
chd_120988_2	202.3586974	547.1492898	0	0	10.96850976	0.607865473	106.2974658	4.847294948	0.67518409	708.7813592	0.199627547	0.29523984	0	0	333.318335	306.4161715	23.10207965	0	0.05628893	1.423199064	3.920235814	4.428660875	1.092842831	0	133.515038	0.018335547	0	2.723013464	1.739105955
chd_132396_2	340.0949353	663.901463	0.146121	0.35266443	33.22839379	0.470591604	94.9855131	4.963090724	0.311709917	664.9592004	0.220951011	0	8.489082088	7.47020832	521.2168614	130.319303	4.014519054	0	0.248981731	2.078470155	7.71475048	3.699744495	1.983604233	0.234509678	392.5121221	1.100843927	2.869928877	27.30519495	1.438975209
chd_149966_2	253.1194009	943.1672034	0.04991754	0	23.35401131	0.832147465	53.68445014	7.083059498	0.743639911	938.9575295	1.617399143	1.321660268	2.613583103	0.710330432	307.6285657	146.7060749	3.409612501	0.09049701	0.385477999	1.805747439	8.943947379	5.445916703	1.131389002	0.156229164	94.40823335	1.758007336	0	3.822837547	1.827940746
chd_230890_2	186.6243588	582.7381491	0.09726855	0.73121616	11.53015308	0.509264858	205.7674959	6.496717962	0	811.1627008	0.025	0.214199883	0	0.477869101	394.9316332	404.1599371	3.105865971	0.17047314	0	0.626926188	21.32897011	4.361920142	0.43263537	1.070580034	112.4802762	1.914401825	37.7544216	9.689000786	0.813729975
chd_335577_2	317.7141698	745.7852493	0.030075652	0	13.19868746	0.811280627	52.92123894	4.480211399	0.44702921	723.868826	0.277122366	0.766142003	4.758241502	0.377395381	256.5277007	145.4627344	4.757962948	0	0.205218359	9.191015671	6.275396614	4.058722047	0.526866468	0.250433499	120.7983431	1.182441207	5.679936023	3.329168949	1.192405326
chd_369504_2	0	667.6689756	0.023079109	0	0	0.145084436	67.34019689	11.97445792	0	687.3268937	0.025	0	0	0.616160082	0	239.1215649	1.858527941	0	0	0.736487264	5.450439	4.997168394	0.967503155	0	129.2582457	0	0	0	0.703278014
chd_372111_2	225.5628376	687.825858	0.107042737	0.647976009	14.01239957	0.501020179	400.6567384	8.786558944	0	508.4351532	0.214339753	0.28615911	1.847383824	27.67997444	445.8100603	251.00913	4.770276125	0.15946232	0.183991182	2.740328656	10.30185423	11.28189258	0.63994108	1.185191285	177.627789	2.891704174	20.57037216	10.99467021	1.421562782
chd_425465_2	232.3855527	579.3565214	0.060757759	0.175301019	17.42500823	0.233799973	69.36023507	8.460968905	0.400457026	970.3547313	0.030739433	0	1.60304024	1.017736582	316.7570824	94.85653501	4.963409778	0.079426137	0	0.660507967	4.984666948	4.777265009	1.309955566	0	150.893567	0	0	1.818503871	0.559719308
chd_459642_2	243.1650831	534.6474659	0.129181383	0.379677957	12.31182666	0.360902975	107.7902011	8.801815104	0.455437876	669.0322688	0.081105996	0.14630267	10.72201221	1.278201741	474.0232222	366.4879658	3.87259897	0.181196864	0	1.497086943	6.265403981	4.899685585	0.33247624	0.230283683	213.3511408	0	7.794227096	21.71303137	1.143443164
chd_489692_2	109.8970783	798.2111248	0.027871009	0	17.45900307	0.691689292	12.81344948	6.671103115	0.249932814	734.9121502	0.184534048	0.626481236	0	0.21743177	122.0162518	198.8743597	2.225583611	0	0.159388675	2.818090721	1.088304613	2.480320427	0.55651875	0.051869728	70.74054202	0.574189338	0	0	1.511144855
chd_611144_2	201.8608833	448.4413499	0.109287315	0.557428604	16.13593659	0.583309778	257.5679162	6.344065913	0.161873931	658.4569607	0.135470567	0	0	1.363903335	189.6479574	191.0910751	8.376821496	0.231418769	0	3.400680824	9.819876391	5.410230996	0.432635708	1.125493356	76.13904924	1.828196504	0	7.647997933	1.549185988
chd_613176_2	0	572.5809061	0	0.379174184	7.549211044	0.716777065	27.42298906	5.710270217	3.152610958	674.9027662	0.176385827	0	4.630522397	0.750026016	227.2959578	418.5396409	5.480328566	0.042429927	0.04140228	1.646194885	5.071856114	5.008912481	0.582324364	0	138.003139	0	0	0	2.184939755
chd_732570_2	151.8666654	589.3273094	0.009957895	0.396994873	9.090021504	0.33638073	98.44504806	8.842813179	0.091697848	724.5561852	0.214575965	0	0	0.406317419	287.9077533	326.4365871	2.8668992	0.090696732	0	0.753911944	7.062624878	6.310817872	0.708244393	0	177.6668015	0.498173546	0	6.557398715	0.874293768
chd_760163_2	341.0496556	559.1624984	0.115798358	0	10.56797449	0.173484089	285.0248331	5.696365381	0.264383406	403.162247	43.93851614	0.38076665	0	0.142170649	438.1958988	197.1569711	2.137179804	0.090653214	0.128026064	1.902477976	6.644430622	5.552695286	0.551550092	0	199.2566291	0.676455097	14.02791024	12.95407158	0.952498892
chd_835569_2	176.2584786	635.8089498	0.101715472	1.158220718	32.32528419	0.637790983	71.46322197	9.474782437	0.618736706	956.9031519	0.413561125	1.370740233	23.76075559	1.986452368	340.7924428	351.6537025	10.69325132	0.538613612	0.227788558	2.23285368	7.000043122	4.328497398	0.69101424	0.129477954	145.3089229	1.312993813	3.935807352	3.887544402	1.971999579
chd_861263_2	245.1478087	721.2072904	0.14434471	0	10.63304722	0.368255244	174.705543	8.338340712	0.494563298	1151.626828	0.137994299	1.268835344	0	3.759540841	310.6605516	215.5879967	6.864038943	0	0.284961183	3.110029827	6.498617643	4.535720416	0.383102293	0.099446488	204.0020474	0.654708698	2.234664614	3.955679199	1.269981792
chd_916578_2	155.0919476	927.4973446	0.053663553	0	28.94652505	0.852918056	29.6941394	7.897109092	0	705.9935745	0.025	0.724080296	3.589040375	0.546789443	351.8464101	280.8569477	4.279996417	0.087282641	0	0.717993485	8.508398519	4.690234332	0.497300701	0.108400103	98.51034077	0.750482162	16.01430971	5.370264576	1.472087285
chd_988545_2	266.4000304	675.591033	0.067601873	0	23.03872819	1.037498302	59.28728807	4.273751588	1.028138138	753.5085848	0.221227465	1.711630893	5.536190751	0.986279288	362.9007222	257.6132719	3.55846067	0.142271865	0.360209029	2.921173175	5.591756735	5.201776825	0.698940991	0.193326472	158.8981836	1.631690983	23.45366383	8.319724726	2.154401378
2013_week_0_2	291.034245	686.5381621	0.109800578	0.332414503	77.88105436	0.781599649	1968.151526	5.195475121	1.330659038	1589.282802	0.290382601	41.07772687	8.304010395	5.511477717	448.8013632	202.2456498	11.00203847	0.185944711	0.2825918	2.367338562	7.763963208	6.166382722	2.435364808	0.168048856	334.6875207	3.88210133	13.49525979	8.82687382	1.796327147
2033_23Oct13_2	561.491655	128.3387373	0	0.9441734	21.0244325	0.679228158	341.3848634	5.743191555	0	5143.608986	3.108984273	0.235540395	6.758848191	2.087574617	252.9597181	104.5732298	12.08431574	0.276068521	0.282259706	1.139447524	5.928294339	25.67796926	0.830729148	0.830842709	75.18537816	2.184992244	64.67057025	7.274583781	1.390741219
2034_29Oct14_2	643.4077958	127.9838221	0.06481313	0.558349023	13.89445244	0.473256307	215.8687945	2.476177271	0	3595.845454	13.39046619	1.677461579	5.001404477	0.625186335	213.3920001	99.49817574	16.5566946	0.140190754	1.443955794	2.533311506	2.069361414	185.8107053	1.257221458	0.831313622	66.28391592	1.664188003	37.78273791	6.099732214	1.704882733
2034_30Oct13_2	168.524043	353.0094647	0.039781792	0.290264363	4.409435507	0.144994055	99.57694061	3.746298437	0.133716881	2662.285537	0.304536656	0.966132728	1.329990522	0.428000076	308.9537395	120.7573705	5.198916505	0.042264003	0	0.547571894	2.705145122	6.52472118	1.59548487	0	88.28895317	0.552473378	28.64538668	8.177810001	0.724478287
2041_15Jan14_2	0	151.1824495	0.013695287	0	9.740769164	0.320551235	271.614649	5.056101859	0.222633247	458.2973644	0.273150329	0.833345126	0	0	27.18869549	197.8459115	7.773947218	0	0.24081371	0.695744961	10.62302188	7.530125839	0.728990739	0.024812764	74.27226188	0.924500439	0	0	1.058885951
2041_30Jan13_2	298.5583869	97.29756169	0.066034327	0.000449	42.76336647	0.325291294	5463.25086	6.591921198	0	329.3215336	1.364878679	0.846985168	2.419724512	0.728491031	312.9471872	452.0915478	13.38140634	0.069133708	1.103917422	2.724422392	12.78335791	107.1194762	1.210015216	0.051936097	390.612847	5.692169039	36.6617048	16.77866877	0.978124722
2041_7Mar13_2	159.991507	141.358498	0.075320399	0.105112694	28.42557654	0.382136379	556.1055823	5.962524847	0.706257879	422.1662512	0.133798102	0	0	0.453352681	276.0237367	390.2515881	7.217995425	0	0.170719254	1.457615699	3.11922221	6.804312777	1.409947846	0.106705005	147.7148511	1.432164127	0	5.08294238	1.354720904
2044_6May14_2	320.2068169	432.7984997	0.132505422	0.694329758	45.81228331	1.049558711	704.3224128	1.977483962	2.056473499	1894.692745	0.784963362	0.9221932	3.105526392	1.59097096	413.5079969	244.1617771	8.49821711	0.170399609	0.104246828	1.999442787	4.291135753	8.386178625	1.104273911	0.490786822	363.0634937	1.702204544	63.88448858	12.22490201	1.995984343
2044_8May13_2	568.7966507	432.6484849	0	0.864540646	61.18776409	1.871419737	6470.512934	5.900707103	0.97437826	5513.24161	10.35632247	1.114568995	7.303473248	1.38310361	247.4825755	366.0994886	26.07410161	0.002004356	0.574208215	3.530712818	27.65146923	97.38691705	3.277958438	0	795.3719569	6.184235269	34.60181109	12.581921	2.758680961
2046_3Apr13_2	953.1165483	1097.109545	0.173637682	8.290117002	487.0629	2.285138228	4821.107139	8.350747198	1.23176172	6078.069942	3.184175697	0.745831956	3.249512589	1.741227537	269.1224749	362.9669341	57.583059	0.196264796	0.939534762	6.171933575	2.791989273	167.9307838	0.688193089	0.044604489	3051.841335	6.447735663	94.28072299	63.49739101	1.80214992
2046_26Jun13_2	216.9653687	393.9904011	0.075720881	9.212590113	62.68350497	5.948450486	850.5726706	9.58066456	0.35755189	1965.745167	1.337018734	1.435326299	4.758241502	0.983244559	101.1156242	246.4803809	39.66406068	0	0.298916184	2.833560573	10.86551051	14.09112151	0.972230936	0.035375158	1043.398585	2.200337106	13.19782484	0	1.428818879
2046_19Mar14_2	529.4946256	519.876509	0.291370266	12.747456	335.1496104	2.950302275	907.8554277	8.324389081	0.515924103	5537.965974	0.506657857	1.142772582	3.743371523	2.007756021	876.6327507	172.2799988	123.6570225	0.197980849	0.093021572	3.333817102	9.060775077	11.44436816	1.116550235	1.678414019	3581.636834	10.92857222	87.67687678	34.7897818	4.759671042
2046_3Jun15_2	451.2614676	872.5148138	0.480809411	14.18461845	167.9849462	1.043173738	2501.319824	9.65375373	1.254201713	3179.974903	0.511078219	0	1.611106446	4.356317103	732.363296	219.1189369	65.66052546	0.269400021	0	8.280415158	8.641248279	6.695999246	2.632798054	0.158565815	1229.958258	5.763954393	79.31568168	64.87606123	3.87641312
3005_4Nov11_2	274.9117411	86.04162183	0.25273251	0	10.60549291	0.379955501	514.5051343	5.991949228	0.182754237	242.1367378	0.057883204	0.578567458	11.3782693	1.210762309	475.5336515	194.5898773	2.570791882	0	0.110402659	1.03012939	5.908450299	15.48925752	0.784368829	1.444255558	665.8784338	4.054255324	56.92171277	37.66137445	0.60158946
3005_16Jan12_2	234.8502617	306.7098946	0.103722447	0.45307503	48.72691062	1.808907825	391.1317348	4.987873539	2.622847857	1927.80247	10.11539857	1.848444743	13.10764658	2.354910469	451.2228989	84.19084272	25.73336838	0.160661363	3.827982581	2.233026155	2.929070975	278.5144398	0.978475075	0.079414821	267.7294162	3.586303376	73.43505255	5.552387008	2.649737507
3005_15Nov12_2	217.7263608	159.673836	0.091277874	0.370391808	14.54066669	1.841531284	600.3102943	5.286845326	1.230443043	2780.747419	8.725101849	1.897153442	9.808959147	0.707378543	248.9427691	121.0180683	19.33381669	0.087282641	2.174497681	3.333296184	7.451176252	139.5650867	1.336177565	0.179015165	97.11346224	2.896758146	19.07549778	7.81582734	2.495964993
3005_7Nov13_2	34.93663624	41.57262571	0.020538337	0	17.08893475	0.267363777	126.672081	3.563589999	0.197754197	385.1473419	0.068069349	0.751498369	4.952192959	1.524981	174.8532187	85.76884043	4.613173179	0	0.26563595	2.437181277	3.447443415	6.035260511	0.872924553	0	46.24436921	1.30857742	0	1.153473005	1.090464822
3008_10Jan12_2	0	11.92189581	0	0.520456934	11.75120522	0.349953877	231.423215	3.130756066	0.266138013	309.9537095	0.242994627	0	3.582356762	1.100668917	82.90596859	377.6172294	0.096397424	0.148363488	0.164925091	1.613637859	6.987144918	17.86365221	0.933968443	0.085428668	7.822764443	0.984395328	16.1599881	3.798108333	0.441715848
3008_16Oct12_2	231.3040267	235.8971531	0.164195852	0.824939176	21.9825147	0.566220852	226.5344848	4.503228828	0.334462881	3059.893676	5.538665334	0.131391476	10.73811368	0.970799522	207.5611307	361.9908578	17.37424727	0.184252952	0.74141211	3.081002473	5.029975357	167.6457214	0.924054026	0.89879275	238.262078	6.769874597	27.80691659	10.68346447	2.015946497
3008_28May13_2	320.554045	131.6365187	0.063706588	0.422154563	18.47389998	0.282656799	521.1043326	4.610827801	0.66386408	9438.712771	17.61369973	0.52582527	11.03589634	0.645610129	162.1275548	337.0621512	20.16505881	0	4.538165452	1.621971698	5.170064324	894.517929	1.18514484	0.010436026	97.11455084	2.329384142	20.65823081	3.197195372	1.171128687
3071_26Sep12_2	0	0	0	0.379394286	10.29737282	0.452957337	0	5.752563067	0.791147397	4568.080351	16.61281268	0.169148739	3.517688244	0.985101045	0	221.2779936	15.04442093	0	2.437187802	1.989896052	2.402525509	354.7589998	2.481811255	0	0	0	0	0	1.224372435
3071_10Jan13_2	223.2752942	563.7593552	0.034745159	0.478503875	4.724957866	0.184677388	260.1552904	7.792371878	0.294061241	6367.056496	4.917076872	0.403487264	4.418633095	3.610953575	271.0892724	540.5665879	28.95829454	0.161348826	0.197318754	2.811885684	4.937203939	79.53893177	0.652214901	0	265.2944959	3.528633304	21.68686543	0	0.897399677
3071_15Oct13_2	257.324868	382.080265	0.194527245	0.102262047	14.34839365	0.975198081	71.28003522	7.043748414	0.731181587	1919.973419	0.698547926	1.887446778	11.94648041	1.502697818	251.6842946	867.8045855	5.108130763	0.078187797	0.470282535	2.342650576	4.27468539	22.65642515	0.899134405	0.165084679	99.10306436	3.058920512	0.94177294	0	1.733667563
3071_17Jun14_2	714.4235109	726.2766952	0.037913243	0.176378103	15.13619625	0.822175114	1444.886735	10.76061112	1.367896289	23598.27004	4.502698185	0.992276003	20.2299974	8.396012069	220.4489987	251.2855745	76.2647102	0.383278726	1.706129256	9.765347365	12.8633127	427.6255445	2.398249907	0	398.9917166	2.883957907	61.92278574	15.39445406	2.461890357
3088_10Jan13_2	307.5364563	810.8779395	0.014511417	0	31.57144891	7.640309938	2118.493816	0	0.434718501	0	7.608188816	1.546020182	3.589434643	0	0	4.046184091	0	0	0.915966764	2.305980312	0.103265408	52.60360819	2.597076444	0.029303367	189.8171577	4.64685922	20.85053613	0.652026892	2.164979288
3088_10Oct13_2	224.5671085	488.8635244	0.07844651	0.545713304	43.12444217	0.520237514	439.8914398	6.400297742	0.368220644	1043.156442	2.316407634	0	0	2.574158502	348.8152838	369.1280601	7.483359229	0.081047942	0	2.07258373	4.414535792	17.53221347	2.095539847	0.912367078	185.7847608	3.334364969	11.53364662	7.70917567	2.20038749
3088_9Oct14_2	207.0173932	389.7092069	0.06756592	0.340973437	38.1256577	1.08814809	103.4988941	3.828134398	2.260021539	868.2270228	0.27905563	1.360561766	0	4.246391444	98.3124014	221.3963655	3.428030821	0.039466899	0.278680341	1.552904567	3.8497335	12.65208799	2.289210614	0.160618188	89.43718242	1.902273391	16.63610724	1.771012591	2.115728193
3093_16Jan13_2	155.2857508	155.2820706	0.136860644	0.633659259	22.19293455	0.40703878	414.4287663	2.875892762	0.097909758	5799.265099	12.87519718	0.943325266	8.182299823	0.925411549	163.4940495	53.79323087	12.26876259	0.159701779	0.29380236	4.708700122	23.2362662	43.46897796	2.403850058	1.078904408	387.1966694	5.143731008	58.00091268	10.10344898	3.136216387
3093_14Nov13_2	187.210714	362.7171546	0.08244418	0.211227033	16.07804288	0.702837078	715.0037048	5.626089034	0.440549737	853.7148198	0.431177522	0.246645981	7.830251941	1.053913447	529.7407185	66.84470028	3.649050203	0	0	1.95928705	24.7474304	7.593718436	4.32578826	0.068385128	256.8986165	7.10712731	3.174034908	9.945666134	1.543587014
3093_21Oct14_2	96.08568366	290.8216281	0.076226236	0.105112694	11.21612971	0.392994054	483.428331	2.077566778	0.28110753	3915.890651	2.014278052	0.085122105	4.066008731	0.482250415	313.6599171	23.75186034	13.6899619	0.065114727	0.065654724	0.767261173	24.25284383	17.19850362	3.734825825	0.093062058	99.03175209	6.889132772	8.337579665	7.709262591	0.691909508
3107_12Feb13_2	226.3648848	148.4043203	0.139436776	1.263847512	138.4919511	0.961237893	221.896011	5.413785559	0.375129146	1769.146882	13.18494432	0	0.909440009	1.542133253	428.8730588	46.55223315	10.41001987	0.198244558	0.73164664	3.346072187	1.259508076	137.9335832	0.425258864	1.25057467	552.1364169	3.926053279	53.55018887	17.97507389	0.974871096
3107_19Nov13_2	274.7481575	519.6681562	0.064006419	0	28.5087835	0.826201249	170.5154052	5.598487973	0.606263465	964.9498116	1.145886661	0.55505274	0	1.581803717	573.3388236	86.47246446	2.998519002	0	1.114341129	1.131988817	7.104825467	95.28484039	1.123448907	0.052965791	143.26825	2.341780465	26.24068438	6.096343699	1.76660833
3107_11Dec14_2	392.4574066	641.76436	0.120272295	0	42.59747535	0.81113662	166.7281229	5.36267845	0.933549576	546.9574676	5.373442419	0.767065628	0	1.335563249	211.0612268	96.14506432	1.476906621	0	0.330097659	1.886099152	5.141964897	16.75608211	0.924898865	0.178666595	148.1195433	3.338226044	36.70728964	13.16822517	1.888959063
3121_16Apr13_2	1099.446882	457.3042889	0	0	27.20983778	0.764725523	2037.783404	1.624268832	8.311336006	872.345717	13.37111455	0.58238052	0	0.35927273	36.44817593	170.2996592	4.466236563	0	8.831731181	5.07099161	3.090307519	6459.2699	2.108073614	0	415.0754023	5.367673244	0	17.08365815	8.771844929
3121_9Jan14_2	67.55432119	452.5612692	0	0	10.6359786	0.512509644	151.468167	2.270293632	0.30486647	476.8743968	0.218829158	0	1.582683202	0.52204905	286.2414346	38.05064297	10.15394812	0	0.133042523	0.610971342	1.129755262	4.562067862	0.78773243	0	61.14457657	0	0	0	0.986766069
3121_26Jun14_2	965.9220809	250.6918578	0.241402911	0.617991448	18.43555766	1.024148038	1111.874406	7.860936937	0.726379796	2955.458194	50.66958844	12.52645547	6.926131836	0.70042259	420.6969224	105.2309202	12.58444116	0.137400402	8.033118322	1.274704338	28.15035573	1151.738117	3.094584351	30.71909973	135.9555003	4.798884855	307.484466	16.03422242	6.329479603
3122_21Jan13_2	427.3341716	570.7297741	0.086506255	7.288133824	282.2435588	0.623996256	1420.147682	24.96413694	0	1477.198357	3.773972914	1.176418991	3.589744211	3.937949965	206.0962279	961.4838918	9.563234472	0	0.094171494	4.943131708	40.32221884	11.10763347	1.193832972	0.144977916	765.2604972	4.568876482	42.88700258	43.17024852	1.595423167
3122_20May13_2	398.0343984	634.4140844	0.046817894	14.60589	48.9104528	0.912681001	240.0222984	21.20855517	0.125042171	560.2549989	0.398199518	2.888023719	9.03513509	2.705360028	562.1398191	606.2127686	8.81358131	0.069157875	0	3.640308198	3.681479401	8.190996061	1.596968438	0.151671092	1968.62067	7.42015891	26.55502507	0	3.180989414
3122_24Apr14_2	227.4970793	110.8537135	1.374389572	2.022225445	23.55034838	0.569599686	338.4427529	6.175648921	0.375129146	242.349417	0.521996965	0.391628468	6.920955071	0.777907251	813.0354432	191.9205707	7.3457414	0.110223893	0.451167948	1.379096825	2.06858701	7.42119696	0.654140104	7.816085694	189.853688	2.845880922	88.46009383	55.18893573	1.348147296
3122_18Dec14_2	312.3653175	157.8057193	0.055687457	0.377919964	8.805593597	0.157383167	635.8935838	1.889429942	0	375.7675191	2.841103677	0.716036132	0	0.362864257	213.3920001	553.6827082	1.96206754	0	0.523470831	1.009035735	5.710406034	31.26907507	1.302862509	0.753815521	153.4736577	2.051850499	45.36512244	3.513827859	0.956572113
3207_6Feb14_2	445.6952262	141.3157618	0.443827849	0.716059247	60.63982896	0.286332822	363.6812831	3.060094743	0.307221597	2374.777497	2.227218313	0.344088427	3.749500713	1.105217101	791.8575198	332.1509136	7.466036806	0.245286178	1.757952359	1.099837482	4.782572709	287.3008045	0.617018446	6.886293608	634.2339221	2.661770439	25.00236207	8.743543791	1.537559524
3207_11Nov14_2	151.8850464	398.2060085	0	0	13.81273496	0.229231996	69.41522754	2.379024446	0.174082326	2828.060206	1.345345461	0.571667596	4.630522397	1.480779383	412.9946251	108.0135838	20.59273837	0.009172601	0.036719383	1.095761248	1.419928356	18.95604611	0.319451882	0.426109838	146.170803	0	0	0.889183743	0.658485559
3207_23Jul15_2	19.92909618	408.0603949	0.00494582	0	30.45091059	0.631729559	49.6207585	3.307552175	0.374056528	4028.208247	0.62979869	2.360552081	0	0.686079004	329.3632665	249.1725224	7.323120493	0	0.175618676	0.738821983	3.009085073	4.713364034	0.905093441	0.222038694	52.79086131	0.596254991	0	0	0.871467398
3213_11Feb14_2	58.92640128	477.3098527	0	0.317743422	32.14914008	0.403577095	68.85486024	2.144888546	0.327466867	370.0427188	0.41395405	0.084962224	6.504429607	0.333942914	360.9558541	44.12391458	2.121229686	0.050077673	0.390513381	0.956979017	1.637976616	8.06577826	2.019300205	0	111.6147774	2.451722602	0	0.995492667	1.086623235
3213_18Nov14_2	81.558799	102.8217822	0.056405511	0.657474465	9.991019243	0.468112388	113.571924	2.284660995	0.32085607	343.8068131	0.212521197	0.438480536	3.735123084	0.417149284	174.2737623	35.67739458	1.963540439	0.189700782	0.564428702	0.392489691	1.663228472	8.394560922	2.503471126	1.335875316	23.6796768	1.56819412	21.32788548	4.693159328	1.22632553
3213_4Aug15_2	143.9581348	135.6093107	0.07844651	0.702094912	7.974931557	0.314313117	86.34896415	2.392285647	0.168969366	1493.722244	0.4921149	0.558150647	8.678576526	0.93767697	168.0371352	36.42916029	4.09071748	0.181944385	0.363971664	0.4240666	2.955509645	3.227094983	1.109240913	1.09485718	32.56164382	2.040632937	30.34388771	7.428914791	0.83050606
3214_11Feb14_2	52.06916846	144.8036899	0.034313709	0	26.72332377	0.454134761	65.46143135	3.535507335	0	922.6175316	0.232660131	0.775393092	0	0.474138583	0	147.2349131	9.420669842	0	0.311919997	1.063970504	3.889806731	14.37055548	1.786710505	0.086671108	60.98011097	2.653152765	0	0	1.283774286
4007_23Feb12_2	391.2591273	264.2762206	0.054161534	0.539978596	193.6181136	0.702775582	955.5396544	8.338608148	1.25955476	18130.59553	9.377410449	1.859964077	19.89152847	3.264030127	323.2621496	232.6490619	67.14252918	0.249477907	2.090632186	14.54660146	5.372392344	729.0111462	1.340178355	0.162506706	671.4081863	5.895693938	159.9564683	36.38290334	3.450603429
4007_29Nov12_2	225.9746545	190.9975553	0.027104083	0.348750318	71.49367349	0.562242792	794.7276522	4.114556527	0.295036231	897.5404376	3.666059211	1.578338386	11.35398469	1.382157074	229.7659197	172.5672874	21.88332475	0.185621692	2.035440616	2.524830165	8.242882592	211.2326817	0.771857239	0.059204589	360.0456591	4.783132463	1.836803041	23.97576213	1.411145499
4045_14Mar13_2	423.3181719	140.1109371	0.045754187	0.855673058	14.38387172	0.5958811	258.2191929	3.295922647	0.677238543	8383.976045	8.720755143	0.796936526	7.096447584	0.711164068	173.097488	124.7374292	12.16652123	0.186360272	6.024256525	1.171654599	2.331131742	1087.887407	1.753995016	0.918981151	124.8086735	2.124082689	42.6269904	7.721255896	5.457662316
4045_21Nov13_2	98.28194793	278.0187835	0.017122977	0.204744865	7.717936823	0.671368377	249.5852132	2.746115789	0.412595809	230.3601562	1.448741248	0.374382261	9.112099134	1.004660221	287.321994	166.9599638	5.027845488	0	0.410148691	0.552096141	4.217272533	11.60144174	1.148562353	0.062859954	55.446659	0.833439223	12.61316375	1.720348223	0.419376187
4045_28Aug14_2	135.4350406	143.9751363	0.060136386	0.267968564	4.810869749	0.286587513	209.4698662	2.126781578	0.503523135	9080.404306	3.277799225	0.398293043	2.159777584	1.604238896	206.57163	418.8073861	30.87899546	0.117614807	0.06732761	0.26626176	3.575470825	6.561460014	0.469922195	0.892296804	32.38343517	1.13132141	21.21435392	7.564028099	0.968441134
chd_901868_2	137.4368428	600.1632007	0	0	17.1949177	0.427469083	176.5205406	5.736450325	0.260993234	1001.967631	0.153583499	0.476858586	0	0.203382836	555.8453594	244.967753	8.103839141	0	0.089968021	0.883841546	13.41685567	8.177792382	0.810793609	0	192.7329496	1.191270983	0	3.497161408	1.380111144
