# Supplementary material for: TCA cycle remodeling drives proinflammatory signaling in humans with pulmonary tuberculosis
Source: PLoS Pathog. 2021 Sep 24;17(9):e1009941. doi: 10.1371/journal.ppat.1009941 (PMC8494353; doi:10.1371/journal.ppat.1009941)
Supplement: S4 Data — (TXT) [file ppat.1009941.s011.txt]

Lipid	SA3057	T1106	SA2033	SA2015	T1112	T1009	T1088	T2052	SA3214	SA3083	SA2035	T1102	SA3088	T1107	SA3060	T1072	SA2021	T1048	T1026	T2030	SA3093	SA2004	SA2017	SA2031	SA3099	T2048	T1066	T1098	SA3080	T1082	T2033	SA2044	T2018	T2021	T2025	SA3025	SA2034	SA2040	T1135	T1105	T2022	SA3058	SA3113	T1118	T2019	T2032	SA3008	T1059	T1039
SM(43:3)+HCO2	2069949.262	1641222.68	1760164.571	3182671.828	3321627.389	3847943.029	1971096.353	4367689.301	2124682.763	1761141.689	3723181.957	3661363.442	2794696.772	5177980.458	488721.5368	5019813.675	5380368.24	3015261.804	3772958.96	1418695.811	2435778.536	2023955.75	2515824.484	1949697.501	2098551.616	8324103.163	3855291.513	4163780.259	1316000.686	3402090.614	3388065.613	1792789.891	3866074.726	1319552.326	2184607.538	2732070.371	1927022.57	3442845.071	2932026.079	1975524.243	2304565.941	3343000.789	2351594.788	2778570.108	4310737.724	3302137.189	2210342.304	3470574.277	3753350.064
SM(43:2)+HCO2	7463102.511	5826746.794	6516369.729	9563939.599	12157363.91	13800000	7480000	15244367.88	6780000	6.85E+06	12406262.48	16200000	10500000	21000000	1130000	12050825.71	18800000	7970000	9644011.114	5040663.706	8520063.824	9615152.084	9877559.06	6284204.243	5932867.359	29897602.18	13400000	12700000	3230000	11424351.21	11700000	6260000	15752203.7	3920000	6361338.92	8175285.707	8416817.451	9319520.384	13038607.6	7970000	7313283.47	13766002.56	7370000	10684188.5	15500000	12200000	6520000	14650483.03	12700000
SM(42:3)+HCO2	77331776.61	5.99E+07	62600000	7.98E+07	76300000	1.02E+08	7.48E+07	139000000	87600000	5.60E+07	77000000	95700000	7.56E+07	1.00E+08	47900000	189000000	139000000	71100000	99100000	65400000	62700000	6.64E+07	72900000	7.26E+07	87100000	1.19E+08	94600000	120000000	66400000	110000000	94300000	53300000	84800000	6.09E+07	76800000	90300000	65800000	104000000	9.32E+07	7.38E+07	94100000	65700000	87000000	104000000	68600000	9.93E+07	92100000	7.41E+07	90400000
SM(42:2)+HCO2	1.63E+08	1.75E+08	1.84E+08	1.61E+08	2.14E+08	1.98E+08	1.59E+08	2.81E+08	1.86E+08	1.55E+08	185000000	2.32E+08	1.53E+08	2.62E+08	9.41E+07	3.18E+08	2.81E+08	1.54E+08	1.74E+08	1.68E+08	1.36E+08	1.47E+08	1.87E+08	1.77E+08	1.74E+08	2.74E+08	2.26E+08	2.58E+08	1.33E+08	2.53E+08	2.10E+08	1.32E+08	1.95E+08	1.38E+08	1.35E+08	1.73E+08	1.68E+08	1.86E+08	2.17E+08	1.77E+08	1.99E+08	1.66E+08	1.86E+08	2.44E+08	1.70E+08	2.18E+08	1.70E+08	1.89E+08	1.90E+08
SM(41:2)+HCO2	31786081.98	31800000	42400000	33600000	45600000	50600000	31400000	72300000	3.67E+07	26100000	48100000	51700000	33000000	47700000	11700000	5.33E+07	44500000	26600000	33600000	28000000	23400000	38800000	3.16E+07	24100000	22200000	70700000	57000000	65500000	13600000	48600000	48900000	2.73E+07	50700000	25700000	28200000	30000000	24900000	4.73E+07	35400000	37200000	3.58E+07	33000000	32100000	35500000	4.00E+07	56800000	37700000	34800000	46000000
SM(40:1)+HCO2	7.45E+07	103000000	122000000	8.41E+07	1.16E+08	99100000	8.66E+07	1.26E+08	103000000	8.71E+07	114000000	133000000	6.49E+07	1.26E+08	56100000	118000000	111000000	7.61E+07	82000000	8.62E+07	82200000	8.10E+07	7.07E+07	1.11E+08	73700000	1.34E+08	129000000	134000000	49700000	114000000	98500000	73800000	97500000	9.34E+07	64200000	8.89E+07	8.59E+07	84000000	93600000	1.09E+08	9.90E+07	6.78E+07	81800000	104000000	135000000	1.03E+08	71600000	88800000	98800000
SM(39:2)+HCO2	1908836.399	1315477.292	1954764.783	2148773.434	2275784.168	3505331.896	1859333.736	5021639.632	2142074.374	1550619.296	2644783.15	2885035.388	1924699.265	3104170.834	764166.072	3901938.594	2948690.077	2266522.814	2829055.312	1590188.124	1433311.927	3133190.511	1730593.885	1225732.007	1225740.873	4171736.834	3618574.396	4818938.552	868099.9733	2738816.27	2305645.491	1769191.755	3821171.808	1485738.331	1706721.803	2161243.56	1374725.438	3550045.671	2971846.062	1940949.01	2312103.749	1968700.473	1478789.705	2034178.395	2920181.602	3764953.134	2698671.957	1948468.111	4292976.344
SM(38:1)+HCO2	32269113.59	32400000	37600000	33500000	40600000	43800000	32200000	57800000	3.76E+07	31900000	49900000	48100000	28000000	59500000	22800000	46100000	4.73E+07	32900000	38300000	32300000	31000000	33300000	25200000	3.81E+07	28500000	50400000	47300000	47000000	19100000	44900000	35400000	29300000	41500000	30900000	26700000	40500000	31900000	33700000	33900000	32300000	39400000	31500000	33900000	42400000	45200000	39600000	27300000	38300000	39900000
SM(37:1)+HCO2	2304853.848	2494788.835	2847694.127	2701451.906	3466707.296	4958079.45	2892944.945	6424419.046	2528899.481	2880094.372	3513694.168	4521295.578	2384884.808	6009393.014	874686.3013	4424827.075	3505300.438	2546389.445	4325324.922	1967413.223	2093004.326	3181784.28	1388722.409	2649578.758	1501399.91	6017925.008	4892355.997	4756411.919	981105.2428	3944026.378	2261625.09	1922904.686	4127176.169	1812216.362	2071843.819	3150027.318	1684199.1	4009857.092	2435265.643	2244918.191	2235119.022	2248619.844	2779583.576	3450470.514	3457963.45	3401717.813	2658997.773	2786829.204	6350671.447
SM(32:1)+HCO2	15876425.17	25300000	29400000	1.56E+07	27500000	26100000	14600000	36000000	17800000	15100000	43600000	22200000	17200000	41400000	6930000	30734836.22	4.02E+07	19600000	17000000	16800000	1.30E+07	18100000	1.95E+07	2.02E+07	14000000	42500000	37000000	34000000	10200000	28100000	32900000	17500000	24900000	13900000	14500000	22400000	15500000	24900000	1.58E+07	23200000	25100000	28200000	16000000	18500000	24300000	31200000	15900000	30200000	24700000
PE(P-38:4)-H	5.75E+07	53100000	57600000	26300000	25000000	25500000	30800000	46900000	27200000	3.74E+07	76300000	13900000	47700000	37000000	20700000	6.29E+07	75100000	3.67E+07	1.50E+07	26000000	64200000	52000000	63000000	49500000	22500000	4.15E+07	75500000	82300000	25200000	21000000	61800000	4.35E+07	91300000	56200000	16700000	18000000	39700000	56900000	32200000	3.72E+07	44800000	56500000	66300000	23000000	85300000	52100000	31400000	36500000	51500000
PE(P-34:1)-H	3052365.122	3665704.073	3839177.408	2460453.6	2038906.177	2466063.645	1699808.906	2991653.951	1953538.535	3110798.868	4441301.998	767021.9388	2925655.655	2531664.765	2496966.515	4139227.878	5541420.479	3171166.393	1617650.627	1915629.522	3477696.95	3297610.445	4764115.054	4685563.173	2041500.234	3145962.656	4331672.033	5157770.397	3200914.952	2476418.932	2543492.095	3625645.154	7510780.988	4013564.237	1488469.737	1824794.976	2614888.329	2838534.088	2343458.835	3724388.218	3933862.597	3625270.705	5530118.216	2005954.918	9130708.73	3920504.559	2892500.62	2742610.147	3041775.398
PE(P-18:0/22:6)-H	8073103.848	4448777.915	5066329.639	4906482.013	3808626.552	6223903.022	5082497.586	12952775.1	5340000	7204234.109	13299038.74	2770000	6189087.592	5191699.531	2454878.401	7395236.046	11047095.74	2900000	2715485.149	5510383.66	8237250.837	7821267.916	7026978.791	6889175.022	3270495.903	5912707.62	10336376.23	8810000	6181183.149	3.52E+06	9334506.695	4857579.967	16084190.01	5000000	4462629.673	3362620.764	6265427.648	8637540.3	10362395.75	6750000	7317432.292	9764491.118	10184306.66	4900000	10938827.92	9680000	7442063.661	5380552.891	8801235.83
PE(P-18:0/22:5)-H	6873038.979	6522697.548	7240642.071	4487584.349	3813550.213	5888648.727	3502306.973	8069670.631	4585195.612	5827120.755	13245098.61	2120000	6195746.58	5419981.814	2979180.517	11706941.73	10700000	7810000	3036886.657	4638490.619	7292639.955	6624398.16	8178383.403	7645801.173	3362915.275	8072935.891	11516438.89	9650000	4311565.45	3709982.45	9037406.107	5463524.693	16535591.26	8710000	3022017.555	3292323.457	5653389.503	6979039.321	6731797.127	5943794.155	8585164.231	8674724.943	10915612.56	4580000	14955709.2	8130000	5469037.078	5978994.14	8665714.403
PE(P-18:0/22:4)-H	8022236.19	14489685.51	13200000	5160000	4330970.014	4147435.36	4110065.514	6096724.101	4690109.127	4424458.681	14962442.96	1390000	7421334.194	5990890.581	1820473.641	24008023.96	11400000	16600000	3710000	2331743.415	9928840.962	8189277.669	9681586.703	8947760.941	4571521.167	2713160.742	15145504.28	9780000	5524410.222	2161841.223	8526006.702	7758920.186	22354409.66	21900000	3550000	4169398.874	7657694.236	8963057.672	6182095.035	4939031.956	12152462.16	8720000	12058450.32	4390000	25407876.79	6510000	4263182.983	7311462.928	4125346.725
PE(P-18:0/18:1)-H	3860001.183	3136085.213	5684262.501	2392119.766	2187793.369	2525986.887	2052581.61	3742771.397	1940445.309	3731058.057	6897258.214	740149.9813	3512482.751	2711551.77	2222717.525	2743779.805	6945682.556	2244277.52	1127936.953	2026542.257	4817412.826	4001574.359	5915415.082	4889033.518	2413939.425	3671053.865	4872836.95	5663298.358	3051018.794	2538199.701	2588550.535	4330648.061	7905346.479	2749141.806	1070819.278	1536787.582	3305107.964	2961564.841	2303008.346	3852092.786	3578455.07	4857391.068	6390521.488	1913369.754	7797405.146	5037621.209	2725637.021	2914697.991	2739198.381
PE(P-16:0/22:6)-H	5637092.843	4962633.826	3696675.666	4115499.931	4154551.704	5356487.462	4358438.669	10497645.89	6190000	6458749.613	7928121.456	2962863.077	5530445.165	4864962.8	2408729.347	9146503.288	7982490.573	3363306.213	3934532.802	4759724.305	5672802.587	6351210.681	6705012.061	5217722.837	3190892.235	5349004.065	7190196.2	7829344.661	6342332.227	3900480.024	8004543.874	3489203.449	13261660.47	4850000	5451680.596	3923380.921	5313166.626	8219442.982	8650349.557	5115169.227	6936677.839	7785448.298	9662969.15	4842489.024	9045776.922	7956711.006	8019006.594	3929206.519	8420349.163
PE(P-16:0/22:5)-H	19182842.52	16900000	22700000	8940000	11289425.6	12700000	10100000	18100000	11500000	14600000	26900000	6420000	1.70E+07	15700000	7600000	27000000	25900000	15700000	8.05E+06	10023192.86	20700000	16300000	27000000	18100000	7830000	20317055.2	25700000	40100000	8010000	9056783.268	26889906.15	14700000	26100000	16400000	6340000	8253877.169	12671725	17800000	14100000	17100000	19300000	20100000	29500000	12800000	26800000	18700000	13600000	15200000	16700000
PE(P-16:0/18:2)-H	4711590.291	6614697.836	6773432.531	4402868.429	2799367.218	4233839.292	2670112.081	4622179.527	3022487.839	5675327.904	8382998.788	1425171.941	4863866.185	2600146.144	3013880.434	2453888.713	7541013.707	1868848.026	1734369.529	2274128.528	7001207.57	3026149.868	7187122.79	7573570.527	3323574.689	6595237.934	6534122.871	8385489.991	1944263.652	4012434.768	4882458.719	6296820.965	3841171.157	5171399.2	1964171.149	1833827.575	3982051.874	4958879.175	3051752.295	9592051.331	5399158.825	5448646.305	7487370.142	3117432.223	10572595.67	6260000	4445140.154	4338476.461	2989937.503
PE(38:5)-H	12418433.7	10100000	7330000	7023108.21	9877639.636	4960197.974	5064314.555	8208951.832	5586255.517	3947750.276	15868198.04	1420000	2859701.813	8968891.44	2030090.46	16831181.88	22700000	13900000	8110000	6356580.76	3752804.168	5200793.62	13159705.69	3790000	6242262.013	4692111.127	14200202.98	10100000	9560000	9137784.71	9911029.756	6197052.615	10497965.7	8130000	5459403.431	4788826.865	4570119.873	4738179.68	4011130.309	9197321.903	7155022.21	10963211.78	8860000	10822810.75	10500000	12100000	3250000	12872913.55	10400000
PE(36:2)-H	17254119.77	1.81E+07	24200000	16600000	21300000	1.10E+07	12700000	26500000	10500000	20000000	36400000	3530000	9355607.256	11421933.09	21900000	33500000	44800000	27800000	18800000	15400000	7660000	15874215.82	24400000	21700000	18500000	16800000	24500000	29800000	35400000	18300000	9930000	12413686.56	13300000	25900000	11400000	6.03E+06	8830107.254	25475353.86	12800000	39000000	26700000	22200000	15200000	24200000	52800000	14300000	7660000	21761828.59	25900000
PE(18:1_18:2)-H	5878978.336	5585544.391	11052615.94	4990000	7920321.188	4771964.86	3018382.736	7249178.179	2833543.295	6711014.308	13792777.89	1250000	3866117.321	4051499.103	3031378.35	7636536.014	14289485.73	7170000	7676818.733	7278528.103	2460500.773	4483154.223	8851247.106	7097291.215	4579962.635	7529428.453	7834725.34	9940181.387	6568268.97	7826274.647	3313901.191	4553321.532	4234968.492	8031172.711	4669209.042	1454394.455	2002544.717	7497500.942	5393924.597	19507818.93	8910000	8725461.578	5516838.352	10353841.44	16500000	6160000	1724852.189	9520390.917	6968606.498
PE(18:0_22:6)-H	6385483.175	2230914.829	2187896.118	5402888.895	3012528.71	1586402.309	3347637.143	7816480.826	6550980.497	9279831.769	7189088.129	947938.1652	4312242.341	2538871.887	3371549.593	8422922.49	8747276.186	3228073.295	3283824.261	2834497.528	3313425.221	5207919.272	2477448.349	4211440.607	1728159.027	1897141.936	4239224.889	3052632.344	10771509.05	3470000	3704492.673	3417941.278	3809409.596	1673651.643	2689200.162	2857891.406	3151676.785	4709760.534	2479910.382	3390317.507	2759968.137	4538203.526	4238421.716	4550721.277	7694120.308	4607243.9	3545104.095	2714172.432	7245089.944
PE(18:0_22:5)-H	4064970.742	1720802.133	4473693.742	1862354.053	1423483.096	362623.8921	1017356.714	444817.8789	2251913.422	2571266.32	3473381.557	185305.82	1700376.962	2295056.989	1432190.029	4631579.276	3266272.646	3945266.499	1924269.576	721048.8794	1294110.087	3029042.609	2307617.569	2303712.207	911936.2655	595676.9326	1564990.278	1701976.218	2344340.399	2124541.849	2256775.477	4590055.614	508501.4331	837986.7636	496802.8615	1477265.075	1320477.385	2407607.025	280371.7265	1028350.249	854306.2172	1703150.123	2127116.958	1986345.386	1165634.601	1126662.696	397771.111	2528114.945	1087451.713
PE(18:0_20:4)-H	44426006.41	43100000	40400000	30500000	36800000	14600000	2.07E+07	31500000	23200000	33600000	47000000	5830000	26356120.57	26100000	31400000	7.17E+07	83500000	49500000	29300000	21000000	1.78E+07	36700000	34600000	32700000	25000000	1.57E+07	51800000	32700000	39500000	28000000	26600000	26500000	41100000	5.03E+07	1.85E+07	20500000	20800000	35000000	15000000	25900000	28800000	31700000	29900000	34700000	46900000	20800000	1.02E+07	33400000	34800000
PE(18:0_20:3)-H	7142234.441	4215669.303	6264057.639	7157385.165	6179213.161	1614698.516	2486827.595	4777496.293	4981570.976	6289293.955	7429728.772	1209895.007	3927868.756	4112222.984	4432728.379	5845006.27	12248388.32	7690000	3650946.501	3419006.33	2385303.647	4018184.659	4882234.237	7919561.606	2511239.345	4609513.876	5233656.137	4863581.825	3554318.331	6678374.286	4059417.593	5734214.757	2542986.049	2894431.256	2457368.476	1411487.598	2160642.222	3881199.934	972418.6119	4998725.756	4754245.159	4917066.495	3433432.666	7110631.876	12692222.98	3550000	2453348.648	5597550.545	6316158.064
PE(18:0_18:1)-H	6318734.294	7528746.985	14556938.21	5030000	7407799.199	1736351.739	3376608.38	5677061.483	4114938.386	10421584.1	11500000	622000	4460476.251	2654846.187	6406256.178	9055549.753	15624599.64	7910000	2935444.615	5053860.834	3513171.099	7893905.044	9980003.41	8428740.772	4892134.495	5359516.604	8670503.968	11205730.71	13900000	5890000	3659821.833	7023014.561	9570456.117	8604139.812	1621900.648	2612770.214	3455064.365	9952608.196	3111554.793	7707662.393	6102541.736	7492149.51	5925561.322	5639354.818	15061313.17	4210000	2829807.641	6877911.276	4793124.336
PE(16:0_22:6)-H	14093167.03	4540000	4328045.886	9267239.165	5744670.499	4168770.729	6034064.79	17153638.9	10300000	17100000	15600000	1750000	9183401.397	5105057.486	6652838.45	16737707.36	18500000	7290000	6205790.571	5784599.17	4251348.618	11246234.87	6330000	7572074.203	3764389.811	3271331.041	9786964.648	4960797.907	21966913.3	7190000	8746434.466	6484891.996	6434573.779	1977724.493	6985536.525	4539508.775	4945826.35	10911944.21	3770000	7177887.079	5802018.856	1.13E+07	8750000	9012073.195	12139635.83	15000000	6300000	5760391.642	16904548.8
PE(16:0_20:4)-H	13056998.24	15100000	15800000	8170000	13823332.04	4430000	5841368.976	11454034.32	6720000	12053362.99	14700000	1460000	9778576.859	7144155.407	8323363.197	21096445.67	26800000	19600000	7970000	6930275.157	3953765.71	15492673.97	15800000	12100000	7580000	4771197.909	15936106.68	9580000	13401918.91	11600000	10100000	9880000	7980648.936	8168588.334	7028150.879	5143767.689	5465327.686	14409415.27	3340000	6915089.285	8302841.69	13804883.59	9530000	11641822.16	10500000	6690000	3615016.159	11245583.84	11100000
PE(16:0_18:2)-H	6356045.141	6428120.924	6825477.935	5636153.545	6761270.523	4242898.147	4346027.388	9260569.202	4031383.118	6657341.728	9852823.878	980949.3	3424188.293	3623149.346	7472034.337	12969912.06	16700000	13900000	7010000	4746750.227	2007977.748	6061606.421	8988414.821	7916328.808	5975518.41	5187592.883	7151002.735	7974376.976	17213424.08	6550000	3481975.21	3629765.773	3577234.393	6979160.556	4906414.705	2117129.964	2358598.407	10414989.77	3340000	9622103.479	8839107.997	8148866.828	5867603.498	7537067.987	14406449.02	4250000	2713156.054	6178160.346	9745336.249
PE(16:0_18:1)-H	4840117.526	5972328.548	7594246.808	2645053.006	5547238.825	1283014.737	2518997.516	3272065.99	2563326.021	5876403.331	5018959.334	308970.6065	3456643.621	2102494.373	3931408.882	6882082.637	10541451.24	7890000	2119400.111	2629446.669	1196111.998	6199276.976	7575661.651	4377634.206	2768159.782	2101598.645	5760617.905	4819184.424	11670863.58	4320000	2803502.983	3566819.713	3703871.581	3716201.475	1503033.253	2837010.408	1768969.943	6639847.483	1083284.623	2877851.693	4126751.553	5351664.394	6157008.627	3876069.922	6444377.892	2462237.849	2117595.687	4697100.523	4139972.933
PE_15:0_18:1(D7)	5990138.595	4350749.483	5003999.022	6159810.136	5310150.948	5410323.503	6865469.42	5249601.816	5980867.935	4911429.587	5120728.677	1544259.59	5611795.354	4845991.233	5363589.251	4803270.512	4866674.282	5958956.595	6101474.719	5315391.197	4478160.293	5488831.131	4927535.938	6235150.795	5768582.197	4188923.426	4439954.815	5695852.595	6292658.635	4387217.326	5085787.74	4927352.105	5825343.056	5442961.264	5792875.691	4277952.011	6001292.21	4858899	5622463.865	5387815.164	5237048.699	4546887.739	5577167.468	5705770.557	4786249.829	5964863.475	5345536.526	4928085.87	4889814.36
PC(38:6)+HCO2	11680455.09	33800000	31000000	9110000	21166127.85	16500000	11300000	26400000	24700000	11200000	35600000	15500000	11200000	32800000	3690000	1.93E+07	22900000	8050000	11311106.34	15000000	9360000	14854621.19	2.25E+07	14400000	9240000	27842500.48	35000000	41500000	3640000	18436468.05	29600000	10600000	18600000	21700000	6920000	9959885.37	12265708.02	22200000	20400000	18100000	11600000	24900000	21800000	11800000	15400000	55500000	10500000	18300000	19800000
PC(38:5)+HCO2	8.98E+07	114000000	78900000	66700000	1.21E+08	88100000	7.59E+07	98700000	1.24E+08	8.47E+07	131000000	78800000	82000000	1.46E+08	15200000	4.55E+07	112000000	66100000	7.35E+07	1.06E+08	47600000	9.77E+07	4.70E+07	3.30E+07	62400000	103000000	1.37E+08	125000000	9.25E+06	110675373.1	148000000	40400000	86000000	47900000	51800000	83800000	83700000	4.45E+07	97800000	77700000	52800000	1.22E+08	97200000	8.89E+07	5.04E+07	1.60E+08	17900000	1.07E+08	110000000
PC(38:4)+HCO2	1.90E+08	3.17E+08	2.65E+08	1.61E+08	3.25E+08	1.50E+08	1.71E+08	2.33E+08	2.56E+08	1.60E+08	2.24E+08	1.88E+08	1.67E+08	3.22E+08	1.11E+08	2.57E+08	2.29E+08	1.04E+08	1.89E+08	1.91E+08	1.57E+08	1.54E+08	1.81E+08	1.81E+08	169000000	3.04E+08	2.87E+08	3.58E+08	8.13E+07	2.20E+08	2.58E+08	1.50E+08	1.82E+08	1.80E+08	1.05E+08	1.93E+08	2.07E+08	2.10E+08	1.71E+08	1.51E+08	1.07E+08	2.03E+08	2.24E+08	1.80E+08	1.30E+08	1.65E+08	1.05E+08	1.86E+08	1.39E+08
PC(38:4)+HCO2	58462224.06	9.88E+07	161000000	58300000	94700000	51000000	48700000	59800000	63800000	4.37E+07	81100000	61400000	43100000	112000000	23400000	63500000	69800000	54700000	44900000	62200000	31400000	53700000	85300000	64900000	37400000	92600000	72100000	9.37E+07	14300000	90400000	81600000	68000000	40800000	34500000	31900000	38900000	45700000	66500000	37400000	67900000	42600000	66400000	47100000	75500000	5.56E+07	69700000	29600000	79800000	73000000
PC(38:1)+HCO2	1222854.751	2588335.827	3260946.099	1285698.314	2192589.701	1486490.077	1117540.042	1970932.874	1644269.328	1640332.025	1660347.967	1655164.023	936801.606	2037530.864	980058.2481	1907554.998	1690635.911	1728272.172	830575.6758	2482928.225	923003.5542	1422499.031	1778588.162	1780499.331	1140204.619	2747453.903	2687876.262	2475557.553	994324.1674	2611475.352	1695390.045	1530703.888	3756448.546	1667136.97	815968.9405	790073.8412	1455831.6	1484544.066	4422132.36	1452037.321	1719983.833	1926867.481	1430637.418	1420112.059	2200040.99	3567567.686	1207822.446	2093720.266	2308779.598
PC(36:5)+HCO2	17218146.08	42200000	37400000	9650000	4.67E+07	18900000	12500000	50700000	104000000	15500000	39800000	22100000	11200000	4.45E+07	5820000	2.15E+07	34000000	11800000	10900000	28000000	2580000	15331823.51	2.75E+07	17200000	10700000	35300000	4.90E+07	39700000	5740000	23005272.82	62000000	10800000	36300000	7.28E+06	9058272.527	3011333.214	13963013.38	30000000	46200000	16700000	15700000	3.85E+07	12800000	16700000	13900000	120000000	14200000	24500000	48700000
PC(36:4)+HCO2	3340322.705	9230245.557	9742349.377	3593933.139	9084372.912	3629726.34	2942958.446	6964018.645	5795160.206	2749839.314	7146807.253	4122268.285	2138700.119	8233109.043	1727574.94	2481915.057	5285632.347	7171453.214	3283276.942	4791809.592	918430.2362	3032794.276	5054480.663	6535944.371	2207786.219	9707510.03	8132876.531	8303641.91	614374.1613	6297153.138	5554268.889	4490906.333	5950180.848	2577852.21	2663096.984	916374.6372	2296547.112	4821244.744	3655286.21	6424882.213	6636210.824	5614375.283	3065139.53	5044391.02	7075826.273	8438503.853	2663906.053	7228692.295	9045717.844
PC(36:3)+HCO2	2.68E+08	3.42E+08	4.03E+08	2.54E+08	3.23E+08	3.02E+08	2.21E+08	3.53E+08	2.20E+08	2.05E+08	394000000	337000000	1.64E+08	4.13E+08	3.84E+07	2.95E+08	3.21E+08	2.21E+08	2.27E+08	2.96E+08	1.23E+08	1.76E+08	2.70E+08	3.14E+08	1.81E+08	4.10E+08	3.28E+08	3.69E+08	1.00E+08	376000000	3.02E+08	225000000	1.93E+08	8.41E+07	2.04E+08	3.99E+07	1.91E+08	2.24E+08	2.02E+08	3.92E+08	2.86E+08	2.81E+08	220000000	3.14E+08	2.96E+08	2.86E+08	4.77E+07	2.97E+08	333000000
PC(36:3)+HCO2	8383977.046	64190577.88	60100000	5380000	57524037.92	5060000	4.03E+06	11227118.42	6210000	13897692.48	13000000	9680000	6453860.019	30629966.45	1970000	6315406.498	11886681.43	10200000	2820000	2.08E+07	1850000	13655337.52	35400000	11000000	5610000	17568963.27	35800000	25500000	1530000	37445863.58	21100000	11400000	7470000	5259041.976	2633460.993	1517956.696	10942477.78	8100000	2925170.475	8286817.996	6564419.257	22123552.52	5570000	10526560.24	7540000	9827710.857	4279649.091	42657662.8	10500000
PC(36:2)+HCO2	3.23E+08	4.66E+08	4.47E+08	3.74E+08	3.83E+08	4.37E+08	3.69E+08	5.43E+08	3.47E+08	3.10E+08	4.86E+08	4.74E+08	1.93E+08	4.92E+08	2.89E+08	5.33E+08	4.89E+08	2.98E+08	3.53E+08	4.16E+08	2.00E+08	2.16E+08	3.66E+08	4.09E+08	3.56E+08	5.52E+08	4.81E+08	5.91E+08	2.70E+08	4.78E+08	3.78E+08	2.69E+08	3.43E+08	3.56E+08	2.53E+08	2.00E+08	2.81E+08	3.52E+08	3.85E+08	5.31E+08	4.17E+08	3.87E+08	3.65E+08	4.04E+08	5.31E+08	3.86E+08	2.48E+08	3.86E+08	4.79E+08
PC(36:1)+HCO2	8.51E+07	295000000	274000000	1.09E+08	2.01E+08	7.21E+07	6.71E+07	1.23E+08	104000000	1.37E+08	1.29E+08	102000000	6.14E+07	1.40E+08	7.20E+07	1.12E+08	155000000	1.47E+08	5.26E+07	1.68E+08	50700000	7.70E+07	1.36E+08	1.41E+08	93400000	1.84E+08	1.91E+08	2.03E+08	8.81E+07	250000000	106000000	114000000	109000000	72200000	38500000	51100000	8.35E+07	9.02E+07	78900000	92300000	8.90E+07	1.19E+08	94200000	9.29E+07	1.40E+08	101000000	7.14E+07	142000000	149000000
PC(34:3)+HCO2	23113660.75	44400000	31100000	18500000	49200000	36200000	20900000	60500000	22100000	10800000	35900000	29700000	5930000	64485816.84	9870000	45488404.38	54200000	29500000	2.92E+07	33900000	3260000	1.03E+07	24000000	19800000	1.53E+07	55000000	67900000	72900000	15000000	41300000	2.78E+07	10800000	24600000	15900000	20000000	8580000	10899770.29	28800000	16600000	37200000	36600000	27900000	17200000	33200000	38400000	34200000	9060000	38761778.15	53100000
PC(33:1)+HCO2	4594987.046	22221408.87	10800000	3970000	19176562.18	4800000	3579581.747	9755378.876	4498712.698	4082657.835	5347209.287	5639426.953	1933551.682	11314335.95	1680000	6570234.942	9190301.107	12018990.87	3820000	12710185.77	946000	3268589.66	6210003.969	3855805.642	2661111.888	12204775.28	20400000	12900000	3230000	17469768.26	8160000	3162892.246	8169978.784	2731054.182	3606880.096	1416020.239	3349141.223	5583475.991	3636442.249	4545276.915	5903228.972	7031847.884	3403823.803	6737116.605	8477558.553	6640846.018	2018556.334	21196648.44	11100000
PC(32:1)+HCO2	15932180.54	61200000	32500000	12800000	6.09E+07	18400000	14900000	29800000	29000000	14500000	14300000	14900000	4800000	64925153.51	9.08E+06	36882676.17	35500000	77000000	19000000	34700000	2230000	10080830.5	29400000	1.75E+07	1.18E+07	40500000	42300000	4.40E+07	23000000	49700000	28800000	12000000	20200000	7370000	16944376.36	5390000	9225507.004	20402275.16	7670000	15822324.28	30300000	2.32E+07	9380000	27168608.43	2.65E+07	22000000	8170000	55857507.21	51000000
PC(18:2_19:0)+HCO2	2379108.496	5922656.835	5069326.212	3966427.417	6320834.009	5904202.037	3165799.487	6405279.601	3196565.133	2684208.612	5180439.787	6294690.992	1924244.992	6315909.99	1388327.586	4138301.069	5640552.119	3336574.142	3291261.131	4542581.393	1329855.133	2244040.717	3632976.74	3407730.225	2240699.368	11080867.41	6320000	7370048.331	1408616.994	6948951.677	4818860.066	2644752.725	4968034.342	2998352.325	2264373.423	1201009.648	2536938.772	4209379.772	4335610.215	7004104.4	4473102.15	4969131.764	3115420.515	3612349.641	7489572.621	5597656.511	2005424.948	6575774.503	5511344.959
PC(18:2_18:3)+HCO2	413710.2648	2080193.205	2229908.295	599431.5662	1255740.502	1344740.56	512195.5965	1745282.225	951176.1243	852364.4702	2063400.712	998839.9433	429323.3161	2064600.829	305618.3907	622079.0409	1233344.156	631629.9318	651998.3556	1207769.128	223396.8567	689893.5217	1768686.928	988650.0732	574790.6542	2877254.174	2066484.328	2967535.973	300602.8604	1223041.748	1079422.144	607814.2458	1298623.127	1372580.956	434884.0505	345246.9719	573048.6619	1891853.023	2506051.591	1834358.602	1245083.349	2019699.133	807091.0118	679277.9195	1722266.698	1380401.463	390391.336	898092.5397	1011097.14
PC(18:2_18:2)+HCO2	24882102.06	64000000	67500000	27600000	43600000	80900000	26700000	71900000	39300000	30100000	82700000	63500000	20100000	73300000	14200000	39900000	54400000	26800000	34900000	4.84E+07	1.72E+07	2.54E+07	55200000	3.30E+07	2.80E+07	104000000	72100000	107000000	14000000	55400000	5.39E+07	21700000	42400000	83400000	23000000	1.41E+07	2.31E+07	60100000	79500000	113000000	55000000	67300000	55500000	36800000	84300000	74100000	27200000	42200000	53100000
PC(18:1_22:6)+HCO2	7017535.171	11907835.42	15200000	8100000	11051246.47	12100000	8710000	15118480.99	11300000	7630000	14881352.2	9350000	7662830.705	15096429.02	2170000	10654794.41	10600000	4200000	6014783.98	9948524.003	4476288.273	8739807.297	11272986.16	9490000	3535998.395	12484778.04	16400000	12800000	2540000	12959900.26	11800000	7170000	12848164.39	4290000	6031059.453	5385287.484	7614226.946	8474530.584	9369898.614	10433300.51	6810000	13463733	10500000	9070000	7944039.054	15198016.06	6800000	10095828.44	17600000
PC(18:0_22:6)+HCO2	48074430.15	72500000	84200000	6.90E+07	7.65E+07	54300000	5.67E+07	1.02E+08	117000000	86100000	79000000	64000000	51400000	59500000	28400000	83300000	76100000	32900000	38500000	74500000	43400000	55500000	53600000	76500000	30200000	80400000	84500000	73700000	34500000	90300000	73200000	53200000	79500000	2.38E+07	31100000	46900000	63500000	68000000	59900000	41900000	40100000	82700000	62300000	50400000	59900000	62200000	61500000	52400000	97700000
PC(18:0_22:5)+HCO2	10499181.89	12800000	47600000	13900000	13700000	21900000	8620000	11326085.96	21400000	19500000	17700000	10400000	14400000	23600000	10300000	10630746.55	13700000	16400000	13200000	18700000	9580000	13404751.13	15800000	16200000	9600000	18730171.72	13500000	25900000	5260000	13400508.51	17600000	14100000	10500000	6.14E+06	5835419.553	15821556.58	13300000	16000000	10200000	15700000	5240000	17981461.88	10700000	8.96E+06	8460052.032	9595632.17	18579269.15	13000000	14200000
PC(18:0_22:5)+HCO2	11085804.02	18000000	44700000	9070000	14109646.88	5.88E+06	7487862.295	3381358.46	16939653.85	11000000	14900000	4450000	8565458.374	16537647.07	6340000	19217275.71	9280000	13543617.76	7750000	7334896.07	9833790.671	14984699.32	19100000	12800000	7680000	9424823.426	11345639.94	14200000	3660000	14602186.54	18400000	19800000	4180000	4693448.946	3553278.754	12699859.27	10800000	15800000	4870000	5742188.123	5.30E+06	15184528.27	13200000	10100000	3000000	7199537.228	3641417.721	16857338.65	7260000
PC(17:0_20:4)+HCO2	8.51E+06	22294786.51	24200000	10100000	2.50E+07	11700000	8880000	14804681.67	1.20E+07	7.41E+06	13943293.85	13100000	10000000	20000000	2190000	12026789.4	12100000	6220000	9899841.095	16186607.13	3870000	7362169.314	11360678.64	7690000	4433725.514	17338187.29	34300000	19100000	1830000	19206730.1	14700000	4860000	12943149.37	8210000	4462116.158	5306172.265	8544377.532	12186704.38	10500000	7250000	4006196.774	10409299.91	8250000	11226344.82	6.58E+06	7329255.282	2942037.95	20064559.02	6000000
PC(17:0_18:2)+HCO2	20143832.58	35100000	27900000	25000000	31900000	40300000	20700000	46100000	15800000	12100000	43500000	38400000	8600000	40002893.27	8120000	25622878.05	39100000	16200000	21700000	30600000	7130000	11590316.05	17900000	16700000	13900000	50900000	42800000	39700000	8210000	33245251.43	22900000	11500000	28300000	19600000	18500000	6820000	14888623.59	20900000	26100000	3.78E+07	24900000	27700000	17200000	25000000	48100000	25700000	8190000	43143389.76	34300000
PC(17:0_18:1)+HCO2	10465573.38	34100000	27500000	11700000	29200000	11600000	7780000	17392130.49	7800000	10284248.21	17600000	13400000	6180000	21859790.7	3700000	10401185.02	21500000	13900000	6640000	19747798.2	3730000	10044649.14	12700000	9930000	6517903.235	21917640.46	30900000	21500000	5920000	28075834.28	11500000	9310000	17327534.73	5520000	6052116.156	4278907.235	9670983.784	9555597.991	9137315.093	9341111.986	8391535.448	14190538.12	8640000	9734845.877	16562486.32	11600000	4900000	30265157.42	16600000
PC(16:0_22:6)+HCO2	9.44E+07	9.35E+07	1.02E+08	8.62E+07	1.04E+08	1.15E+08	1.17E+08	2.19E+08	174000000	1.11E+08	147000000	117000000	8.05E+07	1.25E+08	41900000	1.56E+08	112000000	4.84E+07	79000000	102000000	50700000	113000000	8.48E+07	91900000	4.74E+07	92600000	1.27E+08	95100000	6.60E+07	99300000	116000000	73900000	151000000	4.27E+07	7.75E+07	84800000	9.72E+07	1.22E+08	117000000	80800000	80000000	1.43E+08	9.74E+07	7.52E+07	6.71E+07	1.68E+08	1.01E+08	7.60E+07	1.77E+08
PC(16:0_20:4)+HCO2	3.18E+08	4.19E+08	4.26E+08	2.03E+08	3.71E+08	2.60E+08	2.69E+08	3.56E+08	3.11E+08	2.28E+08	4.04E+08	3.02E+08	2.25E+08	4.54E+08	1.44E+08	4.44E+08	3.47E+08	2.24E+08	3.21E+08	2.89E+08	1.47E+08	2.82E+08	3.27E+08	2.70E+08	2.10E+08	3.00E+08	4.31E+08	4.05E+08	1.73E+08	3.31E+08	4.01E+08	2.36E+08	2.43E+08	2.48E+08	1.94E+08	2.10E+08	2.72E+08	3.45E+08	2.33E+08	2.54E+08	2.40E+08	3.41E+08	2.90E+08	2.82E+08	1.73E+08	2.94E+08	1.62E+08	3.31E+08	2.69E+08
PC(16:0_18:2)+HCO2	4.56E+08	6.04E+08	5.05E+08	4.24E+08	4.90E+08	6.52E+08	5.10E+08	7.63E+08	4.36E+08	3.50E+08	6.09E+08	6.32E+08	2.36E+08	7.11E+08	3.44E+08	8.01E+08	5.81E+08	4.56E+08	5.78E+08	5.09E+08	1.93E+08	3.12E+08	4.67E+08	4.59E+08	3.90E+08	6.31E+08	5.66E+08	7.00E+08	4.27E+08	5.45E+08	4.87E+08	3.07E+08	4.58E+08	4.96E+08	4.35E+08	2.57E+08	3.35E+08	4.97E+08	4.81E+08	6.60E+08	6.05E+08	5.05E+08	4.19E+08	5.08E+08	5.49E+08	5.03E+08	3.16E+08	4.96E+08	6.60E+08
PC(16:0_18:1)+HCO2	2.72E+08	5.14E+08	4.41E+08	2.34E+08	4.21E+08	2.88E+08	2.49E+08	3.92E+08	2.24E+08	2.67E+08	3.09E+08	3.02E+08	1.58E+08	4.67E+08	1.94E+08	4.11E+08	377000000	3.87E+08	2.52E+08	3.43E+08	8.24E+07	2.30E+08	3.39E+08	3.01E+08	2.20E+08	3.51E+08	3.86E+08	4.09E+08	3.23E+08	4.43E+08	2.80E+08	2.47E+08	2.82E+08	1.76E+08	1.99E+08	1.43E+08	2.05E+08	2.65E+08	2.10E+08	2.68E+08	3.17E+08	2.81E+08	2.25E+08	2.84E+08	2.78E+08	3.25E+08	1.90E+08	3.64E+08	4.05E+08
PC(16:0_18:0)+HCO2	5953255.204	14278865.48	12700000	6920000	10149697.41	10300000	8650000	10646496.78	8960000	1.98E+07	13100000	9750000	13184471.11	12000000	11300000	17700000	15100000	15700000	7650000	8617281.141	22800510.05	17900000	10600000	12300000	9460000	16984679.32	14200000	15500000	10900000	10200000	9900000	11436338.08	14700000	11800000	3770000	13268884.71	9370000	8622683.528	9799738.698	8879820.948	12125253.95	11800000	8610000	7.23E+06	19210477.01	9700000	13070017.7	12000000	12700000
PC(16:0_16:0)+HCO2	23609124.25	48300000	29500000	2.14E+07	38200000	33900000	2.56E+07	39000000	25700000	40300000	33000000	27900000	22400000	47900000	29100000	73900000	50700000	54700000	3.73E+07	37200000	21800000	35500000	33000000	29900000	25100000	43600000	37400000	42400000	40400000	40800000	41100000	28200000	38200000	38100000	24300000	22900000	2.34E+07	39300000	30300000	33700000	41000000	3.41E+07	22600000	33100000	45900000	37000000	2.48E+07	47100000	41700000
PC(15:0_20:4)+HCO2	2644735.957	6158387.942	5376900.087	1306129.154	6507321.591	2302626.934	2024727.312	5043221.631	3233040.981	1255006.097	4980960.183	2855615.762	1514320.423	6601827.278	417337.6943	3050184.711	3623390.008	1678594.763	2567908.083	4465891.524	587840.4648	1855376.043	2203349.487	1165932.366	929174.8793	4046948.144	12110560.75	5670000	569304.9455	4033575.748	6097913.826	1256709.301	3358146.948	2033637.429	1473744.269	932080.0948	2213999.554	4518427.357	1826631.254	1945711.52	1615703.633	4392620.01	1914931.534	3044983.275	1977253.638	2833944.708	831360.9578	7472052.067	2471045.062
PC(15:0_18:2)+HCO2	4544245.591	8316214.259	5096127.272	3879635.759	6953795.318	8857735.586	5201227.461	13432468.54	4110000	1844380.192	7759988.14	8237428.222	1218943.902	11101267.1	1410000	6636951.558	6847386.371	4674212.51	6592887.793	8096347.887	770504.2304	1561655.675	3270070.029	2289490.911	2229550.636	10619338.47	12100000	10100000	2210000	6745101.28	6190634.245	1682824.388	7229993.724	5023222.793	5404105.759	1126537.845	2482523.648	5819793.218	4562922.337	8838623.686	6890110.299	5978261.825	2825364.139	6613564.629	11011118.43	5610000	1653465.827	11330702.57	8570000
PC(14:0_20:4)+HCO2	1849345.779	4421679.078	4399738.441	1112605.288	3948229.906	2846706.981	1266256.271	3101660.161	3069902.823	950180.2987	5319567.341	1669539.418	853087.0187	6809479.703	472739.7523	1858812.55	3800162.633	1977583.036	1726223.268	2307453.517	433628.3115	2270007.576	2306484.698	1597798.474	872384.7981	3853173.512	10106956.19	4720000	604643.8457	2733169.89	3899909.001	1746976.244	2284783.252	1383304.871	719141.5407	733647.949	1627131.998	3613196.276	782132.4483	1647529.239	2165014.839	4895786.427	1019996.608	2470419.804	2012097.639	3060633.261	914893.5514	4376994.675	2402475.297
PC(14:0_16:0)+HCO2	3087522.951	11993576.52	5020000	2093557.563	9940234.694	3799232.484	3544295.336	4826738.339	3721802.206	3869553.169	4865087.206	3419439.244	1255660.355	13610646.97	1530000	5345723.932	5606710.128	12463173.01	2810000	6597003.095	652006.1188	2270399.208	5377616.621	3221836.234	2392071.866	10027735.44	9250000	7072626.859	3294917.79	8605538.536	9302875.604	3585951.169	6376264.488	2789702.33	2711536.907	893935.4251	2350281.552	6543110.591	1988872.04	3782905.596	7732488.492	8698449.746	1394478.549	6558960.859	4617850.627	5044107.136	1360206.514	14736218.84	5550000
PC_15:0_18:1(D7)	9.28E+07	9.60E+07	8.84E+07	1.06E+08	1.00E+08	111000000	141000000	1.17E+08	1.22E+08	9.74E+07	78200000	1.10E+08	1.04E+08	9.30E+07	95100000	106000000	80000000	98500000	124000000	9.56E+07	8.56E+07	96100000	90600000	1.06E+08	1.01E+08	87900000	75200000	117000000	1.14E+08	96900000	8.99E+07	84800000	1.20E+08	99900000	1.03E+08	82600000	104000000	8.83E+07	1.05E+08	98800000	87200000	8.30E+07	102000000	93800000	76200000	105000000	9.61E+07	8.58E+07	9.13E+07
LPI(20:4)-H	1757379.528	170744.7252	411829.4225	623426.1865	440518.2092	250236.7551	127944.433	146773.4345	242421.4614	1250131.136	2908445.407	27218.09623	1152687.715	274073.6575	1825224.794	736385.2636	1805206.876	892188.9548	115897.2526	2336814.58	1624658.522	2467521.622	1207839.294	75267.65428	1813751	825998.6729	5254531.754	446702.181	3506531.066	754546.1657	2151488.367	2104629.353	1487380.997	1833174.617	1570428.219	3655285.652	2274259.671	2146819.198	2545402.843	969213.3809	2616914.977	3666182.602	4414247.536	2158141.773	2372796.688	1061173.916	3119314.107	3047924.974	3397373.719
LPE(P-18:0)-H	2207210.576	1739744.744	2776828.546	2000819.578	636014.4601	906170.2435	461862.8752	707258.9998	1001827.96	5031207.747	6709999.063	180168.0462	6983051.715	710801.3348	3569215.98	2589299.443	4071074.656	1388016.864	246209.4361	741352.8359	12760040.87	9780000	6776947.68	4534383.44	3107532.969	1025746.462	2484942.435	1417846.273	3163393.804	733454.0945	1145497.608	8590174.914	2896030.78	4230481.465	642148.7592	3591588.221	4362282.531	2159883.693	1297919.295	1005361.167	1624579.598	3297225.497	4984975.728	525792.1809	5870248.737	1311232.826	7897172.875	1177304.874	1195055.683
LPE(P-16:0)-H	1754500.834	2182974.947	2639800.008	2388750.475	552209.0593	728093.7365	355380.6188	554032.7651	1113353.481	5105784.38	5345202.453	160946.2255	6913231.709	535598.4349	3605386.018	4219792.72	3197085.324	1965711.347	271102.6925	572777.7381	8952090.93	8727387.759	8690318.608	4630468.991	2716468.746	847808.5309	2094578.027	1217250.609	3063741.225	740350.9591	961757.0789	8148888.12	2645966.647	5538719.879	706364.6459	4475550.468	4091652.739	2118336.029	1031803.104	801511.3185	1482824.106	2596061.456	4684857.347	475698.4154	6739126.98	1053229.833	7934974.779	1119759.695	1488326.204
LPE(22:6)-H	4706605.008	4064198.98	6282363.759	2137392.364	5014181.95	5662719.96	3138377.484	5148752.087	7600040.002	11340860.26	6090000	1257392.008	4463060.334	2429118.948	1737764.869	4711327.519	3332512.863	3435895.797	2176389.86	3823616.416	3778538.992	4222990.518	2271978.465	2434693.369	3117996.987	4366297.549	10936271.72	6530000	8860231.061	6166846.653	3190755.116	3402649.797	3401942.866	4622592.24	5087876.229	7790262.084	4168134.404	3951386.741	11557082.15	2860000	1813779.16	5199789.419	3691201.911	2956590.706	6644854.59	10434040.57	6360000	3566865.954	8603011.2
LPE(22:5)-H	1742824.953	1953831.656	7705432.351	587443.8862	1864099.406	1244296.05	685439.0301	524051.5645	1971806.309	2887304.692	2278826.705	112482.6469	1515150.273	1226128.535	783548.0126	1246879.956	1177770.521	2186033.148	586078.2434	1050414.873	1172706.388	1930696.55	1436191.802	1154797.949	1318764.296	1428621.843	3112760.201	2717304.479	1627540.313	1981237.899	1438343.427	2483449.133	479399.2232	1304378.378	852262.3669	2806155.169	1283553.338	1624898.799	1314175.428	780805.3443	424269.8325	1595805.674	1244746.24	855897.7789	1125948.121	1687453.082	1225599.65	2077231.398	1348152.691
LPE(20:4)-H	9509877.808	17752803.64	32300000	4270000	17750094.66	12500000	6220000	6662265.151	8661611.111	15412970.05	13500000	2430000	10765758.26	7540000	4910625.197	9399564.855	9819456.293	11610823.55	6610000	9081326.468	7303548.669	12314885.77	9900000	7012961.396	12154101.83	10800000	29300000	22500000	9510000	15396479.85	6980000	9008206.983	4796442.916	16930941.93	10200000	15200000	9460000	10259681.32	15900000	8700000	4702848.366	11615458.65	8850000	7961953.755	9421086.055	12097666	5960000	14066172.3	9290000
LPE(18:2)-H	6828831.89	19789412.41	30700000	4150000	16241437.23	16200000	5.25E+06	9217736.612	7536102.57	11864433.52	22000000	2760000	8122622.36	6596850.954	3731830.689	6480000	8309873.337	10963241.06	7460000	13751407.15	5740000	6305227.158	13537368.75	8460000	12833193.89	23200000	27800000	30200000	7950000	21919379.04	5.21E+06	5257676.719	4809018.453	35816884.99	14000000	5390000	7.81E+06	17156620.63	29200000	29800000	10000000	13700000	11700000	9710000	23447753.62	16900000	6480000	15106185.81	12600000
LPE(18:1)-H	7296985.749	13617056.86	29700000	4590000	10974416.32	6170000	3027671.613	4069075.229	4766702.88	17042902.07	20400000	831000	12092440.25	4350000	5486712.305	4396537.496	13351995.8	4750000	3217570.324	8140248.978	6426935.412	14530071.53	18700000	9720000	10980606.12	10700000	17800000	19500000	13900000	11800000	4220000	10568761.63	4800000	14598065.38	5270000	6710681.81	8296707.785	15761856.32	11200000	12900000	5640000	12575225.7	9310000	5253943.632	10236457.43	10700000	6970000	10060232.5	5020000
LPE(18:0)-H	16316226.17	12000000	25800000	15600000	8550000	5943752.746	3837872.026	5732163.837	9508260.051	41458580.35	42400000	1100000	30553862.19	8020000	22639550.78	11100000	38300000	7.63E+06	3487047.859	6404855.1	27404516.11	45000000	29700000	31200000	20900000	8740000	16206015.78	11900000	33500000	10900000	6200000	35117654.46	6.07E+06	16102687.98	5530000	28605223.49	18000000	17300000	9780000	8521271.426	7302339.297	19740727.03	21800000	5470000	15927261.23	9540000	19017679.08	10200000	6230000
LPE(16:0)-H	11192468.35	10000000	18900000	8010000	8178671.614	5260297.275	3605772.982	4990238.889	8003526.608	25973626.58	25300000	897000	21698586.99	5320000	10516882.44	5780000	24467912.34	5900000	2624422.2	5714684.19	9293056.158	30914069.87	22400000	18300000	10800000	7430000	11636546.94	10100000	24200000	10300000	5860000	18566612.92	3860000	7424487.394	5610031.312	9468861.768	10784209.11	16900000	7550000	6130557.471	5090168.353	17065171.09	10500000	4100000	7643813.984	10605160.87	11600000	8810000	5789416.989
LPE_18:1(D7)	14081933.59	9340000	11964892.93	11900000	11200000	10300000	12600000	9550000	11843642.9	12300000	13600000	1710000	12994990.73	9780000	12125301.99	10400000	12500000	13100000	9020000	12406291.68	10500000	13100000	12300000	12200000	13500000	9460000	11688776.75	13600000	14100000	10400000	1.24E+07	11600000	12900000	12100000	12000000	10600000	14200000	12500000	1.21E+07	11500000	1.12E+07	11600000	13000000	12700000	11000000	13700000	12300000	12800000	13100000
LPC(P-18:0)+HCO2	4964839.493	2735122.096	6659813.444	4962387.828	1429483.837	2844285.69	1099573.09	1763283.96	2287092.502	14662263.64	7050000	2377925.979	13751881.85	1640000	7706601.07	3777101.195	11613990.04	2030000	1565351.794	1718398.391	14993635.71	13500000	10200000	12100000	7260000	2652818.477	2125376.686	2936551.77	9250557.021	2184671.964	1938447.799	11781992.29	2850000	4658402.198	1833984.968	13151954.54	9590000	5817926.461	2656929.923	2210163.789	1901281.873	5859281.426	9860131.085	1749182.159	3618492.362	2855764.87	12508720.88	1820000	1309495.066
LPC(P-16:0)+HCO2	6210047.827	4783071.258	7182312.967	4803270.257	2841542.242	4748297.646	1870022.629	3059754.44	4263088.611	13504915.91	10700000	4110000	16276555.52	3520000	4531872.789	3267253.059	11034097.54	1410000	1919224.386	2903845.653	18029704.96	13700000	13200000	8810000	7228666.287	6000494.62	3856291.199	5792608.598	8270101.234	4199583.563	2703195.28	11994385.47	3180000	3862116.566	3191876.938	14697488.92	10800000	8440000	4133381.921	5261151.044	2257089.809	7806318.794	15780033.47	1970000	3086286.807	5256971.172	19711714.39	2830000	1506610.021
LPC(20:4)+HCO2	44872497.43	70300000	8.11E+07	23900000	43300000	45400000	21000000	24800000	3.96E+07	93700000	92500000	42100000	116000000	48900000	2.58E+07	34400000	48400000	2.30E+07	36200000	32500000	82900000	100000000	60800000	43100000	4.67E+07	44300000	83500000	7.73E+07	32000000	48300000	4.17E+07	5.70E+07	29400000	5.48E+07	28000000	101000000	77500000	57000000	55300000	31900000	1.88E+07	73500000	77600000	29700000	21000000	43300000	64200000	41900000	18400000
LPC(18:3)+HCO2	1247412.238	5428068.899	3889431.702	987021.3174	3803895.507	1355351.755	778110.123	2298983.965	1893929.232	3622465.44	3482007.968	2233986.067	2884856.113	2223045.81	916777.1323	709603.7531	1873578.53	1387969.663	1057748.463	2265950.722	1312184.191	1865115.132	3257588.069	2588334.598	2212528.259	4686195.19	6933534.166	8786592.32	780675.7978	3381439.777	1719572.259	1826027.348	1698540.566	2797465.823	1605324.248	1013995.318	2249902.262	3018468.686	2047513.385	2159890.89	1290355.336	3751886.787	2263051.583	1489233.686	2120418.492	3291015.017	1607049.384	2638166.086	1454655.902
LPC(18:2)+HCO2	8.82E+07	2.34E+08	172000000	7.04E+07	109000000	2.25E+08	6.35E+07	1.20E+08	9.04E+07	1.61E+08	250000000	1.97E+08	170000000	1.34E+08	54500000	8.42E+07	1.04E+08	59500000	1.17E+08	1.28E+08	1.21E+08	9.62E+07	1.60E+08	1.05E+08	132000000	2.26E+08	218000000	305000000	75900000	1.78E+08	8.93E+07	8.66E+07	9.33E+07	2.99E+08	1.44E+08	8.40E+07	1.24E+08	1.72E+08	2.48E+08	3.15E+08	1.03E+08	1.73E+08	2.06E+08	1.01E+08	1.45E+08	186000000	1.42E+08	1.33E+08	79000000
LPC(18:1)+HCO2	1.13E+08	2.19E+08	224000000	97000000	114000000	1.33E+08	5.29E+07	8.19E+07	8.53E+07	2.29E+08	264000000	1.13E+08	2.15E+08	1.38E+08	83100000	70000000	1.76E+08	6.21E+07	6.63E+07	9.94E+07	1.46E+08	1.69E+08	2.04E+08	1.51E+08	1.32E+08	1.44E+08	166000000	1.94E+08	122000000	1.58E+08	80400000	1.53E+08	7.89E+07	1.08E+08	8.63E+07	1.55E+08	1.58E+08	1.39E+08	1.22E+08	148000000	67000000	1.77E+08	2.01E+08	7.04E+07	83300000	154000000	1.64E+08	1.05E+08	6.62E+07
LPC(18:0)+HCO2	2.59E+08	2.86E+08	6.11E+08	3.10E+08	1.74E+08	1.67E+08	1.04E+08	1.53E+08	2.67E+08	7.27E+08	7.34E+08	2.06E+08	6.60E+08	2.01E+08	335000000	1.38E+08	4.55E+08	6.86E+07	8.50E+07	1.37E+08	7.11E+08	5.82E+08	4.96E+08	5.76E+08	3.84E+08	2.86E+08	2.57E+08	2.92E+08	2.96E+08	2.26E+08	175000000	5.50E+08	1.16E+08	2.12E+08	8.54E+07	5.98E+08	4.69E+08	3.25E+08	1.75E+08	2.27E+08	1.16E+08	4.75E+08	5.30E+08	1.03E+08	1.89E+08	1.83E+08	5.42E+08	1.56E+08	1.12E+08
LPC(16:0)+HCO2	6.79E+08	6.84E+08	1.18E+09	5.47E+08	4.33E+08	4.61E+08	2.86E+08	4.04E+08	5.31E+08	1.25E+09	1.53E+09	4.86E+08	1.27E+09	5.69E+08	5.73E+08	3.73E+08	9.04E+08	2.14E+08	2.83E+08	3.40E+08	8.51E+08	1.23E+09	1.12E+09	9.70E+08	6.03E+08	5.40E+08	5.62E+08	5.84E+08	8.27E+08	4.82E+08	4.40E+08	8.97E+08	2.99E+08	4.79E+08	3.49E+08	8.49E+08	9.23E+08	8.65E+08	3.76E+08	5.15E+08	3.37E+08	1.10E+09	9.24E+08	2.59E+08	3.23E+08	5.13E+08	1.04E+09	4.28E+08	3.04E+08
LPC(15:0)+HCO2	5032488.046	8555187.97	12025806.47	4520000	7025790.428	5702770.114	3341844.723	5604392.54	5197641.898	7505094.686	13280451.15	5340000	9676522.17	6790851.347	2118004.136	2526219.717	7254534.582	3159739.487	3446049.769	5095961.029	4487026.006	6243834.943	7321299.273	4691416.183	3322284.945	7986238.588	9671815.602	6803396.285	2982817.176	5896595.233	5321193.216	4712415.018	6152144.122	4067078.876	4094034.748	3067937.034	7636090.89	7895641.239	3543797.005	4636097.971	3262428.902	11228334.13	5920000	3884637.304	4887647.216	4847260.57	6038100.791	8933452.618	3539440.625
LPC(14:0)+HCO2	6545226.433	9876512.232	16646903.39	5150000	7240422.862	3970523.377	3313075.81	4265533.351	6992142.512	8902750.164	18599298.83	4390000	9604056.717	10256385.93	3160000	2645348.131	11335886.3	3800000	2517593.533	4575720.847	3514355.929	6619875.51	14105688.07	9430000	4398935.357	8897038.734	11723605.55	7570000	3131870.388	6124873.23	7202824.17	5128050.788	5088107.909	3795453.851	3465858.866	1147017.829	9133633.288	10697253.85	2110000	4242397.341	4592108.302	19188592.17	5480000	4679797.393	4010814.489	5214544.556	5129115.758	8637970.674	3383112.906
GCDCA_GDCA_GHDCA_GUCA_GUDCA	22328289.52	10000000	25100000	2660000	18728994.12	3140000	22087363.35	2190000	2505747.415	13282830.45	17100000	15700000	2800000	6485789.604	10409574.38	8453230.642	13202893.13	4220000	4376171.479	6486283.48	13326849.07	3690000	19946883.39	7500000	6.77E+06	32817688.99	17100000	25500000	103000000	17200000	5970000	13348104.09	2270000	25175286.3	6420000	2716648.057	11362530.63	12100000	20400000	12900000	13500000	18800000	5580000	18472894.96	9150000	12628186.41	997000	24327616.18	19500000
Cer(d42:2)+HCO2	24035991.46	38600000	38600000	22200000	33400000	5.03E+07	21300000	60200000	25500000	24000000	35400000	38900000	21500000	57700000	18900000	67100000	55400000	32600000	28400000	16500000	1.42E+07	20500000	23200000	32300000	2.70E+07	47700000	4.31E+07	44700000	33000000	37400000	28000000	17800000	41300000	20200000	12200000	18500000	2.75E+07	21600000	2.47E+07	35200000	30000000	32900000	31000000	37200000	26100000	36500000	2.41E+07	26200000	35300000
Cer(d18:1/22:0)+HCO2	13737203.07	30800000	34700000	15800000	22700000	31500000	12600000	31200000	15900000	20500000	24200000	24700000	1.23E+07	3.18E+07	15700000	30000000	32000000	21800000	16200000	10800000	12400000	15600000	12800000	27700000	15900000	30200000	28400000	28500000	15200000	23900000	14600000	14700000	22600000	19700000	6310000	11230078.75	17400000	12800000	13100000	24200000	16400000	16900000	1.48E+07	19700000	24900000	17900000	14000000	15400000	1.89E+07
[truncated: 50 more columns]
