# Supplementary material for: TCA cycle remodeling drives proinflammatory signaling in humans with pulmonary tuberculosis
Source: PLoS Pathog. 2021 Sep 24;17(9):e1009941. doi: 10.1371/journal.ppat.1009941 (PMC8494353; doi:10.1371/journal.ppat.1009941)
Supplement: S5 Data — (TXT) [file ppat.1009941.s012.txt]

PatientId	Group	Site	HIV	DIHOME_9_10	DHETE_14_15	HETE_5	HETE_12	DHET_11_12	TBX2	EpOME_12_13	EET_8_9	KODE_13	HODE_trans2_9	HOTrE_trans1_9	PGF2a	LTB4
T1009	3	2	0	0.01854	0.00011	2.00E-04	0.00036	0.00014	1.00E-04	0.00501	9.00E-05	0.08709	0.38868	0.00183	9.770E-06	2.268E-05
T1026	3	2	0	0.00911	2.00E-05	0.00014	1.00E-05	1.00E-05	5.00E-05	0.00258	9.00E-05	0.03615	0.20494	0.00183	9.770E-06	2.268E-05
T1039	3	2	0	0.00742	2.00E-05	0.00011	0.00094	0.00011	7.00E-05	0.00407	9.00E-05	0.05925	0.26697	0.00183	9.770E-06	2.268E-05
T1048	3	2	0	0.01184	3.00E-04	0.00056	0.01635	0.00023	0.00019	0.01553	0.00337	0.14606	0.93659	0.00183	9.770E-06	2.268E-05
T1059	3	2	0	0.02779	0.00021	0.00039	0.0011	9.00E-05	7.00E-05	0.00595	0.00044	0.08517	0.36111	0.00183	9.770E-06	2.268E-05
T1066	3	2	0	0.05402	0.00041	0.00084	0.00381	0.00024	0.00019	0.00827	0.0016	0.15859	0.60455	0.00183	9.770E-06	2.268E-05
T1072	3	2	0	0.00157	2.00E-05	1.00E-05	0.00189	1.00E-05	5.00E-05	0.00166	9.00E-05	7.00E-05	0.08897	0.00183	9.770E-06	2.268E-05
T1082	3	2	0	0.00074	2.00E-05	8.00E-05	1.00E-05	1.00E-05	3.00E-05	0.00058	9.00E-05	7.00E-05	0.04632	0.00183	9.770E-06	2.268E-05
T1088	3	2	0	0.00376	9.00E-05	1.00E-05	0.00014	7.00E-05	5.00E-05	0.0017	9.00E-05	0.03779	0.12387	0.00183	9.770E-06	2.268E-05
T1098	3	2	0	0.01317	0.00014	0.00027	0.00059	8.00E-05	9.00E-05	0.00475	9.00E-05	0.0593	0.36967	0.00183	9.770E-06	2.268E-05
T1102	3	2	0	0.00381	2.00E-05	1.00E-05	0.00086	1.00E-05	4.00E-05	0.00119	9.00E-05	7.00E-05	0.06936	0.00183	9.770E-06	2.268E-05
T1105	3	2	0	2.00E-04	2.00E-05	1.00E-05	1.00E-05	1.00E-05	4.00E-05	0.00019	9.00E-05	7.00E-05	0.03221	0.00183	9.770E-06	2.268E-05
T1106	3	2	0	0.00705	0.00015	0.00019	0.00123	9.00E-05	0.00011	0.00225	9.00E-05	0.0317	0.11051	0.00183	9.770E-06	2.268E-05
T1107	3	2	0	0.0681	0.00078	0.00203	0.00295	0.00088	0.00017	0.05172	0.00335	0.12926	0.00077	3.7528	9.770E-06	2.268E-05
T1112	3	2	0	0.01234	0.00017	0.00029	0.00028	0.00017	7.00E-05	0.00434	9.00E-05	0.02268	0.00077	0.87948	9.770E-06	2.268E-05
T1118	3	2	0	0.01337	0.00029	1.00E-05	0.00039	2.00E-04	6.00E-05	0.00603	9.00E-05	0.04024	0.00077	1.43366	9.770E-06	2.268E-05
T1119	3	2	0	0.01424	0.00023	0.00043	0.00022	0.00011	1.00E-04	0.00575	9.00E-05	0.03939	0.00077	1.37007	9.770E-06	2.268E-05
T1135	3	2	0	0.01264	0.00013	9.00E-05	9.00E-05	0.00012	4.00E-05	0.00232	9.00E-05	0.03067	0.00077	0.00366	9.770E-06	2.268E-05
T2012	3	2	0	0.02815	0.00029	0.00039	0.00076	2.00E-04	8.00E-05	0.00895	9.00E-05	0.06469	0.00077	1.32408	9.770E-06	2.268E-05
T2013	3	2	0	0.10522	0.00243	0.00226	0.0043	0.00184	0.00021	0.05857	0.0023	0.10873	0.00077	6.59117	9.770E-06	2.268E-05
T2018	3	2	0	0.01447	0.00021	0.00027	0.01077	0.00025	0.00014	0.00497	0.00063	0.09156	0.39316	1.15046	9.770E-06	2.268E-05
T2019	3	2	0	0.09583	0.00016	0.00022	0.00701	0.00011	6.00E-05	0.03094	0.00047	0.17842	1.80461	1.89703	9.770E-06	2.268E-05
T2021	3	2	0	0.05848	0.00025	0.00037	0.01551	0.00014	2.00E-05	0.02141	0.001	0.19366	1.39362	1.50818	9.770E-06	2.268E-05
T2022	3	2	0	0.03719	0.00019	2.00E-04	0.00369	0.00012	4.00E-05	0.0113	0.00049	0.10708	0.74403	0.77358	9.770E-06	2.268E-05
T2025	3	2	0	0.05595	0.00023	0.00039	0.00041	0.00035	2.00E-05	0.01692	9.00E-05	0.19636	1.22472	1.36263	9.770E-06	2.268E-05
T2030	3	2	0	0.0334	5.00E-04	0.00039	0.00082	0.00038	1.00E-04	0.01594	9.00E-05	0.13562	1.05622	1.82302	9.770E-06	2.268E-05
T2032	3	2	0	0.03385	2.00E-04	0.00037	0.00107	0.00011	9.00E-05	0.00784	0.00047	0.09487	0.62213	1.39375	9.770E-06	2.268E-05
T2033	3	2	0	0.02429	0.00038	6.00E-04	0.00098	0.00027	1.00E-05	0.0076	0.00051	0.09291	0.65588	1.0684	9.770E-06	2.268E-05
T2048	3	2	0	0.06197	0.00031	0.0012	0.00089	0.00021	8.00E-05	0.03473	0.00107	0.11928	1.75017	1.91104	9.770E-06	2.268E-05
T2052	3	2	0	0.05935	0.00026	0.00066	0.00049	0.00012	9.00E-05	0.02	0.00065	0.10126	1.12172	1.40664	9.770E-06	2.268E-05
SA2004	2	1	0	2.00E-04	2.00E-05	1.00E-05	1.00E-05	1.00E-05	4.00E-05	0.00087	9.00E-05	0.05177	0.00154	0.34824	9.770E-06	2.268E-05
SA2015	1	1	1	0.01626	0.00011	0.01744	0.00501	0.00023	5.00E-06	0.02179	0.00692	0.17021	1.49391	0.82579	9.770E-06	1.830E-04
SA2017	2	1	0	0.17427	0.00026	0.05452	0.02192	0.00015	5.00E-06	0.09223	0.01244	0.4635	5.64637	4.24418	9.770E-06	3.811E-04
SA2021	1	1	1	0.03571	0.00012	0.0175	0.01611	0.00028	4.00E-05	0.03483	0.03275	0.39546	2.42666	1.57539	9.770E-06	3.776E-04
SA2031	1	1	1	0.03232	0.00013	0.05811	0.08008	0.00025	8.00E-05	0.05017	0.033	0.19034	3.56651	2.2682	9.770E-06	5.975E-04
SA2033	1	1	1	0.09894	0.00023	0.00594	0.00251	0.00032	2.00E-05	0.04722	0.00326	0.14115	2.31296	1.87111	9.770E-06	1.323E-04
SA2034	1	1	1	0.01192	0.00017	0.09477	0.03888	2.00E-04	1.00E-05	0.06978	0.06167	0.3475	4.59494	2.27858	9.770E-06	1.408E-03
SA2035	1	1	1	0.13508	0.00039	0.02504	0.02197	0.00045	8.00E-05	0.07347	0.02001	0.54557	4.27942	3.94365	9.770E-06	2.877E-04
SA2040	2	1	0	0.04068	0.00015	0.01168	0.00615	7.00E-05	8.00E-05	0.0254	0.01432	0.18586	1.54734	1.29643	9.770E-06	1.111E-04
SA2044	1	1	1	0.03896	0.00031	0.40719	0.11113	0.00047	5.00E-06	0.1896	0.18789	0.7386	12.7055	5.44849	9.770E-06	1.181E-02
SA3006	1	1	1	0.04679	0.00056	0.57749	0.27842	0.00091	0.00113	0.26976	0.30381	1.3855	14.93133	9.79338	9.770E-06	6.459E-03
SA3008	1	1	1	0.02402	0.00023	0.27924	0.03485	0.00016	9.00E-05	0.16929	0.07024	0.44086	9.59381	3.03902	9.770E-06	4.643E-03
SA3011	2	1	0	0.07015	0.00065	1.39172	0.78468	5.00E-04	8.00E-04	1.44671	0.66991	2.63555	79.12979	10.03707	9.770E-06	6.126E-02
SA3025	2	1	0	0.0317	0.00065	0.1001	0.12163	0.00046	0.00054	0.14739	0.06555	1.05511	8.63485	3.76486	9.770E-06	1.936E-03
SA3057	2	1	0	0.02065	0.00024	0.00299	0.00265	0.00016	5.00E-06	0.01792	0.0015	0.21183	1.16713	0.86893	9.770E-06	3.452E-04
SA3058	2	1	0	0.06357	0.00021	0.00181	0.00261	0.00018	5.00E-06	0.01834	0.00131	0.14122	0.84126	0.96568	9.770E-06	4.535E-05
SA3060	1	1	1	0.01694	8.00E-05	0.00179	0.12009	0.00013	0.01146	0.02368	0.02131	0.11724	1.44393	0.98803	9.770E-06	7.870E-04
SA3080	1	1	1	0.01621	0.00017	0.00277	0.0091	0.00028	5.00E-06	0.01575	0.00413	0.07843	1.07343	0.8784	9.770E-06	1.914E-04
SA3083	1	1	1	0.02817	0.00015	0.04148	0.01662	6.00E-05	2.00E-05	0.05045	0.02707	0.36009	3.441	2.36191	9.770E-06	1.939E-03
SA3088	1	1	1	0.01172	0.00017	0.03021	0.0506	0.00014	0.00019	0.02239	0.02151	0.16737	1.49228	1.32912	9.770E-06	1.284E-03
SA3093	1	1	1	0.08494	0.00038	0.01221	0.09457	0.00025	0.00237	0.03554	0.00934	0.15191	2.07594	0.77349	9.770E-06	8.772E-04
SA3099	1	1	1	0.01933	0.00016	0.23139	0.08999	0.00011	0.00024	0.23104	0.15408	1.22668	16.17187	3.41878	9.770E-06	1.951E-02
SA3107	2	1	0	0.01981	0.00022	0.01158	0.33069	2.00E-04	0.00069	0.02433	0.06625	0.18545	1.47403	1.03403	9.770E-06	2.068E-03
SA3113	2	1	0	0.07138	0.00039	0.02797	0.03634	0.00036	0.00037	0.04972	0.01496	0.55667	3.20188	0.86579	9.770E-06	1.470E-03
SA3114	1	1	1	0.00336	2.00E-05	0.00012	0.00047	1.00E-05	4.00E-05	0.00066	9.00E-05	0.05049	0.04085	0.00183	9.770E-06	6.038E-05
SA3121	2	1	0	0.05351	0.00023	0.00479	0.05085	0.00028	0.00033	0.0289	0.00411	0.17791	1.38101	0.70937	9.770E-06	6.571E-04
SA3127	1	1	1	0.03551	0.00047	0.94079	0.21332	0.00045	8.00E-05	0.66187	0.55909	1.64746	49.56812	9.52221	9.770E-06	1.107E-01
SA3135	1	1	1	0.01449	0.00025	0.34508	0.53371	0.00026	6.00E-05	0.25989	0.07513	0.64029	13.40286	3.94493	9.770E-06	9.359E-03
SA3143	1	1	1	0.04977	0.00037	0.02485	0.06892	0.00022	7.00E-05	0.04639	0.01039	0.21725	3.13812	2.01969	9.770E-06	2.810E-04
SA3147	1	1	1	0.0293	0.00023	0.01203	0.0362	0.00017	4.00E-05	0.02614	0.00536	0.23798	1.54689	1.67881	9.770E-06	1.267E-04
SA3151	1	1	1	0.00478	2.00E-05	0.00058	0.00941	1.00E-05	9.00E-05	0.00303	0.00201	0.04393	0.13606	0.00183	9.770E-06	2.268E-05
SA3155	1	1	1	0.01305	0.00019	0.00375	0.01625	0.00021	4.00E-05	0.01447	0.00768	0.11324	0.79696	1.15838	9.770E-06	1.329E-04
SA3160	2	1	0	0.01921	0.00024	0.14362	0.09608	0.00033	5.00E-05	0.11584	0.01387	0.44143	7.9196	1.98188	9.770E-06	5.820E-03
SA3162	2	1	0	0.07625	0.00025	0.34251	0.58714	2.00E-04	8.00E-05	0.33904	0.37672	0.7821	20.45776	6.45775	9.770E-06	9.427E-03
SA3163	2	1	0	0.03274	0.00019	0.7912	0.08067	1.00E-05	8.00E-05	0.31861	0.17455	0.74273	17.33965	4.91175	9.770E-06	2.480E-02
SA3195	2	1	0	0.07057	0.00041	0.00971	0.01416	0.00044	6.00E-05	0.02966	0.00452	0.21661	1.67103	1.17521	9.770E-06	2.649E-04
SA3204	2	1	0	0.01663	2.00E-05	0.0019	0.0049	1.00E-04	3.00E-05	0.00797	0.00081	0.10564	0.49815	0.00183	9.770E-06	2.268E-05
SA3207	2	1	0	0.00715	7.00E-05	0.00099	0.00084	1.00E-05	7.00E-05	0.00359	0.00132	0.05144	0.21284	0.79732	9.770E-06	9.566E-05
SA3213	2	1	0	0.0818	3.00E-04	0.00084	0.00093	0.00011	8.00E-05	0.0142	0.00186	0.16704	0.80806	0.00183	9.770E-06	2.268E-05
SA3214	2	1	0	0.01928	0.00027	0.00048	0.00033	0.00023	4.00E-05	0.0042	0.00117	0.06784	0.25242	0.00183	9.770E-06	2.268E-05
SA3215	2	1	0	0.02456	0.00011	0.00053	0.00071	1.00E-05	6.00E-05	0.01109	0.00148	0.09814	0.65606	1.03321	9.770E-06	2.268E-05
SA4007	1	1	1	0.00073	2.00E-05	0.00018	1.00E-05	1.00E-05	5.00E-05	0.00046	9.00E-05	0.04006	0.03285	0.48054	9.770E-06	2.268E-05
SA4012	1	1	1	0.01813	0.00014	0.29553	0.03313	1.00E-05	4.00E-05	0.11119	0.06649	0.27375	6.13529	4.3637	9.770E-06	5.592E-03
SA4018	1	1	1	0.00491	2.00E-05	0.0686	0.00582	1.00E-05	4.00E-05	0.02761	0.01334	0.11221	1.83111	0.57641	9.770E-06	1.277E-03
SA4020	1	1	1	0.03434	0.00028	0.07789	0.00531	0.00032	5.00E-05	0.0216	0.00775	0.09662	1.38775	0.79939	9.770E-06	7.292E-04
SA4025	1	1	1	0.01696	0.00017	0.03637	0.00342	0.00019	5.00E-05	0.0112	0.00755	0.05981	0.77041	1.32534	9.770E-06	3.838E-04
SA4027	1	1	1	0.00061	2.00E-05	0.00104	0.00039	1.00E-05	4.00E-05	0.0011	9.00E-05	7.00E-05	0.08056	0.6328	9.770E-06	2.268E-05
SA4029	1	1	1	2.00E-04	2.00E-05	0.00028	0.00048	1.00E-05	2.00E-05	0.00039	9.00E-05	0.02674	0.03864	0.48342	9.770E-06	2.268E-05
SA4045	2	1	0	0.0497	0.00022	0.00497	0.0114	0.00019	5.00E-05	0.01884	0.00304	0.08847	1.08513	0.8145	9.770E-06	1.182E-04
SA4068	2	1	0	0.03821	0.00028	0.01498	0.02614	0.00019	3.00E-05	0.02966	0.00374	0.11282	1.57366	0.85019	9.770E-06	2.410E-04
DCHB-00001	4	3	0	0.00364	2.00E-05	1.00E-05	0.00028	1.00E-05	6.00E-05	0.00123	9.00E-05	0.0299	0.15769	1.33978	2.382E-05	2.268E-05
DCHB-00002	4	3	0	0.00535	4.00E-05	1.00E-05	0.00027	1.00E-05	6.00E-05	0.00217	9.00E-05	0.03233	0.20974	0.3064	9.098E-05	2.268E-05
DCHB-003526	4	3	0	0.00265	2.00E-05	3.00E-05	1.00E-05	1.00E-05	3.00E-05	0.00221	9.00E-05	0.04325	0.04734	1.01921	4.976E-05	2.268E-05
DCHB-003528	4	3	1	0.00195	2.00E-05	1.00E-05	0.00031	1.00E-05	7.00E-05	0.00173	9.00E-05	0.03056	0.03338	1.21557	3.950E-05	2.268E-05
DCHB-003529	4	3	0	0.00128	2.00E-05	1.00E-05	1.00E-05	1.00E-05	4.00E-05	0.00202	9.00E-05	0.05246	0.03566	0.2094	2.520E-05	2.268E-05
DCHB-003533	4	3	0	0.00103	2.00E-05	1.00E-05	1.00E-04	2.00E-05	4.00E-05	0.00098	9.00E-05	0.02189	0.02242	1.1513	1.316E-04	2.268E-05
DCHB-003537	4	3	0	0.00039	2.00E-05	1.00E-05	1.00E-05	1.00E-05	5.00E-05	0.00117	9.00E-05	0.02831	0.02947	1.1134	1.954E-05	2.268E-05
DCHB-003541	4	3	0	0.00108	2.00E-05	1.00E-05	1.00E-05	1.00E-05	4.00E-05	0.00077	9.00E-05	0.01741	0.07769	0.75297	1.605E-04	2.268E-05
DCHB-003557	4	3	0	0.00296	2.00E-05	1.00E-05	1.00E-05	1.00E-05	3.00E-05	0.00098	9.00E-05	0.00138	0.04532	0.47741	2.686E-05	2.268E-05
DCHB-003561	4	3	0	0.00319	2.00E-05	1.00E-05	0.00019	1.00E-05	3.00E-05	0.00182	9.00E-05	0.04354	0.04142	0.9091	1.096E-04	2.268E-05
DCHB-003562	4	3	0	0.00718	2.00E-05	1.00E-05	1.00E-05	1.00E-05	4.00E-05	0.00339	9.00E-05	0.05665	0.06249	1.11561	1.870E-04	2.268E-05
DCHB-003563	4	3	0	2.00E-04	2.00E-05	1.00E-05	1.00E-05	1.00E-05	3.00E-05	0.00068	9.00E-05	0.02781	0.02675	0.60647	1.038E-04	2.268E-05
DCHB-003569	4	3	0	0.0017	2.00E-05	1.00E-05	1.00E-05	1.00E-05	4.00E-05	0.00056	9.00E-05	0.03092	0.05708	0.56115	2.626E-04	2.268E-05
DCHB-003570	4	3	0	0.0032	2.00E-05	1.00E-05	1.00E-05	1.00E-05	3.00E-05	0.001	9.00E-05	0.02552	0.03108	0.42129	1.219E-04	2.268E-05
DCHB-003571	4	3	0	0.00265	2.00E-05	1.00E-05	1.00E-05	1.00E-05	3.00E-05	0.00085	9.00E-05	0.05416	0.09832	0.89998	6.117E-05	2.268E-05
DCHB-003572	4	3	0	0.00392	2.00E-05	1.00E-05	0.00018	1.00E-05	4.00E-05	0.00153	9.00E-05	0.02906	0.04325	0.26543	2.260E-04	2.268E-05
DCHB-003577	4	3	0	0.00183	2.00E-05	1.00E-05	3.00E-04	1.00E-05	5.00E-05	0.00099	9.00E-05	0.02972	0.02146	0.22541	8.024E-05	2.268E-05
DCHB-003586	4	3	0	0.00988	2.00E-05	1.00E-05	1.00E-05	1.00E-05	4.00E-05	0.00202	9.00E-05	0.04756	0.04113	0.88923	1.248E-04	2.268E-05
DCHB-003588	4	3	0	0.02045	2.00E-05	1.00E-05	1.00E-05	0.00015	4.00E-05	0.00256	9.00E-05	0.05497	0.07326	0.68173	4.391E-05	2.268E-05
DCHB-003589	4	3	0	0.00916	2.00E-05	1.00E-05	1.00E-05	1.00E-05	3.00E-05	0.00119	9.00E-05	0.02376	0.12077	0.81707	6.014E-05	2.268E-05
chd-114269	4	3	0	0.00461	2.00E-05	0.00044	0.00049	1.00E-05	8.00E-05	0.00487	9.00E-05	0.04743	0.26459	0.00183	9.770E-06	2.268E-05
chd-120988	4	3	0	0.00646	0.00025	0.00056	0.00037	2.00E-04	8.00E-05	0.00507	9.00E-05	0.08506	0.33633	0.89477	9.770E-06	2.268E-05
chd-132396	4	3	0	0.00681	0.00013	0.00035	0.00029	8.00E-05	1.00E-04	0.00515	9.00E-05	0.05138	0.31274	0.52395	9.770E-06	2.268E-05
chd-149966	4	3	0	0.01089	0.00022	0.00029	0.00101	1.00E-05	0.00019	0.01178	9.00E-05	0.08239	0.58533	0.53114	9.770E-06	2.268E-05
chd-230890	4	3	0	0.01825	0.00021	0.00068	0.00138	0.00018	0.00013	0.01323	9.00E-05	0.13506	0.7306	1.53803	9.770E-06	2.268E-05
chd-335577	4	3	0	0.00406	2.00E-05	0.00044	0.00052	8.00E-05	8.00E-05	0.00681	9.00E-05	0.0677	0.36831	0.70832	9.770E-06	2.268E-05
chd-369504	4	3	0	0.00596	0.00015	0.00027	0.00043	1.00E-05	0.00019	0.00452	9.00E-05	0.05187	0.28849	0.00183	9.770E-06	2.268E-05
chd-372111	4	3	0	0.00574	2.00E-05	0.00028	0.00042	1.00E-05	2.00E-04	0.00468	9.00E-05	0.07659	0.27846	0.00183	9.770E-06	2.268E-05
chd-425465	4	3	0	0.00355	5.00E-05	0.00026	4.00E-04	1.00E-05	0.00025	0.00229	9.00E-05	0.0576	0.17562	0.00183	9.770E-06	2.268E-05
chd-459642	4	3	0	0.00338	2.00E-05	0.00022	0.00031	1.00E-05	6.00E-05	0.00267	9.00E-05	0.0247	0.18934	0.00183	9.770E-06	2.268E-05
chd-489692	4	3	0	0.00226	2.00E-05	0.00015	0.00018	1.00E-05	8.00E-05	0.00267	9.00E-05	0.03877	0.17684	0.00183	9.770E-06	2.268E-05
chd-611144	4	3	0	0.00889	0.00011	0.00035	0.00139	1.00E-05	0.00012	0.00937	9.00E-05	0.08476	0.51107	0.71407	9.770E-06	2.268E-05
chd-613176	4	3	0	0.00285	2.00E-05	0.00025	0.00049	1.00E-05	9.00E-05	0.00244	9.00E-05	0.02775	0.18188	0.00183	9.770E-06	2.268E-05
chd-732570	4	3	0	0.00546	9.00E-05	0.00032	0.00057	1.00E-05	7.00E-05	0.00399	9.00E-05	0.04882	0.23911	0.00183	9.770E-06	2.268E-05
chd-760163	4	3	0	0.00431	0.00017	0.00032	0.00024	1.00E-05	0.00012	0.00578	9.00E-05	0.07312	0.34398	1.42007	9.770E-06	2.268E-05
chd-835569	4	3	0	0.00383	2.00E-05	0.00017	0.00017	1.00E-05	9.00E-05	0.00259	0.00018	0.02387	0.1879	0.00183	9.770E-06	2.268E-05
chd-861263	4	3	0	0.00459	0.00015	0.00022	0.00035	1.00E-05	8.00E-05	0.00342	9.00E-05	0.05337	0.21461	0.00183	9.770E-06	2.268E-05
chd-91868	4	3	0	0.0068	7.00E-05	0.00017	0.00027	8.00E-05	7.00E-05	0.00514	9.00E-05	0.06424	0.08417	0.88459	2.973E-05	2.268E-05
chd-916578	4	3	0	0.00505	0.00094	0.00029	0.00049	0.00016	0.00119	0.00038	9.00E-05	0.00014	0.00077	0.48765	2.090E-05	2.268E-05
chd-988545	4	3	0	0.01995	0.00011	0.00024	0.00073	0.00014	1.00E-04	0.00989	9.00E-05	0.06609	0.17584	1.12005	5.228E-05	2.268E-05
