# Supplementary material for: TCA cycle remodeling drives proinflammatory signaling in humans with pulmonary tuberculosis
Source: PLoS Pathog. 2021 Sep 24;17(9):e1009941. doi: 10.1371/journal.ppat.1009941 (PMC8494353; doi:10.1371/journal.ppat.1009941)
Supplement: S6 Data — (TXT) [file ppat.1009941.s013.txt]

PatientId	Study Location	Active TB	TB infection	MDR TB	Time	Gender	Race	HIV	age	AFBSmear	AFBCulture	CxConversion	CD4	HIV_VL	ART	previous_tb	previous_tb_outcome
T1002	1	1	1	0	0	1	5	0	33	1	1	35				0
T1005	1	1	1	0	0	1	5	0	24	2	3	21.5				0
T1007	1	1	1	0	0	1	5	3	49	1	3	50				0
T1009	1	1	1	0	0	1	5	0	19	2	4	53				0
T1014	1	1	1	0	0	2	5	0	20	1	4	23.5				0
T1016	1	1	1	0	0	2	5	0	24	1	2	73.5				0
T1020	1	1	1	0	0	2	5	0	24	3	3	35.5				0
T1024	1	1	1	0	0	1	5	0	60	4	4	22				0
T1025	1	1	1	0	0	1	5	0	47	2	3	77				0
T1026	1	1	1	0	0	2	5	0	40	1	4	22				0
T1029	1	1	1	0	0	1	5	0	36	1	2	23				0
T1039	1	1	1	0	0	2	5	0	49	1	1	29				0
T1045	1	1	1	0	0	1	5	0	40	3	3	27				0
T1048	1	1	1	0	0	2	5	0	20	1	4	37				0
T1054	1	1	1	0	0	1	5	0	42	1	2	22				0
T1059	1	1	1	0	0	2	5	0	26	0	0	1				0
T1066	1	1	1	0	0	2	5	0	45	2	3	19				0
T1069	1	1	1	0	0	1	5	0	24	0	0	21				0
T1070	1	1	1	0	0	1	5	0	48	0	2	72				0
T1072	1	1	1	0	0	2	5	0	20	1	1	36				0
T1079	1	1	1	0	0	1	5	0	64	4	4	10.5				0
T1082	1	1	1	0	0	2	5	0	30	1	1	22.5				0
T1088	1	1	1	0	0	1	5	0	19	3	2	8.5				0
T1090	1	1	1	0	0	1	5	0	48	2	3	31.5				0
T1093	1	1	1	0	0	1	5	0	43	1	3	75				0
T1098	1	1	1	0	0	2	5	0	34	1	1	8				0
T1099	1	1	1	0	0	1	5	0	30	3	4	36				0
T1100	1	1	1	0	0	2	5	0	28	0	1	23				0
T1102	1	1	1	0	0	1	5	0	20	0	1	26				0
T1103	1	1	1	0	0	1	5	0	22	1	3	35.5				0
T1105	1	1	1	0	0	1	5	0	56	2	2	29				0
T1106	1	1	1	0	0	1	5	3	28	2	1	18.5				0
T1107	1	1	1	0	0	2	5	3	45	0	0	26.5				0
T1110	1	1	1	0	0	1	5	3	44	4	4	53.5				0
T1112	1	1	1	0	0	1	5	0	55	2	1	40				0
T1114	1	1	1	0	0	1	5	0	36	2	4	38				0
T1115	1	1	1	0	0	1	5	0	62	3	4	57.5				0
T1118	1	1	1	0	0	1	5	3	34	2	2	58				0
T1119	1	1	1	0	0	2	5	0	38	1	2	11				0
T1122	1	1	1	0	0	1	5	0	27	1	0	39				0
T1124	1	1	1	0	0	1	5	0	58	1	2	46.5				0
T1129	1	1	1	0	0	2	5	0	24	2	3	42.5				0
T1130	1	1	1	0	0	1	5	0	46	1	3	75				0
T1131	1	1	1	0	0	1	5	0	26	1	0	48.5				0
T1135	1	1	1	0	0	1	5	0	29	4	0	52.5				0
T1136	1	1	1	0	0	1	5	0	55	3	4	74				0
T1138	1	1	1	0	0	1	5	0	25	0	1	25				0
T2001	1	1	1	0	0	2	5	0	28	1	4	36				0
T2003	1	1	1	0	0	1	5	0	22	2	4	36.5				0
T2006	1	1	1	0	0	2	5	0	21	1	1	22				0
T2008	1	1	1	0	0	1	5	0	54	2	0	23.5				0
T2009	1	1	1	0	0	1	5	0	59	1	3	99				0
T2010	1	1	1	0	0	2	5	0	22	2	2	52.5				0
T2011	1	1	1	0	0	1	5	0	29	2	3	36.5				0
T2012	1	1	1	0	0	1	5	0	22	2	1	23.5				0
T2013	1	1	1	0	0	2	5	0	31	1	2	8.5				0
T2015	1	1	1	0	0	1	5	0	26	1	2	37				0
T2016	1	1	1	0	0	2	5	0	31	1	2	8				0
T2018	1	1	1	0	0	1	5	0	33	2	4	50.5				0
T2019	1	1	1	0	0	2	5	0	46	2	3	37.5				0
T2021	1	1	1	0	0	1	5	0	23	2	3	71				0
T2022	1	1	1	0	0	2	5	0	23	2	2	9				0
T2023	1	1	1	0	0	2	5	0	30	1	3	8				0
T2024	1	1	1	0	0	1	5	0	63	2	2	37				0
T2025	1	1	1	0	0	1	5	0	19	1	1	8.5				0
T2026	1	1	1	0	0	2	5	0	28	1	3	22				0
T2027	1	1	1	0	0	1	5	0	42	1	4	24				0
T2028	1	1	1	0	0	2	5	0	21	0	2	22				0
T2029	1	1	1	0	0	2	5	0	24	1	1	9.5				0
T2030	1	1	1	0	0	1	5	0	35	0	1	24				0
T2032	1	1	1	0	0	2	5	0	31	2	2	8.5				0
T2033	1	1	1	0	0	1	5	0	35	2	2	8				0
T2034	1	1	1	0	0	1	5	0	25	0	1	8				0
T2035	1	1	1	0	0	1	5	0	32	0	2	11				0
T2037	1	1	1	0	0	1	5	0	44	2	1	72				0
T2039	1	1	1	0	0	1	5	0	30	0	0	52.5				0
T2040	1	1	1	0	0	1	5	0	33	0	0	1				0
T2041	1	1	1	0	0	1	5	0	27	0	2	27.5				0
T2042	1	1	1	0	0	2	5	0	41	0	3	25				0
T2043	1	1	1	0	0	1	5	0	54	0	0	50				0
T2047	1	1	1	0	0	1	5	0	31	1	3	73				0
T2048	1	1	1	0	0	1	5	0	35	0	0	37.5				0
T2049	1	1	1	0	0	1	5	0	24	1	2	8.5				0
T2050	1	1	1	0	0	1	5	0	27	0	3	22				0
T2052	1	1	1	0	0	2	5	0	32	0	3	44				0
T2053	1	1	1	0	0	1	5	0	42	1	4	27.5				0
T2054	1	1	1	0	0	2	5	0	24	0	0	1				0
T2055	1	1	1	0	0	1	5	0	25	0	4	53.5				0
T2058	1	1	1	0	0	2	5	0	29	0	0	11.5				0
SA2004	2	1	1	1	0	2	3	0	50	0	1					1	1
SA2015	2	1	1	1	0	2	3	1	26		1	53	173	<40	1	1	3
SA2017	2	1	1	1	0	1	3	0	56	0	0					1	3
SA2021	2	1	1	1	0	2	3	1	48		1	54	90	955486	1	0
SA2022	2	1	1	1	0	2	3	1	30	0			16		1	0
SA2023	2	1	1	1	0	2	3	1	45		1	118	429	<40	1	1	1
SA2031	2	1	1	1	0	2	3	1	25	1	1	90	465	<40	1	1	3
SA2033	2	1	1	1	0	2	3	1	49	0	0		218	260	1	1	1
SA2034	2	1	1	1	0	1	3	1	56	0			229	122	1	1	1
SA2035	2	1	1	1	0	1	3	1	35		1	305	8		0	1	3
SA2040	2	1	1	1	0	2	3	0	40	0	0					1	1
SA2041	2	1	1	1	0	2	3	1	34	0	1	49	184	65	1	1	3
SA2044	2	1	1	1	0	2	3	1	25		1	19	93	310000	1	1	1
SA2045	2	1	1	1	0	2	3	1	31	1	1		20	3200	1	0
SA2046	2	1	1	1	0	2	3	1	29	0	1	19	17	967659	1	1	1
SA3005	2	1	1	1	0	1	3	1	41	0	0		500			1	1
SA3006	2	1	1	1	0	1	3	1	40	0	0		615	174	1	1	3
SA3007	2	1	1	1	0	2	3	1	33	0			113		1	1	1
SA3008	2	1	1	1	0	2	3	1	40		1	85	215		1	1	1
SA3011	2	1	1	1	0	2	3	0	20	0	0					1	3
SA3025	2	1	1	1	0	2	3	0	48		1	113				1	3
SA3041	2	1	1	1	0	2	3	1	31	1	1	113	164		1	1	1
SA3050	2	1	1	1	0	2	3	1	42	0	1	58	221		1	1	1
SA3056	2	1	1	1	0	2	3	1	30	1	1	27	412		1	1	1
SA3057	2	1	1	1	0	2	3	0	26	0	1	32				1	1
SA3058	2	1	1	1	0	1	3	0	56	1	1					1	1
SA3060	2	1	1	1	0	1	3	1	33	0	1	83	192	<40	1	0
SA3061	2	1	1	1	0	2	3	1	34	0	1	83	204		0	0
SA3071	2	1	1	1	0	2	3	1	65		1	78	360	<40	1	1	1
SA3072	2	1	1	1	0	2	3	1	45	0	1	29	289	<40	1	0
SA3074	2	1	1	1	0	2	3	1	37	0	1	27	408	<40	1	0
SA3078	2	1	1	1	0	2	3	1	28	0	0		118		1	0
SA3080	2	1	1	1	0	2	3	1	23	1	1	165	864	53000	0	1	3
SA3082	2	1	1	1	0	2	3	1	33	0	1		42	230000	1	1	3
SA3083	2	1	1	1	0	1	3	1	37	1	1	85	532	<40	1	0
SA3088	2	1	1	1	0	1	3	1	38	1	1	87	225	222000	1	1	3
SA3091	2	1	1	1	0	1	3	1	48	1	1	101	234	<40	1	0
SA3093	2	1	1	1	0	1	3	1	35	0	1	84	345	<40	1	1	1
SA3099	2	1	1	1	0	2	3	1	27	1	1		237	56	1	1	1
SA3101	2	1	1	1	0	2	3	1	40	0	0		1519	<40	1	1	1
SA3105	2	1	1	1	0	1	3	1	50	0	0		376	<40	1	1	1
SA3107	2	1	1	1	0	2	3	0	39	1	1	57				1	3
SA3109	2	1	1	1	0	2	3	1	27	0	1		13	150000	1	1	1
SA3111	2	1	1	1	0	2	3	1	30	0	0		454	160	0	0
SA3113	2	1	1	1	0	1	3	0	39	0	0					1	3
SA3114	2	1	1	1	0	2	3	1	26	1	1	51	206	57000	0	0
SA3121	2	1	1	1	0	2	3	0	23		1	55				0
SA3122	2	1	1	1	0	2	3	1	32	1	1	52	306		0	0
SA3127	2	1	1	1	0	2	3	1	47	1	1		132	<40	1	1	1
SA3135	2	1	1	1	0	1	3	1	35	1	1		482	68000	0	1	1
SA3143	2	1	1	1	0	2	3	1	21	0	1		824	2600	0	1	1
SA3144	2	1	1	1	0	1	3	1	46	0	0		242	39	1	0
SA3146	2	1	1	1	0	2	3	1	42	1	0		89	7700	1	0
SA3147	2	1	1	1	0	1	3	1	38	0	0		50	39	1	0
SA3148	2	1	1	1	0	2	3	1	31	1	1	62	309	280	1	1	1
SA3150	2	1	1	1	0	1	3	1	48	1	1	52	145	210000	0	0
SA3151	2	1	1	1	0	1	3	1	41				211	340	1	1	1
SA3154	2	1	1	1	0	2	3	1	28	1	1	193	1108	39	1	1	1
SA3155	2	1	1	1	0	1	3	1	53	0	1		148	39	1	0
SA3160	2	1	1	1	0	1	3	0	20	1	1	57				0
SA3162	2	1	1	1	0	2	3	0	49	1	1					0
SA3163	2	1	1	1	0	1	3	0	23	1	1	83				0
SA3195	2	1	1	1	0	1	3	0	19		1	57				0
SA3204	2	1	1	1	0	1	3	0	22		1					0
SA3207	2	1	1	1	0	1	3	0	28	0	1	86				0
SA3213	2	1	1	1	0	1	3	0	18	0	1	50				1	1
SA3214	2	1	1	1	0	2	3	0	49	1	1					1	1
SA3215	2	1	1	1	0	2	9	0	37	1	1	76				0
SA4001	2	1	1	1	0	1	3	1	50			84			1	1	1
SA4007	2	1	1	1	0	2	3	1	40			51	101		1	1	3
SA4012	2	1	1	1	0	2	3	1	37	1		117	350		0	1	3
SA4018	2	1	1	1	0	2	3	1	46	0			95		0	1	9
SA4020	2	1	1	1	0	1	3	1	35			90	345		1	1	1
SA4025	2	1	1	1	0	2	3	1	21	0			385	150	1	1	1
SA4027	2	1	1	1	0	2	3	1	26		1	56	107		1	1	3
SA4029	2	1	1	1	0	1	3	1	35	0	1	153	269	450	1	1	1
SA4034	2	1	1	1	0	2	3	1	34	1		55	679	39	1	1	1
SA4037	2	1	1	1	0	2	3	1	20				144	181	1	1	1
SA4039	2	1	1	1	0	2	3	1	26	1	1	26	941	39	1	1	1
SA4040	2	1	1	1	0	2	3	1	32	1	1	113	391	39	1	1	3
SA4043	2	1	1	1	0	1	3	1	27	1	1	18	463	39	1	1	1
SA4045	2	1	1	1	0	1	3	0	18	1	1	28				1	3
SA4054	2	1	1	1	0	1	3	1	34			84	176	22000	0	0
SA4068	2	1	1	1	0	2	3	0	19							0
SA4075	2	1	1	1	0	1	3	1	24	0	0		299	560000	0	0
DCHB-003529	3	0	1	0	0	1	9	0	39
DCHB-003528	3	0	1	0	0	2	3	1	37
DCHB-003533	3	0	1	0	0	2	9	0	29
DCHB-003526	3	0	1	0	0	2	9	0	45
DCHB-003537	3	0	1	0	0	1	15	0	39
DCHB-003541	3	0	1	0	0	1	9	0	60
DCHB-003563	3	0	1	0	0	1	2	0	34
DCHB-003557	3	0	1	0	0	1	9	0	21
DCHB-003561	3	0	1	0	0	1	2	0	52
DCHB-003562	3	0	1	0	0	2	2	0	44
DCHB-003569	3	0	1	0	0	1	3	0	55
DCHB-003570	3	0	1	0	0	2	3	0	25
DCHB-00001	3	0	1	0	0	2	2	0	42
DCHB-003571	3	0	1	0	0	2	3	0	24
DCHB-003572	3	0	1	0	0	1	3	0	25
DCHB-00002	3	0	1	0	0	2	2	0	33
DCHB-003577	3	0	1	0	0	1	2	0	20
DCHB-003586	3	0	1	0	0	1	9	0	40
DCHB-003588	3	0	1	0	0	1	2	0	38
DCHB-003589	3	0	1	0	0	2	2	0	66
chd-114269	4	0	0	0	0	2	3	0	41
chd-120988	4	0	0	0	0	1	5	0	58
chd-132396	4	0	0	0	0	2	3	0	54
chd-149966	4	0	0	0	0	1	5	0	57
chd-151753	4	0	0	0	0	2	5	0	53
chd-195439	4	0	0	0	0	2	5	0	50
chd-223088	4	0	0	0	0	2	5	0	55
chd-230890	4	0	0	0	0	2	5	0	33
chd-259572	4	0	0	0	0	2	5	0	59
chd-263209	4	0	0	0	0	2	5	0	52
chd-285416	4	0	0	0	0	2	5	0	54
chd-335577	4	0	0	0	0	2	3	0	31
chd-369504	4	0	0	0	0	2	3	0	51
chd-372111	4	0	0	0	0	2	3	0	34
chd-425465	4	0	0	0	0	1	5	0	60
chd-459642	4	0	0	0	0	2	5	0	38
chd-463563	4	0	0	0	0	1	5	0	37
chd-489692	4	0	0	0	0	2	5	0	50
chd-607402	4	0	0	0	0	2	5	0	61
chd-611144	4	0	0	0	0	2	3	0	47
chd-613176	4	0	0	0	0	1	5	0	50
chd-641846	4	0	0	0	0	2	5	0	52
chd-682401	4	0	0	0	0	2	5	0	43
chd-729905	4	0	0	0	0	2	5	0	54
chd-732570	4	0	0	0	0	2	3	0	61
chd-732757	4	0	0	0	0	2	1	0	47
chd-760163	4	0	0	0	0	2	3	0	57
chd-763942	4	0	0	0	0	2	5	0	59
chd-818014	4	0	0	0	0	2	5	0	58
chd-835569	4	0	0	0	0	2	5	0	40
chd-861263	4	0	0	0	0	2	3	0	36
chd-901743	4	0	0	0	0	2	5	0	54
chd-901868	4	0	0	0	0	2	5	0	39
chd-916578	4	0	0	0	0	2	5	0	41
chd-942259	4	0	0	0	0	2	5	0	56
chd-961683	4	0	0	0	0	2	3	0	46
chd-988545	4	0	0	0	0	1	5	0	30
